# Supplementary material for: Binary stress induces an increase in indole alkaloid biosynthesis in Catharanthus roseus
Source: Front Plant Sci. 2015 Jul 28;6:582. doi: 10.3389/fpls.2015.00582 (PMC4516820; doi:10.3389/fpls.2015.00582)
Supplement: Supplementary file 1 [file Table1.XLSX]

## Sheet: Sheet1
Supplemental Table 3. The results of three biological replicates of total proteins changed between control and UV-B and dark treatment by label-free proteomics.
proteins: 108 Items
PROTEINID	DESCRIPTION	PEPTIDES	FRAMES	HITS	Ratio	StdDev	PValue
GI:508708077	ATP synthase alpha/beta family protein isoform 2 [Theobroma cacao]	10	16	83	1.15987	0.0896013	0.000695921
	peptides: 10 Items
	PEPTIDE	FRAMES	HITS	Ratio	StdDev	PValue	OtherAssignments	AvgIonScore
	AHGGFSVFAGVGER	1	1	1.77993	1.31244	0.16663	0	21.68
		hits: 1 Items
		FRAMEID	RAWFILE	MS2	FrameID1	CompID	MZ	Time	GoodID	II_C2	II_C3	II_C4	II_T1	II_T3	II_T4	Ratio	StdDev	PValue	NRatio	NStdDev	NPValue	Avg_Con	Avg_Treat	MaxChange	CV_Con	CV_Treat	PRElement	PRRoot	PRSize	Charge	CompMW	MS2Scan	Rank	Ion1	Ion2	IonScore
		13469	C3	1	13469	14958	695.847	49.2568	1	32476.6	78347	24164.2	87267.1	73038.3	79964.1	1.77993	1.31244	0.16663	1.77993	1.31244	0.16663	44995.9	80089.8	1.77993	64.8511	8.88411	0	13469	1	2	1389.68	7355	0	6	118	21.68
	FTQANSEVSALLGR	1	6	1.29613	0.370454	0.0244915	0	70.3333
		hits: 6 Items
		FRAMEID	RAWFILE	MS2	FrameID1	CompID	MZ	Time	GoodID	II_C2	II_C3	II_C4	II_T1	II_T3	II_T4	Ratio	StdDev	PValue	NRatio	NStdDev	NPValue	Avg_Con	Avg_Treat	MaxChange	CV_Con	CV_Treat	PRElement	PRRoot	PRSize	Charge	CompMW	MS2Scan	Rank	Ion1	Ion2	IonScore
		4677	T4	7	4677	1041	746.891	64.1028	1	3.05533e+06	3.20861e+06	2.04923e+06	3.71828e+06	3.70771e+06	3.34896e+06	1.29613	0.370454	0.142236	1.29613	0.370454	0.142236	2.77106e+06	3.59165e+06	1.29613	22.7279	5.85366	0	4677	1	2	1491.77	10115	0	11	140	62.27
		4677	C2	7	4677	1041	746.891	64.1028	1	3.05533e+06	3.20861e+06	2.04923e+06	3.71828e+06	3.70771e+06	3.34896e+06	1.29613	0.370454	0.142236	1.29613	0.370454	0.142236	2.77106e+06	3.59165e+06	1.29613	22.7279	5.85366	0	4677	1	2	1491.77	10460	0	11	140	70.64
		4677	C2	7	4677	1041	746.891	64.1028	1	3.05533e+06	3.20861e+06	2.04923e+06	3.71828e+06	3.70771e+06	3.34896e+06	1.29613	0.370454	0.142236	1.29613	0.370454	0.142236	2.77106e+06	3.59165e+06	1.29613	22.7279	5.85366	0	4677	1	2	1491.77	10449	0	11	140	80.29
		4677	T1	7	4677	1041	746.891	64.1028	1	3.05533e+06	3.20861e+06	2.04923e+06	3.71828e+06	3.70771e+06	3.34896e+06	1.29613	0.370454	0.142236	1.29613	0.370454	0.142236	2.77106e+06	3.59165e+06	1.29613	22.7279	5.85366	0	4677	1	2	1491.77	10311	0	11	140	85.66
		4677	T1	7	4677	1041	746.891	64.1028	1	3.05533e+06	3.20861e+06	2.04923e+06	3.71828e+06	3.70771e+06	3.34896e+06	1.29613	0.370454	0.142236	1.29613	0.370454	0.142236	2.77106e+06	3.59165e+06	1.29613	22.7279	5.85366	0	4677	1	2	1491.77	10323	0	11	140	60.87
		4677	T4	7	4677	1041	746.891	64.1028	1	3.05533e+06	3.20861e+06	2.04923e+06	3.71828e+06	3.70771e+06	3.34896e+06	1.29613	0.370454	0.142236	1.29613	0.370454	0.142236	2.77106e+06	3.59165e+06	1.29613	22.7279	5.85366	0	4677	1	2	1491.77	10115	0	11	140	62.27
	GSITSVQAIYVPADDLTDPAPATTFAHLDATTVLSR	2	3	0.944017	0.215601	0.855908	0	30.6133
		hits: 3 Items
		FRAMEID	RAWFILE	MS2	FrameID1	CompID	MZ	Time	GoodID	II_C2	II_C3	II_C4	II_T1	II_T3	II_T4	Ratio	StdDev	PValue	NRatio	NStdDev	NPValue	Avg_Con	Avg_Treat	MaxChange	CV_Con	CV_Treat	PRElement	PRRoot	PRSize	Charge	CompMW	MS2Scan	Rank	Ion1	Ion2	IonScore
		8557	T4	6	8557	4531	1238.96	102.266	1	366404	349384	266351	204328	322740	320203	0.862678	0.347689	0.420258	0.862678	0.347689	0.420258	327380	282423	1.15918	16.3519	23.9515	0	8557	2	3	3714.88	17571	0	8	404	11.72
		15263	C3	6	15263	4531	1239.3	102.332	1	644763	729086	568975	527336	628092	727996	0.969426	0.274818	0.803186	0.969426	0.274818	0.803186	647608	627808	1.03154	12.3675	15.981	1	8557	2	3	3714.88	17664	0	8	404	38.24
		15263	T3	6	15263	4531	1239.3	102.332	1	644763	729086	568975	527336	628092	727996	0.969426	0.274818	0.803186	0.969426	0.274818	0.803186	647608	627808	1.03154	12.3675	15.981	1	8557	2	3	3714.88	17540	0	15	404	41.88
	IGLFGGAGVGK	3	31	1.10041	0.192588	0.945588	0	44.5977
		hits: 31 Items
		FRAMEID	RAWFILE	MS2	FrameID1	CompID	MZ	Time	GoodID	II_C2	II_C3	II_C4	II_T1	II_T3	II_T4	Ratio	StdDev	PValue	NRatio	NStdDev	NPValue	Avg_Con	Avg_Treat	MaxChange	CV_Con	CV_Treat	PRElement	PRRoot	PRSize	Charge	CompMW	MS2Scan	Rank	Ion1	Ion2	IonScore
		3169	T4	29	3169	93	488.284	49.3694	1	2.73964e+07	3.4017e+07	2.13044e+07	3.32543e+07	2.88639e+07	3.01768e+07	1.11578	0.339026	0.483327	1.11578	0.339026	0.483327	2.75726e+07	3.0765e+07	1.11578	23.0596	7.32502	0	3169	1	2	974.554	7305	0	8	82	46.9
		3169	T4	29	3169	93	488.284	49.3694	1	2.73964e+07	3.4017e+07	2.13044e+07	3.32543e+07	2.88639e+07	3.01768e+07	1.11578	0.339026	0.483327	1.11578	0.339026	0.483327	2.75726e+07	3.0765e+07	1.11578	23.0596	7.32502	0	3169	1	2	974.554	6997	0	8	82	31.01
		3169	T4	29	3169	93	488.284	49.3694	1	2.73964e+07	3.4017e+07	2.13044e+07	3.32543e+07	2.88639e+07	3.01768e+07	1.11578	0.339026	0.483327	1.11578	0.339026	0.483327	2.75726e+07	3.0765e+07	1.11578	23.0596	7.32502	0	3169	1	2	974.554	7316	0	7	82	44.93
		3169	C2	29	3169	93	488.284	49.3694	1	2.73964e+07	3.4017e+07	2.13044e+07	3.32543e+07	2.88639e+07	3.01768e+07	1.11578	0.339026	0.483327	1.11578	0.339026	0.483327	2.75726e+07	3.0765e+07	1.11578	23.0596	7.32502	0	3169	1	2	974.554	7524	0	8	82	52.4
		3169	C2	29	3169	93	488.284	49.3694	1	2.73964e+07	3.4017e+07	2.13044e+07	3.32543e+07	2.88639e+07	3.01768e+07	1.11578	0.339026	0.483327	1.11578	0.339026	0.483327	2.75726e+07	3.0765e+07	1.11578	23.0596	7.32502	0	3169	1	2	974.554	7514	0	8	82	50.41
		3169	C3	29	3169	93	488.284	49.3694	1	2.73964e+07	3.4017e+07	2.13044e+07	3.32543e+07	2.88639e+07	3.01768e+07	1.11578	0.339026	0.483327	1.11578	0.339026	0.483327	2.75726e+07	3.0765e+07	1.11578	23.0596	7.32502	0	3169	1	2	974.554	7540	0	15	82	52.79
		3169	C3	29	3169	93	488.284	49.3694	1	2.73964e+07	3.4017e+07	2.13044e+07	3.32543e+07	2.88639e+07	3.01768e+07	1.11578	0.339026	0.483327	1.11578	0.339026	0.483327	2.75726e+07	3.0765e+07	1.11578	23.0596	7.32502	0	3169	1	2	974.554	7551	0	8	82	45.34
		3169	C4	29	3169	93	488.284	49.3694	1	2.73964e+07	3.4017e+07	2.13044e+07	3.32543e+07	2.88639e+07	3.01768e+07	1.11578	0.339026	0.483327	1.11578	0.339026	0.483327	2.75726e+07	3.0765e+07	1.11578	23.0596	7.32502	0	3169	1	2	974.554	7375	0	8	82	62.76
		3169	C4	29	3169	93	488.284	49.3694	1	2.73964e+07	3.4017e+07	2.13044e+07	3.32543e+07	2.88639e+07	3.01768e+07	1.11578	0.339026	0.483327	1.11578	0.339026	0.483327	2.75726e+07	3.0765e+07	1.11578	23.0596	7.32502	0	3169	1	2	974.554	7364	0	13	82	47.35
		3169	T1	29	3169	93	488.284	49.3694	1	2.73964e+07	3.4017e+07	2.13044e+07	3.32543e+07	2.88639e+07	3.01768e+07	1.11578	0.339026	0.483327	1.11578	0.339026	0.483327	2.75726e+07	3.0765e+07	1.11578	23.0596	7.32502	0	3169	1	2	974.554	7302	0	8	82	58.04
		3169	T1	29	3169	93	488.284	49.3694	1	2.73964e+07	3.4017e+07	2.13044e+07	3.32543e+07	2.88639e+07	3.01768e+07	1.11578	0.339026	0.483327	1.11578	0.339026	0.483327	2.75726e+07	3.0765e+07	1.11578	23.0596	7.32502	0	3169	1	2	974.554	7311	0	7	82	49
		3169	T3	29	3169	93	488.284	49.3694	1	2.73964e+07	3.4017e+07	2.13044e+07	3.32543e+07	2.88639e+07	3.01768e+07	1.11578	0.339026	0.483327	1.11578	0.339026	0.483327	2.75726e+07	3.0765e+07	1.11578	23.0596	7.32502	0	3169	1	2	974.554	7410	0	8	82	58.26
		3169	T3	29	3169	93	488.284	49.3694	1	2.73964e+07	3.4017e+07	2.13044e+07	3.32543e+07	2.88639e+07	3.01768e+07	1.11578	0.339026	0.483327	1.11578	0.339026	0.483327	2.75726e+07	3.0765e+07	1.11578	23.0596	7.32502	0	3169	1	2	974.554	7399	0	9	82	47.44
		3169	T3	29	3169	93	488.284	49.3694	1	2.73964e+07	3.4017e+07	2.13044e+07	3.32543e+07	2.88639e+07	3.01768e+07	1.11578	0.339026	0.483327	1.11578	0.339026	0.483327	2.75726e+07	3.0765e+07	1.11578	23.0596	7.32502	0	3169	1	2	974.554	7098	0	6	82	32.96
		3169	T4	29	3169	93	488.284	49.3694	1	2.73964e+07	3.4017e+07	2.13044e+07	3.32543e+07	2.88639e+07	3.01768e+07	1.11578	0.339026	0.483327	1.11578	0.339026	0.483327	2.75726e+07	3.0765e+07	1.11578	23.0596	7.32502	0	3169	1	2	974.554	7305	0	8	82	46.9
		3169	T4	29	3169	93	488.284	49.3694	1	2.73964e+07	3.4017e+07	2.13044e+07	3.32543e+07	2.88639e+07	3.01768e+07	1.11578	0.339026	0.483327	1.11578	0.339026	0.483327	2.75726e+07	3.0765e+07	1.11578	23.0596	7.32502	0	3169	1	2	974.554	6997	0	8	82	31.01
		3169	T4	29	3169	93	488.284	49.3694	1	2.73964e+07	3.4017e+07	2.13044e+07	3.32543e+07	2.88639e+07	3.01768e+07	1.11578	0.339026	0.483327	1.11578	0.339026	0.483327	2.75726e+07	3.0765e+07	1.11578	23.0596	7.32502	0	3169	1	2	974.554	7316	0	7	82	44.93
		3325	T4	22	3325	148	488.285	50.9734	1	2.22162e+07	1.94038e+07	1.62452e+07	2.25625e+07	2.21962e+07	1.84298e+07	1.09199	0.287715	0.462773	1.09199	0.287715	0.462773	1.92884e+07	2.10628e+07	1.09199	15.4869	10.8608	0	3325	1	2	974.555	7636	0	6	82	36.42
		3325	T4	22	3325	148	488.285	50.9734	1	2.22162e+07	1.94038e+07	1.62452e+07	2.25625e+07	2.21962e+07	1.84298e+07	1.09199	0.287715	0.462773	1.09199	0.287715	0.462773	1.92884e+07	2.10628e+07	1.09199	15.4869	10.8608	0	3325	1	2	974.555	7623	0	6	82	40.9
		3325	C2	22	3325	148	488.285	50.9734	1	2.22162e+07	1.94038e+07	1.62452e+07	2.25625e+07	2.21962e+07	1.84298e+07	1.09199	0.287715	0.462773	1.09199	0.287715	0.462773	1.92884e+07	2.10628e+07	1.09199	15.4869	10.8608	0	3325	1	2	974.555	7834	0	5	82	44.14
		3325	C3	22	3325	148	488.285	50.9734	1	2.22162e+07	1.94038e+07	1.62452e+07	2.25625e+07	2.21962e+07	1.84298e+07	1.09199	0.287715	0.462773	1.09199	0.287715	0.462773	1.92884e+07	2.10628e+07	1.09199	15.4869	10.8608	0	3325	1	2	974.555	7867	0	6	82	39.07
		3325	C3	22	3325	148	488.285	50.9734	1	2.22162e+07	1.94038e+07	1.62452e+07	2.25625e+07	2.21962e+07	1.84298e+07	1.09199	0.287715	0.462773	1.09199	0.287715	0.462773	1.92884e+07	2.10628e+07	1.09199	15.4869	10.8608	0	3325	1	2	974.555	7878	0	6	82	40.15
		3325	C4	22	3325	148	488.285	50.9734	1	2.22162e+07	1.94038e+07	1.62452e+07	2.25625e+07	2.21962e+07	1.84298e+07	1.09199	0.287715	0.462773	1.09199	0.287715	0.462773	1.92884e+07	2.10628e+07	1.09199	15.4869	10.8608	0	3325	1	2	974.555	7687	0	7	82	39.44
		3325	C4	22	3325	148	488.285	50.9734	1	2.22162e+07	1.94038e+07	1.62452e+07	2.25625e+07	2.21962e+07	1.84298e+07	1.09199	0.287715	0.462773	1.09199	0.287715	0.462773	1.92884e+07	2.10628e+07	1.09199	15.4869	10.8608	0	3325	1	2	974.555	7676	0	11	82	48.48
		3325	T1	22	3325	148	488.285	50.9734	1	2.22162e+07	1.94038e+07	1.62452e+07	2.25625e+07	2.21962e+07	1.84298e+07	1.09199	0.287715	0.462773	1.09199	0.287715	0.462773	1.92884e+07	2.10628e+07	1.09199	15.4869	10.8608	0	3325	1	2	974.555	7618	0	7	82	49.17
		3325	T1	22	3325	148	488.285	50.9734	1	2.22162e+07	1.94038e+07	1.62452e+07	2.25625e+07	2.21962e+07	1.84298e+07	1.09199	0.287715	0.462773	1.09199	0.287715	0.462773	1.92884e+07	2.10628e+07	1.09199	15.4869	10.8608	0	3325	1	2	974.555	7629	0	7	82	46.35
		3325	T3	22	3325	148	488.285	50.9734	1	2.22162e+07	1.94038e+07	1.62452e+07	2.25625e+07	2.21962e+07	1.84298e+07	1.09199	0.287715	0.462773	1.09199	0.287715	0.462773	1.92884e+07	2.10628e+07	1.09199	15.4869	10.8608	0	3325	1	2	974.555	7722	0	6	82	40.87
		3325	T3	22	3325	148	488.285	50.9734	1	2.22162e+07	1.94038e+07	1.62452e+07	2.25625e+07	2.21962e+07	1.84298e+07	1.09199	0.287715	0.462773	1.09199	0.287715	0.462773	1.92884e+07	2.10628e+07	1.09199	15.4869	10.8608	0	3325	1	2	974.555	7734	0	6	82	36.64
		3325	T4	22	3325	148	488.285	50.9734	1	2.22162e+07	1.94038e+07	1.62452e+07	2.25625e+07	2.21962e+07	1.84298e+07	1.09199	0.287715	0.462773	1.09199	0.287715	0.462773	1.92884e+07	2.10628e+07	1.09199	15.4869	10.8608	0	3325	1	2	974.555	7636	0	6	82	36.42
		3325	T4	22	3325	148	488.285	50.9734	1	2.22162e+07	1.94038e+07	1.62452e+07	2.25625e+07	2.21962e+07	1.84298e+07	1.09199	0.287715	0.462773	1.09199	0.287715	0.462773	1.92884e+07	2.10628e+07	1.09199	15.4869	10.8608	0	3325	1	2	974.555	7623	0	6	82	40.9
		3511	C2	7	3511	1165	488.285	52.7246	1	3.16467e+06	3.49515e+06	2.07372e+06	3.01324e+06	3.03573e+06	2.21577e+06	0.946322	0.402229	0.776071	0.946322	0.402229	0.776071	2.91118e+06	2.75492e+06	1.05672	25.5513	16.9532	0	3511	1	2	974.556	8185	0	14	82	41.15
	IINVIGEAIDER	1	8	1.16476	0.326398	0.242208	0	86.2812
		hits: 8 Items
		FRAMEID	RAWFILE	MS2	FrameID1	CompID	MZ	Time	GoodID	II_C2	II_C3	II_C4	II_T1	II_T3	II_T4	Ratio	StdDev	PValue	NRatio	NStdDev	NPValue	Avg_Con	Avg_Treat	MaxChange	CV_Con	CV_Treat	PRElement	PRRoot	PRSize	Charge	CompMW	MS2Scan	Rank	Ion1	Ion2	IonScore
		21508	T4	6	21508	766	671.372	67.7108	1	3.92929e+06	4.80589e+06	3.19809e+06	4.67083e+06	4.97353e+06	4.25508e+06	1.16476	0.326398	0.295072	1.16476	0.326398	0.295072	3.97776e+06	4.63315e+06	1.16476	20.2374	7.78531	0	21508	1	2	1340.73	10855	0	9	114	75.9
		21508	T4	6	21508	766	671.372	67.7108	1	3.92929e+06	4.80589e+06	3.19809e+06	4.67083e+06	4.97353e+06	4.25508e+06	1.16476	0.326398	0.295072	1.16476	0.326398	0.295072	3.97776e+06	4.63315e+06	1.16476	20.2374	7.78531	0	21508	1	2	1340.73	10845	0	17	114	90.53
		21508	T1	6	21508	766	671.372	67.7108	1	3.92929e+06	4.80589e+06	3.19809e+06	4.67083e+06	4.97353e+06	4.25508e+06	1.16476	0.326398	0.295072	1.16476	0.326398	0.295072	3.97776e+06	4.63315e+06	1.16476	20.2374	7.78531	0	21508	1	2	1340.73	11045	0	17	114	90.49
		21508	T1	6	21508	766	671.372	67.7108	1	3.92929e+06	4.80589e+06	3.19809e+06	4.67083e+06	4.97353e+06	4.25508e+06	1.16476	0.326398	0.295072	1.16476	0.326398	0.295072	3.97776e+06	4.63315e+06	1.16476	20.2374	7.78531	0	21508	1	2	1340.73	11033	0	17	114	86.44
		21508	T3	6	21508	766	671.372	67.7108	1	3.92929e+06	4.80589e+06	3.19809e+06	4.67083e+06	4.97353e+06	4.25508e+06	1.16476	0.326398	0.295072	1.16476	0.326398	0.295072	3.97776e+06	4.63315e+06	1.16476	20.2374	7.78531	0	21508	1	2	1340.73	10844	0	17	114	90.2
		21508	T3	6	21508	766	671.372	67.7108	1	3.92929e+06	4.80589e+06	3.19809e+06	4.67083e+06	4.97353e+06	4.25508e+06	1.16476	0.326398	0.295072	1.16476	0.326398	0.295072	3.97776e+06	4.63315e+06	1.16476	20.2374	7.78531	0	21508	1	2	1340.73	10856	0	17	114	90.26
		21508	T4	6	21508	766	671.372	67.7108	1	3.92929e+06	4.80589e+06	3.19809e+06	4.67083e+06	4.97353e+06	4.25508e+06	1.16476	0.326398	0.295072	1.16476	0.326398	0.295072	3.97776e+06	4.63315e+06	1.16476	20.2374	7.78531	0	21508	1	2	1340.73	10855	0	9	114	75.9
		21508	T4	6	21508	766	671.372	67.7108	1	3.92929e+06	4.80589e+06	3.19809e+06	4.67083e+06	4.97353e+06	4.25508e+06	1.16476	0.326398	0.295072	1.16476	0.326398	0.295072	3.97776e+06	4.63315e+06	1.16476	20.2374	7.78531	0	21508	1	2	1340.73	10845	0	17	114	90.53
	IPSAVGYQPTLATDLGGLQER	3	5	1.1803	0.241834	0.522125	0	20.7
		hits: 5 Items
		FRAMEID	RAWFILE	MS2	FrameID1	CompID	MZ	Time	GoodID	II_C2	II_C3	II_C4	II_T1	II_T3	II_T4	Ratio	StdDev	PValue	NRatio	NStdDev	NPValue	Avg_Con	Avg_Treat	MaxChange	CV_Con	CV_Treat	PRElement	PRRoot	PRSize	Charge	CompMW	MS2Scan	Rank	Ion1	Ion2	IonScore
		6007	T1	6	6007	8512	729.722	77.1416	1	303149	253149	169032	308776	331035	209045	1.1703	0.596775	0.489849	1.1703	0.596775	0.489849	241777	282952	1.1703	28.0332	22.9599	1	6013	2	3	2186.14	12868	0	15	220	32
		6007	T3	6	6007	8512	729.722	77.1416	1	303149	253149	169032	308776	331035	209045	1.1703	0.596775	0.489849	1.1703	0.596775	0.489849	241777	282952	1.1703	28.0332	22.9599	1	6013	2	3	2186.14	12695	0	11	220	33.52
		6013	C2	6	6013	8512	729.386	77.1892	1	254200	272735	164402	248841	289535	220480	1.09767	0.426611	0.601176	1.09767	0.426611	0.601176	230446	252952	1.09767	25.1431	13.7222	0	6013	2	3	2186.14	13023	0	5	220	13.32
		6013	C3	6	6013	8512	729.386	77.1892	1	254200	272735	164402	248841	289535	220480	1.09767	0.426611	0.601176	1.09767	0.426611	0.601176	230446	252952	1.09767	25.1431	13.7222	0	6013	2	3	2186.14	13005	0	13	220	12.41
		14430	T4	19	14430	1405	1093.58	77.2523	1	1.74686e+06	2.14551e+06	1.42127e+06	2.29426e+06	2.409e+06	2.15093e+06	1.28992	0.33717	0.12152	1.28992	0.33717	0.12152	1.77121e+06	2.28473e+06	1.28992	20.4794	5.65935	0	14430	2	2	2186.14	12665	0	4	220	12.25
	NLQDIIAILGMDELSEDDK	1	1	1.20388	0.36082	0.280531	0	14.71
		hits: 1 Items
		FRAMEID	RAWFILE	MS2	FrameID1	CompID	MZ	Time	GoodID	II_C2	II_C3	II_C4	II_T1	II_T3	II_T4	Ratio	StdDev	PValue	NRatio	NStdDev	NPValue	Avg_Con	Avg_Treat	MaxChange	CV_Con	CV_Treat	PRElement	PRRoot	PRSize	Charge	CompMW	MS2Scan	Rank	Ion1	Ion2	IonScore
		10950	T1	22	10950	2146	1066.53	126.005	1	1.2342e+06	1.7003e+06	1.07584e+06	1.66104e+06	1.66329e+06	1.50364e+06	1.20388	0.36082	0.280531	1.20388	0.36082	0.280531	1.33678e+06	1.60932e+06	1.20388	24.2839	5.68747	0	10950	2	2	2132.04	22005	0	4	208	14.71
	QISELGIYPAVDPLDSTSR	1	7	1.19577	0.272614	0.0761787	0	16.3429
		hits: 7 Items
		FRAMEID	RAWFILE	MS2	FrameID1	CompID	MZ	Time	GoodID	II_C2	II_C3	II_C4	II_T1	II_T3	II_T4	Ratio	StdDev	PValue	NRatio	NStdDev	NPValue	Avg_Con	Avg_Treat	MaxChange	CV_Con	CV_Treat	PRElement	PRRoot	PRSize	Charge	CompMW	MS2Scan	Rank	Ion1	Ion2	IonScore
		6419	T4	16	6419	2177	1031.03	81.1939	1	1.44749e+06	1.57677e+06	1.0833e+06	1.61217e+06	1.58608e+06	1.71344e+06	1.19577	0.272614	0.205973	1.19577	0.272614	0.205973	1.36919e+06	1.63723e+06	1.19577	18.689	4.10926	0	6419	1	2	2060.04	13467	0	4	210	12.17
		6419	C2	16	6419	2177	1031.03	81.1939	1	1.44749e+06	1.57677e+06	1.0833e+06	1.61217e+06	1.58608e+06	1.71344e+06	1.19577	0.272614	0.205973	1.19577	0.272614	0.205973	1.36919e+06	1.63723e+06	1.19577	18.689	4.10926	0	6419	1	2	2060.04	13800	0	5	210	15.3
		6419	C3	16	6419	2177	1031.03	81.1939	1	1.44749e+06	1.57677e+06	1.0833e+06	1.61217e+06	1.58608e+06	1.71344e+06	1.19577	0.272614	0.205973	1.19577	0.272614	0.205973	1.36919e+06	1.63723e+06	1.19577	18.689	4.10926	0	6419	1	2	2060.04	13748	0	7	210	16.63
		6419	C4	16	6419	2177	1031.03	81.1939	1	1.44749e+06	1.57677e+06	1.0833e+06	1.61217e+06	1.58608e+06	1.71344e+06	1.19577	0.272614	0.205973	1.19577	0.272614	0.205973	1.36919e+06	1.63723e+06	1.19577	18.689	4.10926	0	6419	1	2	2060.04	13602	0	6	210	18.94
		6419	C4	16	6419	2177	1031.03	81.1939	1	1.44749e+06	1.57677e+06	1.0833e+06	1.61217e+06	1.58608e+06	1.71344e+06	1.19577	0.272614	0.205973	1.19577	0.272614	0.205973	1.36919e+06	1.63723e+06	1.19577	18.689	4.10926	0	6419	1	2	2060.04	13606	0	7	210	21.13
		6419	T1	16	6419	2177	1031.03	81.1939	1	1.44749e+06	1.57677e+06	1.0833e+06	1.61217e+06	1.58608e+06	1.71344e+06	1.19577	0.272614	0.205973	1.19577	0.272614	0.205973	1.36919e+06	1.63723e+06	1.19577	18.689	4.10926	0	6419	1	2	2060.04	13645	0	5	210	18.06
		6419	T4	16	6419	2177	1031.03	81.1939	1	1.44749e+06	1.57677e+06	1.0833e+06	1.61217e+06	1.58608e+06	1.71344e+06	1.19577	0.272614	0.205973	1.19577	0.272614	0.205973	1.36919e+06	1.63723e+06	1.19577	18.689	4.10926	0	6419	1	2	2060.04	13467	0	4	210	12.17
	VGLTGLTVAEHFR	2	17	1.34868	0.266838	0.000178218	0	43.3535
		hits: 17 Items
		FRAMEID	RAWFILE	MS2	FrameID1	CompID	MZ	Time	GoodID	II_C2	II_C3	II_C4	II_T1	II_T3	II_T4	Ratio	StdDev	PValue	NRatio	NStdDev	NPValue	Avg_Con	Avg_Treat	MaxChange	CV_Con	CV_Treat	PRElement	PRRoot	PRSize	Charge	CompMW	MS2Scan	Rank	Ion1	Ion2	IonScore
		13822	T4	11	13822	2335	700.388	60.5875	1	1.34646e+06	1.43551e+06	745077	1.59323e+06	1.69408e+06	1.50329e+06	1.35824	0.515067	0.185784	1.35824	0.515067	0.185784	1.17569e+06	1.59687e+06	1.35824	31.9445	5.97705	0	13822	1	2	1398.76	9432	0	9	108	51.44
		13822	T4	11	13822	2335	700.388	60.5875	1	1.34646e+06	1.43551e+06	745077	1.59323e+06	1.69408e+06	1.50329e+06	1.35824	0.515067	0.185784	1.35824	0.515067	0.185784	1.17569e+06	1.59687e+06	1.35824	31.9445	5.97705	0	13822	1	2	1398.76	9428	0	9	108	29.74
		13822	C3	11	13822	2335	700.388	60.5875	1	1.34646e+06	1.43551e+06	745077	1.59323e+06	1.69408e+06	1.50329e+06	1.35824	0.515067	0.185784	1.35824	0.515067	0.185784	1.17569e+06	1.59687e+06	1.35824	31.9445	5.97705	0	13822	1	2	1398.76	9647	0	9	108	65.44
		13822	C3	11	13822	2335	700.388	60.5875	1	1.34646e+06	1.43551e+06	745077	1.59323e+06	1.69408e+06	1.50329e+06	1.35824	0.515067	0.185784	1.35824	0.515067	0.185784	1.17569e+06	1.59687e+06	1.35824	31.9445	5.97705	0	13822	1	2	1398.76	9655	0	9	108	63.58
		13822	C4	11	13822	2335	700.388	60.5875	1	1.34646e+06	1.43551e+06	745077	1.59323e+06	1.69408e+06	1.50329e+06	1.35824	0.515067	0.185784	1.35824	0.515067	0.185784	1.17569e+06	1.59687e+06	1.35824	31.9445	5.97705	0	13822	1	2	1398.76	9752	0	7	108	22.22
		13822	C4	11	13822	2335	700.388	60.5875	1	1.34646e+06	1.43551e+06	745077	1.59323e+06	1.69408e+06	1.50329e+06	1.35824	0.515067	0.185784	1.35824	0.515067	0.185784	1.17569e+06	1.59687e+06	1.35824	31.9445	5.97705	0	13822	1	2	1398.76	9713	0	9	108	76.55
		13822	T1	11	13822	2335	700.388	60.5875	1	1.34646e+06	1.43551e+06	745077	1.59323e+06	1.69408e+06	1.50329e+06	1.35824	0.515067	0.185784	1.35824	0.515067	0.185784	1.17569e+06	1.59687e+06	1.35824	31.9445	5.97705	0	13822	1	2	1398.76	9677	0	9	108	63.74
		13822	T1	11	13822	2335	700.388	60.5875	1	1.34646e+06	1.43551e+06	745077	1.59323e+06	1.69408e+06	1.50329e+06	1.35824	0.515067	0.185784	1.35824	0.515067	0.185784	1.17569e+06	1.59687e+06	1.35824	31.9445	5.97705	0	13822	1	2	1398.76	9671	0	10	108	44.98
		13822	T3	11	13822	2335	700.388	60.5875	1	1.34646e+06	1.43551e+06	745077	1.59323e+06	1.69408e+06	1.50329e+06	1.35824	0.515067	0.185784	1.35824	0.515067	0.185784	1.17569e+06	1.59687e+06	1.35824	31.9445	5.97705	0	13822	1	2	1398.76	9459	0	8	108	18.41
		13822	T3	11	13822	2335	700.388	60.5875	1	1.34646e+06	1.43551e+06	745077	1.59323e+06	1.69408e+06	1.50329e+06	1.35824	0.515067	0.185784	1.35824	0.515067	0.185784	1.17569e+06	1.59687e+06	1.35824	31.9445	5.97705	0	13822	1	2	1398.76	9450	0	5	108	28.56
		13822	T4	11	13822	2335	700.388	60.5875	1	1.34646e+06	1.43551e+06	745077	1.59323e+06	1.69408e+06	1.50329e+06	1.35824	0.515067	0.185784	1.35824	0.515067	0.185784	1.17569e+06	1.59687e+06	1.35824	31.9445	5.97705	0	13822	1	2	1398.76	9432	0	9	108	51.44
		13822	T4	11	13822	2335	700.388	60.5875	1	1.34646e+06	1.43551e+06	745077	1.59323e+06	1.69408e+06	1.50329e+06	1.35824	0.515067	0.185784	1.35824	0.515067	0.185784	1.17569e+06	1.59687e+06	1.35824	31.9445	5.97705	0	13822	1	2	1398.76	9428	0	9	108	29.74
		13851	T4	6	13851	707	467.261	61.0239	1	4.25981e+06	4.41048e+06	3.24544e+06	5.09542e+06	5.77358e+06	5.10128e+06	1.34027	0.311966	0.044675	1.34027	0.311966	0.044675	3.97191e+06	5.32343e+06	1.34027	15.953	7.32342	0	13851	1	3	1398.76	9469	0	9	108	50.09
		13851	C3	6	13851	707	467.261	61.0239	1	4.25981e+06	4.41048e+06	3.24544e+06	5.09542e+06	5.77358e+06	5.10128e+06	1.34027	0.311966	0.044675	1.34027	0.311966	0.044675	3.97191e+06	5.32343e+06	1.34027	15.953	7.32342	0	13851	1	3	1398.76	9740	0	6	108	24.06
		13851	T1	6	13851	707	467.261	61.0239	1	4.25981e+06	4.41048e+06	3.24544e+06	5.09542e+06	5.77358e+06	5.10128e+06	1.34027	0.311966	0.044675	1.34027	0.311966	0.044675	3.97191e+06	5.32343e+06	1.34027	15.953	7.32342	0	13851	1	3	1398.76	9794	0	14	108	26.75
		13851	T3	6	13851	707	467.261	61.0239	1	4.25981e+06	4.41048e+06	3.24544e+06	5.09542e+06	5.77358e+06	5.10128e+06	1.34027	0.311966	0.044675	1.34027	0.311966	0.044675	3.97191e+06	5.32343e+06	1.34027	15.953	7.32342	0	13851	1	3	1398.76	9416	0	9	108	40.18
		13851	T4	6	13851	707	467.261	61.0239	1	4.25981e+06	4.41048e+06	3.24544e+06	5.09542e+06	5.77358e+06	5.10128e+06	1.34027	0.311966	0.044675	1.34027	0.311966	0.044675	3.97191e+06	5.32343e+06	1.34027	15.953	7.32342	0	13851	1	3	1398.76	9469	0	9	108	50.09
	VVDLLAPYQR	1	4	1.31653	0.390732	0.0511603	0	43.2
		hits: 4 Items
		FRAMEID	RAWFILE	MS2	FrameID1	CompID	MZ	Time	GoodID	II_C2	II_C3	II_C4	II_T1	II_T3	II_T4	Ratio	StdDev	PValue	NRatio	NStdDev	NPValue	Avg_Con	Avg_Treat	MaxChange	CV_Con	CV_Treat	PRElement	PRRoot	PRSize	Charge	CompMW	MS2Scan	Rank	Ion1	Ion2	IonScore
		4007	C3	15	4007	1484	587.336	57.646	1	2.08022e+06	2.33349e+06	1.4159e+06	2.71287e+06	2.50115e+06	2.46084e+06	1.31653	0.390732	0.145176	1.31653	0.390732	0.145176	1.9432e+06	2.55828e+06	1.31653	24.3871	5.29183	0	4007	1	2	1172.66	8958	0	12	74	41.39
		4007	C3	15	4007	1484	587.336	57.646	1	2.08022e+06	2.33349e+06	1.4159e+06	2.71287e+06	2.50115e+06	2.46084e+06	1.31653	0.390732	0.145176	1.31653	0.390732	0.145176	1.9432e+06	2.55828e+06	1.31653	24.3871	5.29183	0	4007	1	2	1172.66	8948	0	5	74	39.97
		4007	C4	15	4007	1484	587.336	57.646	1	2.08022e+06	2.33349e+06	1.4159e+06	2.71287e+06	2.50115e+06	2.46084e+06	1.31653	0.390732	0.145176	1.31653	0.390732	0.145176	1.9432e+06	2.55828e+06	1.31653	24.3871	5.29183	0	4007	1	2	1172.66	9006	0	8	74	54.8
		4007	C4	15	4007	1484	587.336	57.646	1	2.08022e+06	2.33349e+06	1.4159e+06	2.71287e+06	2.50115e+06	2.46084e+06	1.31653	0.390732	0.145176	1.31653	0.390732	0.145176	1.9432e+06	2.55828e+06	1.31653	24.3871	5.29183	0	4007	1	2	1172.66	9013	0	6	74	36.64
GI:15219234	V-type proton ATPase catalytic subunit A [Arabidopsis thaliana]	7	10	50	1.23879	0.140656	4.37221e-05
	peptides: 7 Items
	PEPTIDE	FRAMES	HITS	Ratio	StdDev	PValue	OtherAssignments	AvgIonScore
	DMGYNVSMMADSTSR	2	4	1.46745	0.502896	0.0662713	0	19.7675
		hits: 4 Items
		FRAMEID	RAWFILE	MS2	FrameID1	CompID	MZ	Time	GoodID	II_C2	II_C3	II_C4	II_T1	II_T3	II_T4	Ratio	StdDev	PValue	NRatio	NStdDev	NPValue	Avg_Con	Avg_Treat	MaxChange	CV_Con	CV_Treat	PRElement	PRRoot	PRSize	Charge	CompMW	MS2Scan	Rank	Ion1	Ion2	IonScore
		3396	T3	10	3396	8824	832.837	51.5557	1	181530	286553	123763	314491	304664	267264	1.49772	0.752865	0.167381	1.49772	0.752865	0.167381	197282	295473	1.49772	41.8337	8.43373	0	3396	2	2	1663.66	7629	0	9	158	23.48
		3396	T3	10	3396	8824	832.837	51.5557	1	181530	286553	123763	314491	304664	267264	1.49772	0.752865	0.167381	1.49772	0.752865	0.167381	197282	295473	1.49772	41.8337	8.43373	0	3396	2	2	1663.66	7615	0	5	158	16.73
		25815	T4	1	25815	8824	833.34	51.5566	1	145306	202291	96321.8	223536	230341	186729	1.44307	0.67577	0.153267	1.44307	0.67577	0.153267	147973	213535	1.44307	35.841	10.9877	1	3396	2	2	1663.66	7563	0	5	158	19.43
		25815	T4	1	25815	8824	833.34	51.5566	1	145306	202291	96321.8	223536	230341	186729	1.44307	0.67577	0.153267	1.44307	0.67577	0.153267	147973	213535	1.44307	35.841	10.9877	1	3396	2	2	1663.66	7563	0	5	158	19.43
	EDDLNEIVQLVGK	1	1	1.18128	0.301212	0.23335	0	40.78
		hits: 1 Items
		FRAMEID	RAWFILE	MS2	FrameID1	CompID	MZ	Time	GoodID	II_C2	II_C3	II_C4	II_T1	II_T3	II_T4	Ratio	StdDev	PValue	NRatio	NStdDev	NPValue	Avg_Con	Avg_Treat	MaxChange	CV_Con	CV_Treat	PRElement	PRRoot	PRSize	Charge	CompMW	MS2Scan	Rank	Ion1	Ion2	IonScore
		7377	C2	6	7377	2070	736.384	90.8107	1	1.47924e+06	1.72282e+06	1.17275e+06	1.646e+06	1.8532e+06	1.66867e+06	1.18128	0.301212	0.23335	1.18128	0.301212	0.23335	1.45827e+06	1.72262e+06	1.18128	18.9012	6.59754	0	7377	2	2	1470.75	15634	0	11	122	40.78
	EDYLAQNAFTPYDK	1	4	1.12231	0.334147	0.542624	0	26.6525
		hits: 4 Items
		FRAMEID	RAWFILE	MS2	FrameID1	CompID	MZ	Time	GoodID	II_C2	II_C3	II_C4	II_T1	II_T3	II_T4	Ratio	StdDev	PValue	NRatio	NStdDev	NPValue	Avg_Con	Avg_Treat	MaxChange	CV_Con	CV_Treat	PRElement	PRRoot	PRSize	Charge	CompMW	MS2Scan	Rank	Ion1	Ion2	IonScore
		4039	C2	10	4039	5033	837.885	57.9357	1	552547	611791	407777	638364	600346	525698	1.12231	0.334147	0.41976	1.12231	0.334147	0.41976	524039	588136	1.12231	20.0276	9.74549	0	4039	1	2	1673.76	9228	0	6	144	15.91
		4039	C3	10	4039	5033	837.885	57.9357	1	552547	611791	407777	638364	600346	525698	1.12231	0.334147	0.41976	1.12231	0.334147	0.41976	524039	588136	1.12231	20.0276	9.74549	0	4039	1	2	1673.76	9142	0	11	144	34.85
		4039	C4	10	4039	5033	837.885	57.9357	1	552547	611791	407777	638364	600346	525698	1.12231	0.334147	0.41976	1.12231	0.334147	0.41976	524039	588136	1.12231	20.0276	9.74549	0	4039	1	2	1673.76	9108	0	11	144	37.39
		4039	T1	10	4039	5033	837.885	57.9357	1	552547	611791	407777	638364	600346	525698	1.12231	0.334147	0.41976	1.12231	0.334147	0.41976	524039	588136	1.12231	20.0276	9.74549	0	4039	1	2	1673.76	9101	0	8	144	18.46
	ITYIAPAGQYSLK	1	13	1.25045	0.424927	0.0332636	0	38.1069
		hits: 13 Items
		FRAMEID	RAWFILE	MS2	FrameID1	CompID	MZ	Time	GoodID	II_C2	II_C3	II_C4	II_T1	II_T3	II_T4	Ratio	StdDev	PValue	NRatio	NStdDev	NPValue	Avg_Con	Avg_Treat	MaxChange	CV_Con	CV_Treat	PRElement	PRRoot	PRSize	Charge	CompMW	MS2Scan	Rank	Ion1	Ion2	IonScore
		3424	T4	12	3424	3148	712.893	51.8491	1	945586	1.04606e+06	638957	1.16669e+06	972824	1.14994e+06	1.25045	0.424927	0.209013	1.25045	0.424927	0.209013	876867	1.09648e+06	1.25045	24.1853	9.79655	0	3424	1	2	1423.77	7601	0	8	122	27.87
		3424	T4	12	3424	3148	712.893	51.8491	1	945586	1.04606e+06	638957	1.16669e+06	972824	1.14994e+06	1.25045	0.424927	0.209013	1.25045	0.424927	0.209013	876867	1.09648e+06	1.25045	24.1853	9.79655	0	3424	1	2	1423.77	7611	0	18	122	50.31
		3424	C2	12	3424	3148	712.893	51.8491	1	945586	1.04606e+06	638957	1.16669e+06	972824	1.14994e+06	1.25045	0.424927	0.209013	1.25045	0.424927	0.209013	876867	1.09648e+06	1.25045	24.1853	9.79655	0	3424	1	2	1423.77	8021	0	15	122	49.23
		3424	C2	12	3424	3148	712.893	51.8491	1	945586	1.04606e+06	638957	1.16669e+06	972824	1.14994e+06	1.25045	0.424927	0.209013	1.25045	0.424927	0.209013	876867	1.09648e+06	1.25045	24.1853	9.79655	0	3424	1	2	1423.77	8009	0	8	122	37.74
		3424	C3	12	3424	3148	712.893	51.8491	1	945586	1.04606e+06	638957	1.16669e+06	972824	1.14994e+06	1.25045	0.424927	0.209013	1.25045	0.424927	0.209013	876867	1.09648e+06	1.25045	24.1853	9.79655	0	3424	1	2	1423.77	7889	0	7	122	37.56
		3424	C3	12	3424	3148	712.893	51.8491	1	945586	1.04606e+06	638957	1.16669e+06	972824	1.14994e+06	1.25045	0.424927	0.209013	1.25045	0.424927	0.209013	876867	1.09648e+06	1.25045	24.1853	9.79655	0	3424	1	2	1423.77	7902	0	16	122	29.08
		3424	C4	12	3424	3148	712.893	51.8491	1	945586	1.04606e+06	638957	1.16669e+06	972824	1.14994e+06	1.25045	0.424927	0.209013	1.25045	0.424927	0.209013	876867	1.09648e+06	1.25045	24.1853	9.79655	0	3424	1	2	1423.77	7905	0	17	122	35.13
		3424	C4	12	3424	3148	712.893	51.8491	1	945586	1.04606e+06	638957	1.16669e+06	972824	1.14994e+06	1.25045	0.424927	0.209013	1.25045	0.424927	0.209013	876867	1.09648e+06	1.25045	24.1853	9.79655	0	3424	1	2	1423.77	7893	0	15	122	38.37
		3424	T1	12	3424	3148	712.893	51.8491	1	945586	1.04606e+06	638957	1.16669e+06	972824	1.14994e+06	1.25045	0.424927	0.209013	1.25045	0.424927	0.209013	876867	1.09648e+06	1.25045	24.1853	9.79655	0	3424	1	2	1423.77	7873	0	15	122	29.38
		3424	T1	12	3424	3148	712.893	51.8491	1	945586	1.04606e+06	638957	1.16669e+06	972824	1.14994e+06	1.25045	0.424927	0.209013	1.25045	0.424927	0.209013	876867	1.09648e+06	1.25045	24.1853	9.79655	0	3424	1	2	1423.77	7863	0	12	122	21.2
		3424	T3	12	3424	3148	712.893	51.8491	1	945586	1.04606e+06	638957	1.16669e+06	972824	1.14994e+06	1.25045	0.424927	0.209013	1.25045	0.424927	0.209013	876867	1.09648e+06	1.25045	24.1853	9.79655	0	3424	1	2	1423.77	7669	0	11	122	61.34
		3424	T4	12	3424	3148	712.893	51.8491	1	945586	1.04606e+06	638957	1.16669e+06	972824	1.14994e+06	1.25045	0.424927	0.209013	1.25045	0.424927	0.209013	876867	1.09648e+06	1.25045	24.1853	9.79655	0	3424	1	2	1423.77	7601	0	8	122	27.87
		3424	T4	12	3424	3148	712.893	51.8491	1	945586	1.04606e+06	638957	1.16669e+06	972824	1.14994e+06	1.25045	0.424927	0.209013	1.25045	0.424927	0.209013	876867	1.09648e+06	1.25045	24.1853	9.79655	0	3424	1	2	1423.77	7611	0	18	122	50.31
	LAADTPLLTGQR	1	13	1.42187	0.554493	5.15778e-05	0	58.58
		hits: 13 Items
		FRAMEID	RAWFILE	MS2	FrameID1	CompID	MZ	Time	GoodID	II_C2	II_C3	II_C4	II_T1	II_T3	II_T4	Ratio	StdDev	PValue	NRatio	NStdDev	NPValue	Avg_Con	Avg_Treat	MaxChange	CV_Con	CV_Treat	PRElement	PRRoot	PRSize	Charge	CompMW	MS2Scan	Rank	Ion1	Ion2	IonScore
		2371	T4	12	2371	1795	628.354	41.672	1	1.54176e+06	1.8846e+06	1.14929e+06	2.06652e+06	2.52994e+06	1.90953e+06	1.42187	0.554493	0.086146	1.42187	0.554493	0.086146	1.52522e+06	2.16866e+06	1.42187	24.1233	14.8742	0	2371	1	2	1254.69	5565	0	9	100	69.7
		2371	T4	12	2371	1795	628.354	41.672	1	1.54176e+06	1.8846e+06	1.14929e+06	2.06652e+06	2.52994e+06	1.90953e+06	1.42187	0.554493	0.086146	1.42187	0.554493	0.086146	1.52522e+06	2.16866e+06	1.42187	24.1233	14.8742	0	2371	1	2	1254.69	5576	0	18	100	100.22
		2371	C2	12	2371	1795	628.354	41.672	1	1.54176e+06	1.8846e+06	1.14929e+06	2.06652e+06	2.52994e+06	1.90953e+06	1.42187	0.554493	0.086146	1.42187	0.554493	0.086146	1.52522e+06	2.16866e+06	1.42187	24.1233	14.8742	0	2371	1	2	1254.69	5966	0	6	100	38.36
		2371	C2	12	2371	1795	628.354	41.672	1	1.54176e+06	1.8846e+06	1.14929e+06	2.06652e+06	2.52994e+06	1.90953e+06	1.42187	0.554493	0.086146	1.42187	0.554493	0.086146	1.52522e+06	2.16866e+06	1.42187	24.1233	14.8742	0	2371	1	2	1254.69	5951	0	7	100	42.85
		2371	C3	12	2371	1795	628.354	41.672	1	1.54176e+06	1.8846e+06	1.14929e+06	2.06652e+06	2.52994e+06	1.90953e+06	1.42187	0.554493	0.086146	1.42187	0.554493	0.086146	1.52522e+06	2.16866e+06	1.42187	24.1233	14.8742	0	2371	1	2	1254.69	5789	0	8	100	45.55
		2371	C3	12	2371	1795	628.354	41.672	1	1.54176e+06	1.8846e+06	1.14929e+06	2.06652e+06	2.52994e+06	1.90953e+06	1.42187	0.554493	0.086146	1.42187	0.554493	0.086146	1.52522e+06	2.16866e+06	1.42187	24.1233	14.8742	0	2371	1	2	1254.69	5800	0	8	100	56.3
		2371	C4	12	2371	1795	628.354	41.672	1	1.54176e+06	1.8846e+06	1.14929e+06	2.06652e+06	2.52994e+06	1.90953e+06	1.42187	0.554493	0.086146	1.42187	0.554493	0.086146	1.52522e+06	2.16866e+06	1.42187	24.1233	14.8742	0	2371	1	2	1254.69	5839	0	7	100	54.2
		2371	T1	12	2371	1795	628.354	41.672	1	1.54176e+06	1.8846e+06	1.14929e+06	2.06652e+06	2.52994e+06	1.90953e+06	1.42187	0.554493	0.086146	1.42187	0.554493	0.086146	1.52522e+06	2.16866e+06	1.42187	24.1233	14.8742	0	2371	1	2	1254.69	5752	0	8	100	60.5
		2371	T1	12	2371	1795	628.354	41.672	1	1.54176e+06	1.8846e+06	1.14929e+06	2.06652e+06	2.52994e+06	1.90953e+06	1.42187	0.554493	0.086146	1.42187	0.554493	0.086146	1.52522e+06	2.16866e+06	1.42187	24.1233	14.8742	0	2371	1	2	1254.69	5743	0	9	100	63.96
		2371	T3	12	2371	1795	628.354	41.672	1	1.54176e+06	1.8846e+06	1.14929e+06	2.06652e+06	2.52994e+06	1.90953e+06	1.42187	0.554493	0.086146	1.42187	0.554493	0.086146	1.52522e+06	2.16866e+06	1.42187	24.1233	14.8742	0	2371	1	2	1254.69	5620	0	16	100	47.2
		2371	T3	12	2371	1795	628.354	41.672	1	1.54176e+06	1.8846e+06	1.14929e+06	2.06652e+06	2.52994e+06	1.90953e+06	1.42187	0.554493	0.086146	1.42187	0.554493	0.086146	1.52522e+06	2.16866e+06	1.42187	24.1233	14.8742	0	2371	1	2	1254.69	5613	0	4	100	12.78
		2371	T4	12	2371	1795	628.354	41.672	1	1.54176e+06	1.8846e+06	1.14929e+06	2.06652e+06	2.52994e+06	1.90953e+06	1.42187	0.554493	0.086146	1.42187	0.554493	0.086146	1.52522e+06	2.16866e+06	1.42187	24.1233	14.8742	0	2371	1	2	1254.69	5565	0	9	100	69.7
		2371	T4	12	2371	1795	628.354	41.672	1	1.54176e+06	1.8846e+06	1.14929e+06	2.06652e+06	2.52994e+06	1.90953e+06	1.42187	0.554493	0.086146	1.42187	0.554493	0.086146	1.52522e+06	2.16866e+06	1.42187	24.1233	14.8742	0	2371	1	2	1254.69	5576	0	18	100	100.22
	LAEMPADSGYPAYLAAR	2	4	1.28839	0.351876	0.136988	0	21.5675
		hits: 4 Items
		FRAMEID	RAWFILE	MS2	FrameID1	CompID	MZ	Time	GoodID	II_C2	II_C3	II_C4	II_T1	II_T3	II_T4	Ratio	StdDev	PValue	NRatio	NStdDev	NPValue	Avg_Con	Avg_Treat	MaxChange	CV_Con	CV_Treat	PRElement	PRRoot	PRSize	Charge	CompMW	MS2Scan	Rank	Ion1	Ion2	IonScore
		4409	C3	3	4409	3752	898.939	61.4437	1	648606	897631	502220	860852	916271	784598	1.25056	0.462955	0.273523	1.25056	0.462955	0.273523	682819	853907	1.25056	29.2776	7.74211	1	4421	2	2	1794.87	9893	0	9	138	29.63
		4421	T4	12	4421	3752	898.44	61.5249	1	633562	919816	546272	893489	1.04653e+06	801356	1.30564	0.541475	0.19726	1.30564	0.541475	0.19726	699883	913793	1.30564	27.9195	13.5526	0	4421	2	2	1794.87	9580	0	5	138	20.64
		4421	C2	12	4421	3752	898.44	61.5249	1	633562	919816	546272	893489	1.04653e+06	801356	1.30564	0.541475	0.19726	1.30564	0.541475	0.19726	699883	913793	1.30564	27.9195	13.5526	0	4421	2	2	1794.87	9939	0	8	138	15.36
		4421	T4	12	4421	3752	898.44	61.5249	1	633562	919816	546272	893489	1.04653e+06	801356	1.30564	0.541475	0.19726	1.30564	0.541475	0.19726	699883	913793	1.30564	27.9195	13.5526	0	4421	2	2	1794.87	9580	0	5	138	20.64
	NIIHFYNLANQAVER	2	11	1.20928	0.32032	0.0941325	0	29.1382
		hits: 11 Items
		FRAMEID	RAWFILE	MS2	FrameID1	CompID	MZ	Time	GoodID	II_C2	II_C3	II_C4	II_T1	II_T3	II_T4	Ratio	StdDev	PValue	NRatio	NStdDev	NPValue	Avg_Con	Avg_Treat	MaxChange	CV_Con	CV_Treat	PRElement	PRRoot	PRSize	Charge	CompMW	MS2Scan	Rank	Ion1	Ion2	IonScore
		4826	T4	8	4826	7939	901.471	65.4988	1	286262	283232	146626	357635	382601	293074	1.44293	0.675666	0.135202	1.44293	0.675666	0.135202	238707	344437	1.44293	33.4128	13.4131	0	4826	1	2	1800.93	10386	0	9	140	10.67
		4826	C4	8	4826	7939	901.471	65.4988	1	286262	283232	146626	357635	382601	293074	1.44293	0.675666	0.135202	1.44293	0.675666	0.135202	238707	344437	1.44293	33.4128	13.4131	0	4826	1	2	1800.93	10600	0	10	140	30.79
		4826	T3	8	4826	7939	901.471	65.4988	1	286262	283232	146626	357635	382601	293074	1.44293	0.675666	0.135202	1.44293	0.675666	0.135202	238707	344437	1.44293	33.4128	13.4131	0	4826	1	2	1800.93	10382	0	9	140	18.12
		4826	T3	8	4826	7939	901.471	65.4988	1	286262	283232	146626	357635	382601	293074	1.44293	0.675666	0.135202	1.44293	0.675666	0.135202	238707	344437	1.44293	33.4128	13.4131	0	4826	1	2	1800.93	10377	0	5	140	19.62
		4826	T4	8	4826	7939	901.471	65.4988	1	286262	283232	146626	357635	382601	293074	1.44293	0.675666	0.135202	1.44293	0.675666	0.135202	238707	344437	1.44293	33.4128	13.4131	0	4826	1	2	1800.93	10386	0	9	140	10.67
		4839	T4	7	4839	4100	601.316	65.6032	1	668153	844907	513342	725538	834405	776148	1.15283	0.363801	0.396932	1.15283	0.363801	0.396932	675467	778697	1.15283	24.5613	6.99605	0	4839	1	3	1200.62	10388	0	22	140	36.84
		4839	C2	7	4839	4100	601.316	65.6032	1	668153	844907	513342	725538	834405	776148	1.15283	0.363801	0.396932	1.15283	0.363801	0.396932	675467	778697	1.15283	24.5613	6.99605	0	4839	1	3	1200.62	10747	0	16	140	54.22
		4839	T1	7	4839	4100	601.316	65.6032	1	668153	844907	513342	725538	834405	776148	1.15283	0.363801	0.396932	1.15283	0.363801	0.396932	675467	778697	1.15283	24.5613	6.99605	0	4839	1	3	1200.62	10596	0	14	140	42.51
		4839	T3	7	4839	4100	601.316	65.6032	1	668153	844907	513342	725538	834405	776148	1.15283	0.363801	0.396932	1.15283	0.363801	0.396932	675467	778697	1.15283	24.5613	6.99605	0	4839	1	3	1200.62	10387	0	17	140	31.18
		4839	T3	7	4839	4100	601.316	65.6032	1	668153	844907	513342	725538	834405	776148	1.15283	0.363801	0.396932	1.15283	0.363801	0.396932	675467	778697	1.15283	24.5613	6.99605	0	4839	1	3	1200.62	10397	0	19	140	29.06
		4839	T4	7	4839	4100	601.316	65.6032	1	668153	844907	513342	725538	834405	776148	1.15283	0.363801	0.396932	1.15283	0.363801	0.396932	675467	778697	1.15283	24.5613	6.99605	0	4839	1	3	1200.62	10388	0	22	140	36.84
GI:376403615	rbcL gene product (chloroplast) [Pedinomonas minor]	6	19	112	1.04861	0.0915082	0.0355271
	peptides: 6 Items
	PEPTIDE	FRAMES	HITS	Ratio	StdDev	PValue	OtherAssignments	AvgIonScore
	DLGVPIIMHDYLTGGFTANTSLAHYCR+Carbamidomethyl(26)	3	5	0.890389	0.192156	0.59172	0	17.082
		hits: 5 Items
		FRAMEID	RAWFILE	MS2	FrameID1	CompID	MZ	Time	GoodID	II_C2	II_C3	II_C4	II_T1	II_T3	II_T4	Ratio	StdDev	PValue	NRatio	NStdDev	NPValue	Avg_Con	Avg_Treat	MaxChange	CV_Con	CV_Treat	PRElement	PRRoot	PRSize	Charge	CompMW	MS2Scan	Rank	Ion1	Ion2	IonScore
		7635	C2	6	7635	2558	756.369	93.2092	1	1.59534e+06	1.47435e+06	1.19458e+06	1.28034e+06	736824	1.16257e+06	0.745668	0.30899	0.157247	0.745668	0.30899	0.157247	1.42142e+06	1.05991e+06	1.34108	14.4612	26.9768	0	7635	1	4	3021.45	16089	0	11	264	24.99
		7635	T3	6	7635	2558	756.369	93.2092	1	1.59534e+06	1.47435e+06	1.19458e+06	1.28034e+06	736824	1.16257e+06	0.745668	0.30899	0.157247	0.745668	0.30899	0.157247	1.42142e+06	1.05991e+06	1.34108	14.4612	26.9768	0	7635	1	4	3021.45	15884	0	18	264	14.95
		8109	T3	11	8109	1423	1008.16	97.827	1	2.392e+06	2.81289e+06	1.81023e+06	2.21148e+06	2.13891e+06	2.59938e+06	0.990684	0.31918	0.95073	0.990684	0.31918	0.95073	2.33837e+06	2.31659e+06	1.0094	21.5311	10.6871	0	8109	1	3	3021.45	16732	0	6	264	12.3
		14975	C3	9	14975	1508	756.371	94.7102	1	1.36677e+06	1.55969e+06	1.0386e+06	1.41448e+06	1.12628e+06	1.58714e+06	1.04107	0.383683	0.802574	1.04107	0.383683	0.802574	1.32169e+06	1.37597e+06	1.04107	19.9333	16.9214	0	14975	3	4	3022.45	16271	0	8	264	10.03
		14975	T3	9	14975	1508	756.371	94.7102	1	1.36677e+06	1.55969e+06	1.0386e+06	1.41448e+06	1.12628e+06	1.58714e+06	1.04107	0.383683	0.802574	1.04107	0.383683	0.802574	1.32169e+06	1.37597e+06	1.04107	19.9333	16.9214	0	14975	3	4	3022.45	16171	0	20	264	23.14
	GHYLNATAGTCEEMMK+Carbamidomethyl(11)	6	40	0.84503	0.208588	0.999939	0	31.9595
		hits: 40 Items
		FRAMEID	RAWFILE	MS2	FrameID1	CompID	MZ	Time	GoodID	II_C2	II_C3	II_C4	II_T1	II_T3	II_T4	Ratio	StdDev	PValue	NRatio	NStdDev	NPValue	Avg_Con	Avg_Treat	MaxChange	CV_Con	CV_Treat	PRElement	PRRoot	PRSize	Charge	CompMW	MS2Scan	Rank	Ion1	Ion2	IonScore
		1461	T4	19	1461	165	906.888	32.2096	1	2.41928e+07	2.19462e+07	1.16625e+07	2.15371e+07	1.68628e+07	1.44779e+07	0.914816	0.50359	0.73224	0.914816	0.50359	0.73224	1.92672e+07	1.76259e+07	1.09312	34.6753	20.373	0	1461	1	2	1811.76	3852	0	7	154	15.88
		1461	C4	19	1461	165	906.888	32.2096	1	2.41928e+07	2.19462e+07	1.16625e+07	2.15371e+07	1.68628e+07	1.44779e+07	0.914816	0.50359	0.73224	0.914816	0.50359	0.73224	1.92672e+07	1.76259e+07	1.09312	34.6753	20.373	0	1461	1	2	1811.76	4138	0	12	154	27.69
		1461	C4	19	1461	165	906.888	32.2096	1	2.41928e+07	2.19462e+07	1.16625e+07	2.15371e+07	1.68628e+07	1.44779e+07	0.914816	0.50359	0.73224	0.914816	0.50359	0.73224	1.92672e+07	1.76259e+07	1.09312	34.6753	20.373	0	1461	1	2	1811.76	4148	0	7	154	11.19
		1461	T3	19	1461	165	906.888	32.2096	1	2.41928e+07	2.19462e+07	1.16625e+07	2.15371e+07	1.68628e+07	1.44779e+07	0.914816	0.50359	0.73224	0.914816	0.50359	0.73224	1.92672e+07	1.76259e+07	1.09312	34.6753	20.373	0	1461	1	2	1811.76	3927	0	15	154	34.98
		1461	T3	19	1461	165	906.888	32.2096	1	2.41928e+07	2.19462e+07	1.16625e+07	2.15371e+07	1.68628e+07	1.44779e+07	0.914816	0.50359	0.73224	0.914816	0.50359	0.73224	1.92672e+07	1.76259e+07	1.09312	34.6753	20.373	0	1461	1	2	1811.76	3938	0	8	154	37.04
		1461	T4	19	1461	165	906.888	32.2096	1	2.41928e+07	2.19462e+07	1.16625e+07	2.15371e+07	1.68628e+07	1.44779e+07	0.914816	0.50359	0.73224	0.914816	0.50359	0.73224	1.92672e+07	1.76259e+07	1.09312	34.6753	20.373	0	1461	1	2	1811.76	3852	0	7	154	15.88
		1599	T4	22	1599	94	906.89	33.7926	1	3.57936e+07	3.408e+07	1.65393e+07	3.33738e+07	3.1888e+07	1.94264e+07	0.980042	0.628495	0.943514	0.980042	0.628495	0.943514	2.88043e+07	2.82294e+07	1.02036	36.9956	27.1338	0	1599	1	2	1811.77	4151	0	6	154	10.69
		1599	T4	22	1599	94	906.89	33.7926	1	3.57936e+07	3.408e+07	1.65393e+07	3.33738e+07	3.1888e+07	1.94264e+07	0.980042	0.628495	0.943514	0.980042	0.628495	0.943514	2.88043e+07	2.82294e+07	1.02036	36.9956	27.1338	0	1599	1	2	1811.77	4141	0	11	154	32.48
		1599	C2	22	1599	94	906.89	33.7926	1	3.57936e+07	3.408e+07	1.65393e+07	3.33738e+07	3.1888e+07	1.94264e+07	0.980042	0.628495	0.943514	0.980042	0.628495	0.943514	2.88043e+07	2.82294e+07	1.02036	36.9956	27.1338	0	1599	1	2	1811.77	4402	0	9	154	37.1
		1599	C2	22	1599	94	906.89	33.7926	1	3.57936e+07	3.408e+07	1.65393e+07	3.33738e+07	3.1888e+07	1.94264e+07	0.980042	0.628495	0.943514	0.980042	0.628495	0.943514	2.88043e+07	2.82294e+07	1.02036	36.9956	27.1338	0	1599	1	2	1811.77	4395	0	13	154	31.03
		1599	C3	22	1599	94	906.89	33.7926	1	3.57936e+07	3.408e+07	1.65393e+07	3.33738e+07	3.1888e+07	1.94264e+07	0.980042	0.628495	0.943514	0.980042	0.628495	0.943514	2.88043e+07	2.82294e+07	1.02036	36.9956	27.1338	0	1599	1	2	1811.77	4284	0	9	154	27.84
		1599	C3	22	1599	94	906.89	33.7926	1	3.57936e+07	3.408e+07	1.65393e+07	3.33738e+07	3.1888e+07	1.94264e+07	0.980042	0.628495	0.943514	0.980042	0.628495	0.943514	2.88043e+07	2.82294e+07	1.02036	36.9956	27.1338	0	1599	1	2	1811.77	4294	0	8	154	28.41
		1599	C4	22	1599	94	906.89	33.7926	1	3.57936e+07	3.408e+07	1.65393e+07	3.33738e+07	3.1888e+07	1.94264e+07	0.980042	0.628495	0.943514	0.980042	0.628495	0.943514	2.88043e+07	2.82294e+07	1.02036	36.9956	27.1338	0	1599	1	2	1811.77	4426	0	11	154	22.19
		1599	T1	22	1599	94	906.89	33.7926	1	3.57936e+07	3.408e+07	1.65393e+07	3.33738e+07	3.1888e+07	1.94264e+07	0.980042	0.628495	0.943514	0.980042	0.628495	0.943514	2.88043e+07	2.82294e+07	1.02036	36.9956	27.1338	0	1599	1	2	1811.77	4347	0	11	154	26.65
		1599	T1	22	1599	94	906.89	33.7926	1	3.57936e+07	3.408e+07	1.65393e+07	3.33738e+07	3.1888e+07	1.94264e+07	0.980042	0.628495	0.943514	0.980042	0.628495	0.943514	2.88043e+07	2.82294e+07	1.02036	36.9956	27.1338	0	1599	1	2	1811.77	4357	0	10	154	37.4
		1599	T3	22	1599	94	906.89	33.7926	1	3.57936e+07	3.408e+07	1.65393e+07	3.33738e+07	3.1888e+07	1.94264e+07	0.980042	0.628495	0.943514	0.980042	0.628495	0.943514	2.88043e+07	2.82294e+07	1.02036	36.9956	27.1338	0	1599	1	2	1811.77	4209	0	9	154	16.67
		1599	T3	22	1599	94	906.89	33.7926	1	3.57936e+07	3.408e+07	1.65393e+07	3.33738e+07	3.1888e+07	1.94264e+07	0.980042	0.628495	0.943514	0.980042	0.628495	0.943514	2.88043e+07	2.82294e+07	1.02036	36.9956	27.1338	0	1599	1	2	1811.77	4219	0	13	154	29.85
		1599	T4	22	1599	94	906.89	33.7926	1	3.57936e+07	3.408e+07	1.65393e+07	3.33738e+07	3.1888e+07	1.94264e+07	0.980042	0.628495	0.943514	0.980042	0.628495	0.943514	2.88043e+07	2.82294e+07	1.02036	36.9956	27.1338	0	1599	1	2	1811.77	4141	0	11	154	32.48
		1607	T4	15	1607	862	604.929	33.871	1	4.2078e+06	5.41182e+06	3.00693e+06	3.62153e+06	3.50723e+06	3.09024e+06	0.809326	0.297662	0.367304	0.809326	0.297662	0.367304	4.20885e+06	3.40633e+06	1.2356	28.5695	8.20961	0	1607	1	3	1811.76	4132	0	9	154	40.35
		1607	T4	15	1607	862	604.929	33.871	1	4.2078e+06	5.41182e+06	3.00693e+06	3.62153e+06	3.50723e+06	3.09024e+06	0.809326	0.297662	0.367304	0.809326	0.297662	0.367304	4.20885e+06	3.40633e+06	1.2356	28.5695	8.20961	0	1607	1	3	1811.76	4120	0	8	154	40.22
		1607	C2	15	1607	862	604.929	33.871	1	4.2078e+06	5.41182e+06	3.00693e+06	3.62153e+06	3.50723e+06	3.09024e+06	0.809326	0.297662	0.367304	0.809326	0.297662	0.367304	4.20885e+06	3.40633e+06	1.2356	28.5695	8.20961	0	1607	1	3	1811.76	4410	0	9	154	36.11
		1607	C2	15	1607	862	604.929	33.871	1	4.2078e+06	5.41182e+06	3.00693e+06	3.62153e+06	3.50723e+06	3.09024e+06	0.809326	0.297662	0.367304	0.809326	0.297662	0.367304	4.20885e+06	3.40633e+06	1.2356	28.5695	8.20961	0	1607	1	3	1811.76	4418	0	15	154	39.64
		1607	C3	15	1607	862	604.929	33.871	1	4.2078e+06	5.41182e+06	3.00693e+06	3.62153e+06	3.50723e+06	3.09024e+06	0.809326	0.297662	0.367304	0.809326	0.297662	0.367304	4.20885e+06	3.40633e+06	1.2356	28.5695	8.20961	0	1607	1	3	1811.76	4211	0	16	154	39
		1607	C3	15	1607	862	604.929	33.871	1	4.2078e+06	5.41182e+06	3.00693e+06	3.62153e+06	3.50723e+06	3.09024e+06	0.809326	0.297662	0.367304	0.809326	0.297662	0.367304	4.20885e+06	3.40633e+06	1.2356	28.5695	8.20961	0	1607	1	3	1811.76	4222	0	16	154	40.61
		1607	C4	15	1607	862	604.929	33.871	1	4.2078e+06	5.41182e+06	3.00693e+06	3.62153e+06	3.50723e+06	3.09024e+06	0.809326	0.297662	0.367304	0.809326	0.297662	0.367304	4.20885e+06	3.40633e+06	1.2356	28.5695	8.20961	0	1607	1	3	1811.76	4310	0	21	154	46.46
		1607	C4	15	1607	862	604.929	33.871	1	4.2078e+06	5.41182e+06	3.00693e+06	3.62153e+06	3.50723e+06	3.09024e+06	0.809326	0.297662	0.367304	0.809326	0.297662	0.367304	4.20885e+06	3.40633e+06	1.2356	28.5695	8.20961	0	1607	1	3	1811.76	4315	0	10	154	58.27
		1607	T1	15	1607	862	604.929	33.871	1	4.2078e+06	5.41182e+06	3.00693e+06	3.62153e+06	3.50723e+06	3.09024e+06	0.809326	0.297662	0.367304	0.809326	0.297662	0.367304	4.20885e+06	3.40633e+06	1.2356	28.5695	8.20961	0	1607	1	3	1811.76	4251	0	14	154	46.56
		1607	T1	15	1607	862	604.929	33.871	1	4.2078e+06	5.41182e+06	3.00693e+06	3.62153e+06	3.50723e+06	3.09024e+06	0.809326	0.297662	0.367304	0.809326	0.297662	0.367304	4.20885e+06	3.40633e+06	1.2356	28.5695	8.20961	0	1607	1	3	1811.76	4243	0	10	154	42.11
		1607	T3	15	1607	862	604.929	33.871	1	4.2078e+06	5.41182e+06	3.00693e+06	3.62153e+06	3.50723e+06	3.09024e+06	0.809326	0.297662	0.367304	0.809326	0.297662	0.367304	4.20885e+06	3.40633e+06	1.2356	28.5695	8.20961	0	1607	1	3	1811.76	4232	0	10	154	44.74
		1607	T3	15	1607	862	604.929	33.871	1	4.2078e+06	5.41182e+06	3.00693e+06	3.62153e+06	3.50723e+06	3.09024e+06	0.809326	0.297662	0.367304	0.809326	0.297662	0.367304	4.20885e+06	3.40633e+06	1.2356	28.5695	8.20961	0	1607	1	3	1811.76	3963	0	15	154	38.8
		1607	T3	15	1607	862	604.929	33.871	1	4.2078e+06	5.41182e+06	3.00693e+06	3.62153e+06	3.50723e+06	3.09024e+06	0.809326	0.297662	0.367304	0.809326	0.297662	0.367304	4.20885e+06	3.40633e+06	1.2356	28.5695	8.20961	0	1607	1	3	1811.76	3958	0	16	154	29.52
		1607	T3	15	1607	862	604.929	33.871	1	4.2078e+06	5.41182e+06	3.00693e+06	3.62153e+06	3.50723e+06	3.09024e+06	0.809326	0.297662	0.367304	0.809326	0.297662	0.367304	4.20885e+06	3.40633e+06	1.2356	28.5695	8.20961	0	1607	1	3	1811.76	4247	0	16	154	38.62
		1607	T4	15	1607	862	604.929	33.871	1	4.2078e+06	5.41182e+06	3.00693e+06	3.62153e+06	3.50723e+06	3.09024e+06	0.809326	0.297662	0.367304	0.809326	0.297662	0.367304	4.20885e+06	3.40633e+06	1.2356	28.5695	8.20961	0	1607	1	3	1811.76	4132	0	9	154	40.35
		1607	T4	15	1607	862	604.929	33.871	1	4.2078e+06	5.41182e+06	3.00693e+06	3.62153e+06	3.50723e+06	3.09024e+06	0.809326	0.297662	0.367304	0.809326	0.297662	0.367304	4.20885e+06	3.40633e+06	1.2356	28.5695	8.20961	0	1607	1	3	1811.76	4120	0	8	154	40.22
		1742	C2	4	1742	597	906.889	35.3582	1	5.14351e+06	5.58565e+06	2.0348e+06	4.52133e+06	6.33395e+06	2.60799e+06	1.05479	0.917665	0.887814	1.05479	0.917665	0.887814	4.25465e+06	4.48776e+06	1.05479	45.4824	41.5176	0	1742	2	2	1812.75	4706	0	9	154	20.62
		1742	C4	4	1742	597	906.889	35.3582	1	5.14351e+06	5.58565e+06	2.0348e+06	4.52133e+06	6.33395e+06	2.60799e+06	1.05479	0.917665	0.887814	1.05479	0.917665	0.887814	4.25465e+06	4.48776e+06	1.05479	45.4824	41.5176	0	1742	2	2	1812.75	4718	0	7	154	27.98
		1742	C4	4	1742	597	906.889	35.3582	1	5.14351e+06	5.58565e+06	2.0348e+06	4.52133e+06	6.33395e+06	2.60799e+06	1.05479	0.917665	0.887814	1.05479	0.917665	0.887814	4.25465e+06	4.48776e+06	1.05479	45.4824	41.5176	0	1742	2	2	1812.75	4709	0	10	154	20.82
		1900	C4	4	1900	3561	605.256	37.04	1	723320	1.63029e+06	505531	517330	953358	776752	0.786054	0.722134	0.623712	0.786054	0.722134	0.623712	953048	749147	1.27218	62.5922	29.276	0	1900	2	3	1812.74	4946	0	15	154	13.51
		12958	C3	2	12958	5215	604.929	35.4163	1	481110	895908	332540	414653	652014	402502	0.859386	0.687201	0.698474	0.859386	0.687201	0.698474	569853	489723	1.16362	51.2378	28.7263	0	12958	1	3	1811.76	4518	0	18	154	25.06
		12958	C3	2	12958	5215	604.929	35.4163	1	481110	895908	332540	414653	652014	402502	0.859386	0.687201	0.698474	0.859386	0.687201	0.698474	569853	489723	1.16362	51.2378	28.7263	0	12958	1	3	1811.76	4530	0	16	154	33.36
	GHYLNATAGTCEEMMK+Carbamidomethyl(11)Oxidation(14)	6	27	1.215	0.218177	0.00965423	0	31.0859
		hits: 27 Items
		FRAMEID	RAWFILE	MS2	FrameID1	CompID	MZ	Time	GoodID	II_C2	II_C3	II_C4	II_T1	II_T3	II_T4	Ratio	StdDev	PValue	NRatio	NStdDev	NPValue	Avg_Con	Avg_Treat	MaxChange	CV_Con	CV_Treat	PRElement	PRRoot	PRSize	Charge	CompMW	MS2Scan	Rank	Ion1	Ion2	IonScore
		677	T4	13	677	4737	610.26	24.6423	1	480957	587400	559385	874364	474373	630032	1.21565	0.495227	0.422985	1.21565	0.495227	0.422985	542581	659590	1.21565	10.169	30.5685	0	677	2	3	1827.76	2392	0	8	154	31.64
		677	T4	13	677	4737	610.26	24.6423	1	480957	587400	559385	874364	474373	630032	1.21565	0.495227	0.422985	1.21565	0.495227	0.422985	542581	659590	1.21565	10.169	30.5685	0	677	2	3	1827.76	2378	0	12	154	14.46
		677	C2	13	677	4737	610.26	24.6423	1	480957	587400	559385	874364	474373	630032	1.21565	0.495227	0.422985	1.21565	0.495227	0.422985	542581	659590	1.21565	10.169	30.5685	0	677	2	3	1827.76	2680	0	7	154	21.36
		677	C3	13	677	4737	610.26	24.6423	1	480957	587400	559385	874364	474373	630032	1.21565	0.495227	0.422985	1.21565	0.495227	0.422985	542581	659590	1.21565	10.169	30.5685	0	677	2	3	1827.76	2496	0	13	154	33.04
		677	C4	13	677	4737	610.26	24.6423	1	480957	587400	559385	874364	474373	630032	1.21565	0.495227	0.422985	1.21565	0.495227	0.422985	542581	659590	1.21565	10.169	30.5685	0	677	2	3	1827.76	2769	0	9	154	29.67
		677	T1	13	677	4737	610.26	24.6423	1	480957	587400	559385	874364	474373	630032	1.21565	0.495227	0.422985	1.21565	0.495227	0.422985	542581	659590	1.21565	10.169	30.5685	0	677	2	3	1827.76	2477	0	7	154	10.88
		677	T1	13	677	4737	610.26	24.6423	1	480957	587400	559385	874364	474373	630032	1.21565	0.495227	0.422985	1.21565	0.495227	0.422985	542581	659590	1.21565	10.169	30.5685	0	677	2	3	1827.76	2481	0	15	154	22.53
		677	T3	13	677	4737	610.26	24.6423	1	480957	587400	559385	874364	474373	630032	1.21565	0.495227	0.422985	1.21565	0.495227	0.422985	542581	659590	1.21565	10.169	30.5685	0	677	2	3	1827.76	2369	0	8	154	29.1
		677	T4	13	677	4737	610.26	24.6423	1	480957	587400	559385	874364	474373	630032	1.21565	0.495227	0.422985	1.21565	0.495227	0.422985	542581	659590	1.21565	10.169	30.5685	0	677	2	3	1827.76	2392	0	8	154	31.64
		680	C2	3	680	10784	611.262	24.6759	1	134102	167668	144074	244567	137984	181837	1.26588	0.507288	0.32955	1.26588	0.507288	0.32955	148615	188129	1.26588	11.5989	28.4749	0	680	1	3	1830.76	2686	0	13	154	22.46
		816	T3	18	816	5085	914.887	26.0848	1	635802	360650	177138	866986	887387	361231	1.80268	1.82572	0.226857	1.80268	1.82572	0.226857	391197	705201	1.80268	59.012	42.2661	0	816	1	2	1827.76	2661	0	9	154	11.35
		816	T3	18	816	5085	914.887	26.0848	1	635802	360650	177138	866986	887387	361231	1.80268	1.82572	0.226857	1.80268	1.82572	0.226857	391197	705201	1.80268	59.012	42.2661	0	816	1	2	1827.76	2672	0	10	154	21.08
		829	T4	16	829	2834	610.26	26.2	1	1.09354e+06	1.08567e+06	566520	1.38046e+06	1.35365e+06	1.21601e+06	1.43865	0.571148	0.139049	1.43865	0.571148	0.139049	915241	1.31671e+06	1.43865	32.9997	6.70067	0	829	1	3	1827.76	2685	0	17	154	43.85
		829	T4	16	829	2834	610.26	26.2	1	1.09354e+06	1.08567e+06	566520	1.38046e+06	1.35365e+06	1.21601e+06	1.43865	0.571148	0.139049	1.43865	0.571148	0.139049	915241	1.31671e+06	1.43865	32.9997	6.70067	0	829	1	3	1827.76	2674	0	14	154	34.87
		829	C2	16	829	2834	610.26	26.2	1	1.09354e+06	1.08567e+06	566520	1.38046e+06	1.35365e+06	1.21601e+06	1.43865	0.571148	0.139049	1.43865	0.571148	0.139049	915241	1.31671e+06	1.43865	32.9997	6.70067	0	829	1	3	1827.76	2969	0	16	154	40.39
		829	C2	16	829	2834	610.26	26.2	1	1.09354e+06	1.08567e+06	566520	1.38046e+06	1.35365e+06	1.21601e+06	1.43865	0.571148	0.139049	1.43865	0.571148	0.139049	915241	1.31671e+06	1.43865	32.9997	6.70067	0	829	1	3	1827.76	2980	0	14	154	34.54
		829	C3	16	829	2834	610.26	26.2	1	1.09354e+06	1.08567e+06	566520	1.38046e+06	1.35365e+06	1.21601e+06	1.43865	0.571148	0.139049	1.43865	0.571148	0.139049	915241	1.31671e+06	1.43865	32.9997	6.70067	0	829	1	3	1827.76	2774	0	9	154	40.48
		829	C3	16	829	2834	610.26	26.2	1	1.09354e+06	1.08567e+06	566520	1.38046e+06	1.35365e+06	1.21601e+06	1.43865	0.571148	0.139049	1.43865	0.571148	0.139049	915241	1.31671e+06	1.43865	32.9997	6.70067	0	829	1	3	1827.76	2786	0	15	154	43.2
		829	T1	16	829	2834	610.26	26.2	1	1.09354e+06	1.08567e+06	566520	1.38046e+06	1.35365e+06	1.21601e+06	1.43865	0.571148	0.139049	1.43865	0.571148	0.139049	915241	1.31671e+06	1.43865	32.9997	6.70067	0	829	1	3	1827.76	2788	0	16	154	42.74
		829	T3	16	829	2834	610.26	26.2	1	1.09354e+06	1.08567e+06	566520	1.38046e+06	1.35365e+06	1.21601e+06	1.43865	0.571148	0.139049	1.43865	0.571148	0.139049	915241	1.31671e+06	1.43865	32.9997	6.70067	0	829	1	3	1827.76	2671	0	16	154	39.43
		829	T3	16	829	2834	610.26	26.2	1	1.09354e+06	1.08567e+06	566520	1.38046e+06	1.35365e+06	1.21601e+06	1.43865	0.571148	0.139049	1.43865	0.571148	0.139049	915241	1.31671e+06	1.43865	32.9997	6.70067	0	829	1	3	1827.76	2660	0	9	154	40.81
		829	T4	16	829	2834	610.26	26.2	1	1.09354e+06	1.08567e+06	566520	1.38046e+06	1.35365e+06	1.21601e+06	1.43865	0.571148	0.139049	1.43865	0.571148	0.139049	915241	1.31671e+06	1.43865	32.9997	6.70067	0	829	1	3	1827.76	2685	0	17	154	43.85
		829	T4	16	829	2834	610.26	26.2	1	1.09354e+06	1.08567e+06	566520	1.38046e+06	1.35365e+06	1.21601e+06	1.43865	0.571148	0.139049	1.43865	0.571148	0.139049	915241	1.31671e+06	1.43865	32.9997	6.70067	0	829	1	3	1827.76	2674	0	14	154	34.87
		1002	C3	10	1002	6917	610.591	27.8068	1	371269	341715	177613	350495	524629	380677	1.41007	0.809	0.206884	1.41007	0.809	0.206884	296866	418600	1.41007	35.1431	22.2301	1	23430	2	3	1828.75	3077	0	10	154	45.56
		1002	C4	10	1002	6917	610.591	27.8068	1	371269	341715	177613	350495	524629	380677	1.41007	0.809	0.206884	1.41007	0.809	0.206884	296866	418600	1.41007	35.1431	22.2301	1	23430	2	3	1828.75	3070	0	14	154	36.41
		1404	C3	4	1404	11347	610.594	31.6518	1	157736	225570	154560	84875.4	155598	125600	0.680605	0.35026	0.138774	0.680605	0.35026	0.138774	179288	122025	1.46928	22.3732	29.0899	0	1404	1	3	1828.76	3791	0	11	154	16.91
		1404	C4	4	1404	11347	610.594	31.6518	1	157736	225570	154560	84875.4	155598	125600	0.680605	0.35026	0.138774	0.680605	0.35026	0.138774	179288	122025	1.46928	22.3732	29.0899	0	1404	1	3	1828.76	3869	0	18	154	22.2
	GHYLNATAGTCEEMMK+Carbamidomethyl(11)Oxidation(14)Oxidation(15)	2	6	1.28491	0.539867	0.756281	0	19.0933
		hits: 6 Items
		FRAMEID	RAWFILE	MS2	FrameID1	CompID	MZ	Time	GoodID	II_C2	II_C3	II_C4	II_T1	II_T3	II_T4	Ratio	StdDev	PValue	NRatio	NStdDev	NPValue	Avg_Con	Avg_Treat	MaxChange	CV_Con	CV_Treat	PRElement	PRRoot	PRSize	Charge	CompMW	MS2Scan	Rank	Ion1	Ion2	IonScore
		229	T4	10	229	17183	615.592	18.02	1	19732.2	18183.1	17973.1	36030.8	20118.9	14766.4	1.26889	0.659151	0.515284	1.26889	0.659151	0.515284	18629.5	23638.7	1.26889	5.15718	46.7901	0	229	2	3	1843.75	1381	0	13	154	21.92
		229	C4	10	229	17183	615.592	18.02	1	19732.2	18183.1	17973.1	36030.8	20118.9	14766.4	1.26889	0.659151	0.515284	1.26889	0.659151	0.515284	18629.5	23638.7	1.26889	5.15718	46.7901	0	229	2	3	1843.75	1718	0	7	154	14.54
		229	T1	10	229	17183	615.592	18.02	1	19732.2	18183.1	17973.1	36030.8	20118.9	14766.4	1.26889	0.659151	0.515284	1.26889	0.659151	0.515284	18629.5	23638.7	1.26889	5.15718	46.7901	0	229	2	3	1843.75	1732	0	10	154	11.35
		229	T3	10	229	17183	615.592	18.02	1	19732.2	18183.1	17973.1	36030.8	20118.9	14766.4	1.26889	0.659151	0.515284	1.26889	0.659151	0.515284	18629.5	23638.7	1.26889	5.15718	46.7901	0	229	2	3	1843.75	1372	0	16	154	19.71
		229	T4	10	229	17183	615.592	18.02	1	19732.2	18183.1	17973.1	36030.8	20118.9	14766.4	1.26889	0.659151	0.515284	1.26889	0.659151	0.515284	18629.5	23638.7	1.26889	5.15718	46.7901	0	229	2	3	1843.75	1381	0	13	154	21.92
		16932	T1	3	16932	17183	615.926	17.6424	1	12804	14771.2	11753.2	30207.6	16180.4	10565.7	1.44816	0.940951	0.420813	1.44816	0.940951	0.420813	13109.5	18984.6	1.44816	11.6865	53.2893	1	229	2	3	1843.75	1480	0	13	154	25.12
	GHYLNATAGTCEEMMK+Carbamidomethyl(11)Oxidation(15)	7	28	1.30559	0.21296	0.00352932	0	34.0714
		hits: 28 Items
		FRAMEID	RAWFILE	MS2	FrameID1	CompID	MZ	Time	GoodID	II_C2	II_C3	II_C4	II_T1	II_T3	II_T4	Ratio	StdDev	PValue	NRatio	NStdDev	NPValue	Avg_Con	Avg_Treat	MaxChange	CV_Con	CV_Treat	PRElement	PRRoot	PRSize	Charge	CompMW	MS2Scan	Rank	Ion1	Ion2	IonScore
		677	C4	13	677	4737	610.26	24.6423	1	480957	587400	559385	874364	474373	630032	1.21565	0.495227	0.422985	1.21565	0.495227	0.422985	542581	659590	1.21565	10.169	30.5685	0	677	2	3	1827.76	2782	0	14	154	29.52
		677	C4	13	677	4737	610.26	24.6423	1	480957	587400	559385	874364	474373	630032	1.21565	0.495227	0.422985	1.21565	0.495227	0.422985	542581	659590	1.21565	10.169	30.5685	0	677	2	3	1827.76	2769	0	9	154	29.7
		677	T1	13	677	4737	610.26	24.6423	1	480957	587400	559385	874364	474373	630032	1.21565	0.495227	0.422985	1.21565	0.495227	0.422985	542581	659590	1.21565	10.169	30.5685	0	677	2	3	1827.76	2477	0	7	154	10.88
		680	C2	3	680	10784	611.262	24.6759	1	134102	167668	144074	244567	137984	181837	1.26588	0.507288	0.32955	1.26588	0.507288	0.32955	148615	188129	1.26588	11.5989	28.4749	0	680	1	3	1830.76	2686	0	13	154	20.75
		816	T3	18	816	5085	914.887	26.0848	1	635802	360650	177138	866986	887387	361231	1.80268	1.82572	0.226857	1.80268	1.82572	0.226857	391197	705201	1.80268	59.012	42.2661	0	816	1	2	1827.76	2661	0	9	154	11.35
		816	T3	18	816	5085	914.887	26.0848	1	635802	360650	177138	866986	887387	361231	1.80268	1.82572	0.226857	1.80268	1.82572	0.226857	391197	705201	1.80268	59.012	42.2661	0	816	1	2	1827.76	2672	0	10	154	21.08
		829	T4	16	829	2834	610.26	26.2	1	1.09354e+06	1.08567e+06	566520	1.38046e+06	1.35365e+06	1.21601e+06	1.43865	0.571148	0.139049	1.43865	0.571148	0.139049	915241	1.31671e+06	1.43865	32.9997	6.70067	0	829	1	3	1827.76	2685	0	17	154	45.26
		829	T4	16	829	2834	610.26	26.2	1	1.09354e+06	1.08567e+06	566520	1.38046e+06	1.35365e+06	1.21601e+06	1.43865	0.571148	0.139049	1.43865	0.571148	0.139049	915241	1.31671e+06	1.43865	32.9997	6.70067	0	829	1	3	1827.76	2674	0	14	154	35.69
		829	C2	16	829	2834	610.26	26.2	1	1.09354e+06	1.08567e+06	566520	1.38046e+06	1.35365e+06	1.21601e+06	1.43865	0.571148	0.139049	1.43865	0.571148	0.139049	915241	1.31671e+06	1.43865	32.9997	6.70067	0	829	1	3	1827.76	2969	0	16	154	41.56
		829	C2	16	829	2834	610.26	26.2	1	1.09354e+06	1.08567e+06	566520	1.38046e+06	1.35365e+06	1.21601e+06	1.43865	0.571148	0.139049	1.43865	0.571148	0.139049	915241	1.31671e+06	1.43865	32.9997	6.70067	0	829	1	3	1827.76	2977	0	13	154	10.38
		829	C2	16	829	2834	610.26	26.2	1	1.09354e+06	1.08567e+06	566520	1.38046e+06	1.35365e+06	1.21601e+06	1.43865	0.571148	0.139049	1.43865	0.571148	0.139049	915241	1.31671e+06	1.43865	32.9997	6.70067	0	829	1	3	1827.76	2980	0	8	154	34.77
		829	C3	16	829	2834	610.26	26.2	1	1.09354e+06	1.08567e+06	566520	1.38046e+06	1.35365e+06	1.21601e+06	1.43865	0.571148	0.139049	1.43865	0.571148	0.139049	915241	1.31671e+06	1.43865	32.9997	6.70067	0	829	1	3	1827.76	2774	0	9	154	41.25
		829	C3	16	829	2834	610.26	26.2	1	1.09354e+06	1.08567e+06	566520	1.38046e+06	1.35365e+06	1.21601e+06	1.43865	0.571148	0.139049	1.43865	0.571148	0.139049	915241	1.31671e+06	1.43865	32.9997	6.70067	0	829	1	3	1827.76	2786	0	15	154	43.21
		829	T1	16	829	2834	610.26	26.2	1	1.09354e+06	1.08567e+06	566520	1.38046e+06	1.35365e+06	1.21601e+06	1.43865	0.571148	0.139049	1.43865	0.571148	0.139049	915241	1.31671e+06	1.43865	32.9997	6.70067	0	829	1	3	1827.76	2776	0	16	154	43.75
		829	T1	16	829	2834	610.26	26.2	1	1.09354e+06	1.08567e+06	566520	1.38046e+06	1.35365e+06	1.21601e+06	1.43865	0.571148	0.139049	1.43865	0.571148	0.139049	915241	1.31671e+06	1.43865	32.9997	6.70067	0	829	1	3	1827.76	2788	0	16	154	43.57
		829	T3	16	829	2834	610.26	26.2	1	1.09354e+06	1.08567e+06	566520	1.38046e+06	1.35365e+06	1.21601e+06	1.43865	0.571148	0.139049	1.43865	0.571148	0.139049	915241	1.31671e+06	1.43865	32.9997	6.70067	0	829	1	3	1827.76	2671	0	15	154	40.45
		829	T3	16	829	2834	610.26	26.2	1	1.09354e+06	1.08567e+06	566520	1.38046e+06	1.35365e+06	1.21601e+06	1.43865	0.571148	0.139049	1.43865	0.571148	0.139049	915241	1.31671e+06	1.43865	32.9997	6.70067	0	829	1	3	1827.76	2660	0	9	154	42.13
		829	T4	16	829	2834	610.26	26.2	1	1.09354e+06	1.08567e+06	566520	1.38046e+06	1.35365e+06	1.21601e+06	1.43865	0.571148	0.139049	1.43865	0.571148	0.139049	915241	1.31671e+06	1.43865	32.9997	6.70067	0	829	1	3	1827.76	2685	0	17	154	45.26
		829	T4	16	829	2834	610.26	26.2	1	1.09354e+06	1.08567e+06	566520	1.38046e+06	1.35365e+06	1.21601e+06	1.43865	0.571148	0.139049	1.43865	0.571148	0.139049	915241	1.31671e+06	1.43865	32.9997	6.70067	0	829	1	3	1827.76	2674	0	14	154	35.69
		1002	C3	10	1002	6917	610.591	27.8068	1	371269	341715	177613	350495	524629	380677	1.41007	0.809	0.206884	1.41007	0.809	0.206884	296866	418600	1.41007	35.1431	22.2301	1	23430	2	3	1828.75	3089	0	8	154	36.46
		1002	C3	10	1002	6917	610.591	27.8068	1	371269	341715	177613	350495	524629	380677	1.41007	0.809	0.206884	1.41007	0.809	0.206884	296866	418600	1.41007	35.1431	22.2301	1	23430	2	3	1828.75	3077	0	10	154	46.54
		1002	C4	10	1002	6917	610.591	27.8068	1	371269	341715	177613	350495	524629	380677	1.41007	0.809	0.206884	1.41007	0.809	0.206884	296866	418600	1.41007	35.1431	22.2301	1	23430	2	3	1828.75	3070	0	13	154	34.56
		1002	C4	10	1002	6917	610.591	27.8068	1	371269	341715	177613	350495	524629	380677	1.41007	0.809	0.206884	1.41007	0.809	0.206884	296866	418600	1.41007	35.1431	22.2301	1	23430	2	3	1828.75	3081	0	9	154	32.29
		1404	C4	4	1404	11347	610.594	31.6518	1	157736	225570	154560	84875.4	155598	125600	0.680605	0.35026	0.138774	0.680605	0.35026	0.138774	179288	122025	1.46928	22.3732	29.0899	0	1404	1	3	1828.76	3869	0	12	154	20.76
		23430	T4	3	23430	6917	610.26	27.7972	1	388383	323836	159502	303629	533778	323554	1.3318	0.97972	0.391206	1.3318	0.97972	0.391206	290574	386987	1.3318	40.6128	32.9506	0	23430	2	3	1828.75	2981	0	19	154	38.13
		23430	T3	3	23430	6917	610.26	27.7972	1	388383	323836	159502	303629	533778	323554	1.3318	0.97972	0.391206	1.3318	0.97972	0.391206	290574	386987	1.3318	40.6128	32.9506	0	23430	2	3	1828.75	2976	0	21	154	40.32
		23430	T3	3	23430	6917	610.26	27.7972	1	388383	323836	159502	303629	533778	323554	1.3318	0.97972	0.391206	1.3318	0.97972	0.391206	290574	386987	1.3318	40.6128	32.9506	0	23430	2	3	1828.75	2965	0	15	154	40.56
		23430	T4	3	23430	6917	610.26	27.7972	1	388383	323836	159502	303629	533778	323554	1.3318	0.97972	0.391206	1.3318	0.97972	0.391206	290574	386987	1.3318	40.6128	32.9506	0	23430	2	3	1828.75	2981	0	19	154	38.13
	GHYLNATAGTCEEMMKR+Carbamidomethyl(11)	1	6	1.00452	0.209126	1	0	46.3467
		hits: 6 Items
		FRAMEID	RAWFILE	MS2	FrameID1	CompID	MZ	Time	GoodID	II_C2	II_C3	II_C4	II_T1	II_T3	II_T4	Ratio	StdDev	PValue	NRatio	NStdDev	NPValue	Avg_Con	Avg_Treat	MaxChange	CV_Con	CV_Treat	PRElement	PRRoot	PRSize	Charge	CompMW	MS2Scan	Rank	Ion1	Ion2	IonScore
		12792	T4	5	12792	7774	656.962	30.9422	1	287696	300527	314904	286363	263136	357707	1.00452	0.209126	0.966946	1.00452	0.209126	0.966946	301042	302402	1.00452	4.52124	16.2973	0	12792	1	3	1967.86	3523	0	16	164	40.36
		12792	C3	5	12792	7774	656.962	30.9422	1	287696	300527	314904	286363	263136	357707	1.00452	0.209126	0.966946	1.00452	0.209126	0.966946	301042	302402	1.00452	4.52124	16.2973	0	12792	1	3	1967.86	3701	0	17	164	66.22
		12792	C3	5	12792	7774	656.962	30.9422	1	287696	300527	314904	286363	263136	357707	1.00452	0.209126	0.966946	1.00452	0.209126	0.966946	301042	302402	1.00452	4.52124	16.2973	0	12792	1	3	1967.86	3693	0	16	164	58.5
		12792	T3	5	12792	7774	656.962	30.9422	1	287696	300527	314904	286363	263136	357707	1.00452	0.209126	0.966946	1.00452	0.209126	0.966946	301042	302402	1.00452	4.52124	16.2973	0	12792	1	3	1967.86	3564	0	16	164	34.96
		12792	T3	5	12792	7774	656.962	30.9422	1	287696	300527	314904	286363	263136	357707	1.00452	0.209126	0.966946	1.00452	0.209126	0.966946	301042	302402	1.00452	4.52124	16.2973	0	12792	1	3	1967.86	3574	0	17	164	37.68
		12792	T4	5	12792	7774	656.962	30.9422	1	287696	300527	314904	286363	263136	357707	1.00452	0.209126	0.966946	1.00452	0.209126	0.966946	301042	302402	1.00452	4.52124	16.2973	0	12792	1	3	1967.86	3523	0	16	164	40.36
GI:240254125	V-type proton ATPase subunit B3 [Arabidopsis thaliana]	5	5	27	1.23387	0.175218	0.00322532
	peptides: 5 Items
	PEPTIDE	FRAMES	HITS	Ratio	StdDev	PValue	OtherAssignments	AvgIonScore
	GYPGYMYTDLATIYER	1	3	1.23364	0.454509	0.245353	0	14.3733
		hits: 3 Items
		FRAMEID	RAWFILE	MS2	FrameID1	CompID	MZ	Time	GoodID	II_C2	II_C3	II_C4	II_T1	II_T3	II_T4	Ratio	StdDev	PValue	NRatio	NStdDev	NPValue	Avg_Con	Avg_Treat	MaxChange	CV_Con	CV_Treat	PRElement	PRRoot	PRSize	Charge	CompMW	MS2Scan	Rank	Ion1	Ion2	IonScore
		6972	T4	16	6972	2876	956.943	86.7281	1	925237	1.27978e+06	732106	1.12438e+06	1.32195e+06	1.17703e+06	1.23364	0.454509	0.28821	1.23364	0.454509	0.28821	979040	1.20778e+06	1.23364	28.3719	8.471	0	6972	2	2	1911.87	14566	0	7	134	11.8
		6972	T3	16	6972	2876	956.943	86.7281	1	925237	1.27978e+06	732106	1.12438e+06	1.32195e+06	1.17703e+06	1.23364	0.454509	0.28821	1.23364	0.454509	0.28821	979040	1.20778e+06	1.23364	28.3719	8.471	0	6972	2	2	1911.87	14583	0	9	134	19.52
		6972	T4	16	6972	2876	956.943	86.7281	1	925237	1.27978e+06	732106	1.12438e+06	1.32195e+06	1.17703e+06	1.23364	0.454509	0.28821	1.23364	0.454509	0.28821	979040	1.20778e+06	1.23364	28.3719	8.471	0	6972	2	2	1911.87	14566	0	7	134	11.8
	QIYPPINVLPSLSR	1	2	1.17769	0.428504	0.358269	0	10.56
		hits: 2 Items
		FRAMEID	RAWFILE	MS2	FrameID1	CompID	MZ	Time	GoodID	II_C2	II_C3	II_C4	II_T1	II_T3	II_T4	Ratio	StdDev	PValue	NRatio	NStdDev	NPValue	Avg_Con	Avg_Treat	MaxChange	CV_Con	CV_Treat	PRElement	PRRoot	PRSize	Charge	CompMW	MS2Scan	Rank	Ion1	Ion2	IonScore
		6953	T4	12	6953	2332	798.957	86.5275	1	1.29429e+06	1.55175e+06	981506	1.25965e+06	1.61989e+06	1.62811e+06	1.17769	0.428504	0.335396	1.17769	0.428504	0.335396	1.27585e+06	1.50255e+06	1.17769	22.3826	14.0025	0	6953	1	2	1595.9	14516	0	6	134	10.56
		6953	T4	12	6953	2332	798.957	86.5275	1	1.29429e+06	1.55175e+06	981506	1.25965e+06	1.61989e+06	1.62811e+06	1.17769	0.428504	0.335396	1.17769	0.428504	0.335396	1.27585e+06	1.50255e+06	1.17769	22.3826	14.0025	0	6953	1	2	1595.9	14516	0	6	134	10.56
	TPVSLDMLGR	1	12	1.3352	0.46507	0.00501127	0	58.8775
		hits: 12 Items
		FRAMEID	RAWFILE	MS2	FrameID1	CompID	MZ	Time	GoodID	II_C2	II_C3	II_C4	II_T1	II_T3	II_T4	Ratio	StdDev	PValue	NRatio	NStdDev	NPValue	Avg_Con	Avg_Treat	MaxChange	CV_Con	CV_Treat	PRElement	PRRoot	PRSize	Charge	CompMW	MS2Scan	Rank	Ion1	Ion2	IonScore
		3800	T4	11	3800	1643	544.792	55.5255	1	1.81353e+06	2.16056e+06	1.24074e+06	2.3927e+06	2.46273e+06	2.10741e+06	1.3352	0.46507	0.149879	1.3352	0.46507	0.149879	1.73828e+06	2.32095e+06	1.3352	26.7221	8.10935	0	3800	1	2	1087.57	8351	0	7	82	62.95
		3800	T4	11	3800	1643	544.792	55.5255	1	1.81353e+06	2.16056e+06	1.24074e+06	2.3927e+06	2.46273e+06	2.10741e+06	1.3352	0.46507	0.149879	1.3352	0.46507	0.149879	1.73828e+06	2.32095e+06	1.3352	26.7221	8.10935	0	3800	1	2	1087.57	8359	0	8	82	66.53
		3800	C2	11	3800	1643	544.792	55.5255	1	1.81353e+06	2.16056e+06	1.24074e+06	2.3927e+06	2.46273e+06	2.10741e+06	1.3352	0.46507	0.149879	1.3352	0.46507	0.149879	1.73828e+06	2.32095e+06	1.3352	26.7221	8.10935	0	3800	1	2	1087.57	8779	0	8	82	70.79
		3800	C2	11	3800	1643	544.792	55.5255	1	1.81353e+06	2.16056e+06	1.24074e+06	2.3927e+06	2.46273e+06	2.10741e+06	1.3352	0.46507	0.149879	1.3352	0.46507	0.149879	1.73828e+06	2.32095e+06	1.3352	26.7221	8.10935	0	3800	1	2	1087.57	8760	0	8	82	59.01
		3800	C4	11	3800	1643	544.792	55.5255	1	1.81353e+06	2.16056e+06	1.24074e+06	2.3927e+06	2.46273e+06	2.10741e+06	1.3352	0.46507	0.149879	1.3352	0.46507	0.149879	1.73828e+06	2.32095e+06	1.3352	26.7221	8.10935	0	3800	1	2	1087.57	8657	0	6	82	43.43
		3800	C4	11	3800	1643	544.792	55.5255	1	1.81353e+06	2.16056e+06	1.24074e+06	2.3927e+06	2.46273e+06	2.10741e+06	1.3352	0.46507	0.149879	1.3352	0.46507	0.149879	1.73828e+06	2.32095e+06	1.3352	26.7221	8.10935	0	3800	1	2	1087.57	8662	0	8	82	70.58
		3800	T1	11	3800	1643	544.792	55.5255	1	1.81353e+06	2.16056e+06	1.24074e+06	2.3927e+06	2.46273e+06	2.10741e+06	1.3352	0.46507	0.149879	1.3352	0.46507	0.149879	1.73828e+06	2.32095e+06	1.3352	26.7221	8.10935	0	3800	1	2	1087.57	8619	0	8	82	70.65
		3800	T1	11	3800	1643	544.792	55.5255	1	1.81353e+06	2.16056e+06	1.24074e+06	2.3927e+06	2.46273e+06	2.10741e+06	1.3352	0.46507	0.149879	1.3352	0.46507	0.149879	1.73828e+06	2.32095e+06	1.3352	26.7221	8.10935	0	3800	1	2	1087.57	8612	0	8	82	54.32
		3800	T3	11	3800	1643	544.792	55.5255	1	1.81353e+06	2.16056e+06	1.24074e+06	2.3927e+06	2.46273e+06	2.10741e+06	1.3352	0.46507	0.149879	1.3352	0.46507	0.149879	1.73828e+06	2.32095e+06	1.3352	26.7221	8.10935	0	3800	1	2	1087.57	8422	0	7	82	12
		3800	T3	11	3800	1643	544.792	55.5255	1	1.81353e+06	2.16056e+06	1.24074e+06	2.3927e+06	2.46273e+06	2.10741e+06	1.3352	0.46507	0.149879	1.3352	0.46507	0.149879	1.73828e+06	2.32095e+06	1.3352	26.7221	8.10935	0	3800	1	2	1087.57	8427	0	8	82	66.79
		3800	T4	11	3800	1643	544.792	55.5255	1	1.81353e+06	2.16056e+06	1.24074e+06	2.3927e+06	2.46273e+06	2.10741e+06	1.3352	0.46507	0.149879	1.3352	0.46507	0.149879	1.73828e+06	2.32095e+06	1.3352	26.7221	8.10935	0	3800	1	2	1087.57	8351	0	7	82	62.95
		3800	T4	11	3800	1643	544.792	55.5255	1	1.81353e+06	2.16056e+06	1.24074e+06	2.3927e+06	2.46273e+06	2.10741e+06	1.3352	0.46507	0.149879	1.3352	0.46507	0.149879	1.73828e+06	2.32095e+06	1.3352	26.7221	8.10935	0	3800	1	2	1087.57	8359	0	8	82	66.53
	TVSGVAGPLVILEK	1	7	1.20058	0.275262	0.038209	0	45.4443
		hits: 7 Items
		FRAMEID	RAWFILE	MS2	FrameID1	CompID	MZ	Time	GoodID	II_C2	II_C3	II_C4	II_T1	II_T3	II_T4	Ratio	StdDev	PValue	NRatio	NStdDev	NPValue	Avg_Con	Avg_Treat	MaxChange	CV_Con	CV_Treat	PRElement	PRRoot	PRSize	Charge	CompMW	MS2Scan	Rank	Ion1	Ion2	IonScore
		5807	C3	12	5807	1867	691.915	75.1468	1	1.72002e+06	1.81611e+06	1.29345e+06	1.83006e+06	2.04736e+06	1.92086e+06	1.20058	0.275262	0.17195	1.20058	0.275262	0.17195	1.60986e+06	1.93276e+06	1.20058	17.2809	5.64659	0	5807	1	2	1381.82	12575	0	9	128	30.86
		5807	C3	12	5807	1867	691.915	75.1468	1	1.72002e+06	1.81611e+06	1.29345e+06	1.83006e+06	2.04736e+06	1.92086e+06	1.20058	0.275262	0.17195	1.20058	0.275262	0.17195	1.60986e+06	1.93276e+06	1.20058	17.2809	5.64659	0	5807	1	2	1381.82	12598	0	14	128	38.61
		5807	C4	12	5807	1867	691.915	75.1468	1	1.72002e+06	1.81611e+06	1.29345e+06	1.83006e+06	2.04736e+06	1.92086e+06	1.20058	0.275262	0.17195	1.20058	0.275262	0.17195	1.60986e+06	1.93276e+06	1.20058	17.2809	5.64659	0	5807	1	2	1381.82	12512	0	15	128	64.38
		5807	C4	12	5807	1867	691.915	75.1468	1	1.72002e+06	1.81611e+06	1.29345e+06	1.83006e+06	2.04736e+06	1.92086e+06	1.20058	0.275262	0.17195	1.20058	0.275262	0.17195	1.60986e+06	1.93276e+06	1.20058	17.2809	5.64659	0	5807	1	2	1381.82	12516	0	13	128	20.06
		5807	T1	12	5807	1867	691.915	75.1468	1	1.72002e+06	1.81611e+06	1.29345e+06	1.83006e+06	2.04736e+06	1.92086e+06	1.20058	0.275262	0.17195	1.20058	0.275262	0.17195	1.60986e+06	1.93276e+06	1.20058	17.2809	5.64659	0	5807	1	2	1381.82	12506	0	8	128	59.93
		5807	T3	12	5807	1867	691.915	75.1468	1	1.72002e+06	1.81611e+06	1.29345e+06	1.83006e+06	2.04736e+06	1.92086e+06	1.20058	0.275262	0.17195	1.20058	0.275262	0.17195	1.60986e+06	1.93276e+06	1.20058	17.2809	5.64659	0	5807	1	2	1381.82	12341	0	8	128	43.5
		5807	T3	12	5807	1867	691.915	75.1468	1	1.72002e+06	1.81611e+06	1.29345e+06	1.83006e+06	2.04736e+06	1.92086e+06	1.20058	0.275262	0.17195	1.20058	0.275262	0.17195	1.60986e+06	1.93276e+06	1.20058	17.2809	5.64659	0	5807	1	2	1381.82	12351	0	11	128	60.77
	YQEIVNLR	1	3	1.29618	0.473332	0.109362	0	31.0067
		hits: 3 Items
		FRAMEID	RAWFILE	MS2	FrameID1	CompID	MZ	Time	GoodID	II_C2	II_C3	II_C4	II_T1	II_T3	II_T4	Ratio	StdDev	PValue	NRatio	NStdDev	NPValue	Avg_Con	Avg_Treat	MaxChange	CV_Con	CV_Treat	PRElement	PRRoot	PRSize	Charge	CompMW	MS2Scan	Rank	Ion1	Ion2	IonScore
		2143	T4	5	2143	2712	517.785	39.3575	1	1.11857e+06	1.20924e+06	715715	1.2962e+06	1.46312e+06	1.18565e+06	1.29618	0.473332	0.177148	1.29618	0.473332	0.177148	1.01451e+06	1.31499e+06	1.29618	25.8948	10.6226	0	2143	2	2	1033.56	4882	0	7	68	27.16
		2143	T3	5	2143	2712	517.785	39.3575	1	1.11857e+06	1.20924e+06	715715	1.2962e+06	1.46312e+06	1.18565e+06	1.29618	0.473332	0.177148	1.29618	0.473332	0.177148	1.01451e+06	1.31499e+06	1.29618	25.8948	10.6226	0	2143	2	2	1033.56	4950	0	7	68	38.7
		2143	T4	5	2143	2712	517.785	39.3575	1	1.11857e+06	1.20924e+06	715715	1.2962e+06	1.46312e+06	1.18565e+06	1.29618	0.473332	0.177148	1.29618	0.473332	0.177148	1.01451e+06	1.31499e+06	1.29618	25.8948	10.6226	0	2143	2	2	1033.56	4882	0	7	68	27.16
GI:195620882	GDP-mannose 3,5-epimerase 1 [Zea mays]	5	7	15	0.704678	0.133566	0.0303155
	peptides: 5 Items
	PEPTIDE	FRAMES	HITS	Ratio	StdDev	PValue	OtherAssignments	AvgIonScore
	ESDAWPAEPQDAYGLEK	1	1	0.767204	0.399517	0.275743	0	14.75
		hits: 1 Items
		FRAMEID	RAWFILE	MS2	FrameID1	CompID	MZ	Time	GoodID	II_C2	II_C3	II_C4	II_T1	II_T3	II_T4	Ratio	StdDev	PValue	NRatio	NStdDev	NPValue	Avg_Con	Avg_Treat	MaxChange	CV_Con	CV_Treat	PRElement	PRRoot	PRSize	Charge	CompMW	MS2Scan	Rank	Ion1	Ion2	IonScore
		3802	C4	7	3802	6658	953.424	55.5381	1	516537	324876	441352	400852	218273	365018	0.767204	0.399517	0.275743	0.767204	0.399517	0.275743	427588	328048	1.30343	22.5845	29.4899	0	3802	2	2	1905.84	8664	0	5	172	14.75
	FEMWGDGLQTR	2	8	0.853119	0.303151	0.757353	0	39.7
		hits: 8 Items
		FRAMEID	RAWFILE	MS2	FrameID1	CompID	MZ	Time	GoodID	II_C2	II_C3	II_C4	II_T1	II_T3	II_T4	Ratio	StdDev	PValue	NRatio	NStdDev	NPValue	Avg_Con	Avg_Treat	MaxChange	CV_Con	CV_Treat	PRElement	PRRoot	PRSize	Charge	CompMW	MS2Scan	Rank	Ion1	Ion2	IonScore
		4495	T4	9	4495	4170	670.307	62.2381	1	949083	628229	706233	765098	461600	758130	0.869187	0.418684	0.513602	0.869187	0.418684	0.513602	761182	661609	1.1505	21.9837	26.1859	0	4495	1	2	1338.6	9528	0	7	100	36.19
		4495	C4	9	4495	4170	670.307	62.2381	1	949083	628229	706233	765098	461600	758130	0.869187	0.418684	0.513602	0.869187	0.418684	0.513602	761182	661609	1.1505	21.9837	26.1859	0	4495	1	2	1338.6	9757	0	15	100	53.81
		4495	C4	9	4495	4170	670.307	62.2381	1	949083	628229	706233	765098	461600	758130	0.869187	0.418684	0.513602	0.869187	0.418684	0.513602	761182	661609	1.1505	21.9837	26.1859	0	4495	1	2	1338.6	9798	0	14	100	65.79
		4495	T3	9	4495	4170	670.307	62.2381	1	949083	628229	706233	765098	461600	758130	0.869187	0.418684	0.513602	0.869187	0.418684	0.513602	761182	661609	1.1505	21.9837	26.1859	0	4495	1	2	1338.6	9640	0	5	100	14.04
		4495	T4	9	4495	4170	670.307	62.2381	1	949083	628229	706233	765098	461600	758130	0.869187	0.418684	0.513602	0.869187	0.418684	0.513602	761182	661609	1.1505	21.9837	26.1859	0	4495	1	2	1338.6	9528	0	7	100	36.19
		13860	T4	2	13860	5595	670.809	61.1291	1	651041	463781	474863	522866	267429	518981	0.823607	0.439516	0.424503	0.823607	0.439516	0.424503	529895	436425	1.21417	19.8269	33.5379	0	13860	1	2	1339.6	9514	0	6	100	33.84
		13860	C3	2	13860	5595	670.809	61.1291	1	651041	463781	474863	522866	267429	518981	0.823607	0.439516	0.424503	0.823607	0.439516	0.424503	529895	436425	1.21417	19.8269	33.5379	0	13860	1	2	1339.6	9763	0	14	100	43.9
		13860	T4	2	13860	5595	670.809	61.1291	1	651041	463781	474863	522866	267429	518981	0.823607	0.439516	0.424503	0.823607	0.439516	0.424503	529895	436425	1.21417	19.8269	33.5379	0	13860	1	2	1339.6	9514	0	6	100	33.84
	FFYASSACIYPEFK+Carbamidomethyl(8)	1	2	0.551052	0.201777	0.00188762	0	11.5
		hits: 2 Items
		FRAMEID	RAWFILE	MS2	FrameID1	CompID	MZ	Time	GoodID	II_C2	II_C3	II_C4	II_T1	II_T3	II_T4	Ratio	StdDev	PValue	NRatio	NStdDev	NPValue	Avg_Con	Avg_Treat	MaxChange	CV_Con	CV_Treat	PRElement	PRRoot	PRSize	Charge	CompMW	MS2Scan	Rank	Ion1	Ion2	IonScore
		14452	T4	4	14452	8528	865.898	77.7252	1	321292	258387	294338	192151	113687	175791	0.551052	0.201777	0.0140763	0.551052	0.201777	0.0140763	291339	160543	1.81471	10.8325	25.7842	1	6054	3	2	1728.79	12790	0	5	118	11.5
		14452	T4	4	14452	8528	865.898	77.7252	1	321292	258387	294338	192151	113687	175791	0.551052	0.201777	0.0140763	0.551052	0.201777	0.0140763	291339	160543	1.81471	10.8325	25.7842	1	6054	3	2	1728.79	12790	0	5	118	11.5
	LPIHHIPGPEGVR	2	3	1.06331	0.421085	0.959252	0	37.8967
		hits: 3 Items
		FRAMEID	RAWFILE	MS2	FrameID1	CompID	MZ	Time	GoodID	II_C2	II_C3	II_C4	II_T1	II_T3	II_T4	Ratio	StdDev	PValue	NRatio	NStdDev	NPValue	Avg_Con	Avg_Treat	MaxChange	CV_Con	CV_Treat	PRElement	PRRoot	PRSize	Charge	CompMW	MS2Scan	Rank	Ion1	Ion2	IonScore
		12866	T4	2	12866	13084	474.605	32.5966	1	142409	84139	83216.3	132557	87383	94638.9	1.01554	0.568479	0.950358	1.01554	0.568479	0.950358	103255	104860	1.01554	32.8426	23.1352	0	12866	2	3	1420.79	3827	0	11	96	40.82
		12866	T4	2	12866	13084	474.605	32.5966	1	142409	84139	83216.3	132557	87383	94638.9	1.01554	0.568479	0.950358	1.01554	0.568479	0.950358	103255	104860	1.01554	32.8426	23.1352	0	12866	2	3	1420.79	3827	0	11	96	40.82
		23544	T3	1	23544	13084	474.939	32.8357	1	93780.2	45215	56484.9	86458	79033.4	65064.2	1.17943	0.626789	0.522053	1.17943	0.626789	0.522053	65160	76851.9	1.17943	39.009	14.1343	1	12866	2	3	1420.79	3924	0	11	96	32.05
	SFTFIDECVEGVLR+Carbamidomethyl(8)	1	1	0.67525	0.338907	0.126883	0	25.52
		hits: 1 Items
		FRAMEID	RAWFILE	MS2	FrameID1	CompID	MZ	Time	GoodID	II_C2	II_C3	II_C4	II_T1	II_T3	II_T4	Ratio	StdDev	PValue	NRatio	NStdDev	NPValue	Avg_Con	Avg_Treat	MaxChange	CV_Con	CV_Treat	PRElement	PRRoot	PRSize	Charge	CompMW	MS2Scan	Rank	Ion1	Ion2	IonScore
		7665	C4	10	7665	4778	836.406	93.4658	1	872795	561003	696181	496519	336644	605104	0.67525	0.338907	0.126883	0.67525	0.338907	0.126883	709993	479423	1.48093	22.0219	28.168	0	7665	1	2	1670.8	15999	0	8	122	25.52
GI:475548007	ATP synthase subunit beta, mitochondrial [Aegilops tauschii]	4	4	19	1.19199	0.195603	0.0279739
	peptides: 4 Items
	PEPTIDE	FRAMES	HITS	Ratio	StdDev	PValue	OtherAssignments	AvgIonScore
	DAEGQDVLLFIDNIFR	1	1	1.22815	3.58669	0.87431	0	23.1
		hits: 1 Items
		FRAMEID	RAWFILE	MS2	FrameID1	CompID	MZ	Time	GoodID	II_C2	II_C3	II_C4	II_T1	II_T3	II_T4	Ratio	StdDev	PValue	NRatio	NStdDev	NPValue	Avg_Con	Avg_Treat	MaxChange	CV_Con	CV_Treat	PRElement	PRRoot	PRSize	Charge	CompMW	MS2Scan	Rank	Ion1	Ion2	IonScore
		11339	C2	1	11339	6878	932.976	129.553	1	846072	68640.9	54323	69229.9	1.09162e+06	29266.8	1.22815	3.58669	0.87431	1.22815	3.58669	0.87431	323012	396706	1.22815	140.255	151.786	0	11339	1	2	1863.94	22591	0	11	164	23.1
	EAPAFVEQATEQQILVTGIK	1	2	1.22004	0.34803	0.137468	0	19.18
		hits: 2 Items
		FRAMEID	RAWFILE	MS2	FrameID1	CompID	MZ	Time	GoodID	II_C2	II_C3	II_C4	II_T1	II_T3	II_T4	Ratio	StdDev	PValue	NRatio	NStdDev	NPValue	Avg_Con	Avg_Treat	MaxChange	CV_Con	CV_Treat	PRElement	PRRoot	PRSize	Charge	CompMW	MS2Scan	Rank	Ion1	Ion2	IonScore
		6767	T4	10	6767	2522	1086.58	84.6873	1	956452	1.07041e+06	730340	1.02087e+06	1.23669e+06	1.10633e+06	1.22004	0.34803	0.175071	1.22004	0.34803	0.175071	919067	1.1213e+06	1.22004	18.8332	9.69292	0	6767	2	2	2172.15	14095	0	7	208	19.18
		6767	T4	10	6767	2522	1086.58	84.6873	1	956452	1.07041e+06	730340	1.02087e+06	1.23669e+06	1.10633e+06	1.22004	0.34803	0.175071	1.22004	0.34803	0.175071	919067	1.1213e+06	1.22004	18.8332	9.69292	0	6767	2	2	2172.15	14095	0	7	208	19.18
	TVLIMELINNVAK	1	5	1.03134	0.310509	0.996368	0	34.038
		hits: 5 Items
		FRAMEID	RAWFILE	MS2	FrameID1	CompID	MZ	Time	GoodID	II_C2	II_C3	II_C4	II_T1	II_T3	II_T4	Ratio	StdDev	PValue	NRatio	NStdDev	NPValue	Avg_Con	Avg_Treat	MaxChange	CV_Con	CV_Treat	PRElement	PRRoot	PRSize	Charge	CompMW	MS2Scan	Rank	Ion1	Ion2	IonScore
		9786	T4	24	9786	2508	729.424	114.063	1	1.20154e+06	1.4246e+06	1.1232e+06	1.03199e+06	1.4611e+06	1.37377e+06	1.03134	0.310509	0.819027	1.03134	0.310509	0.819027	1.24978e+06	1.28895e+06	1.03134	12.5132	17.594	0	9786	1	2	1456.83	19710	0	9	114	22.36
		9786	C2	24	9786	2508	729.424	114.063	1	1.20154e+06	1.4246e+06	1.1232e+06	1.03199e+06	1.4611e+06	1.37377e+06	1.03134	0.310509	0.819027	1.03134	0.310509	0.819027	1.24978e+06	1.28895e+06	1.03134	12.5132	17.594	0	9786	1	2	1456.83	19947	0	14	114	53.88
		9786	C3	24	9786	2508	729.424	114.063	1	1.20154e+06	1.4246e+06	1.1232e+06	1.03199e+06	1.4611e+06	1.37377e+06	1.03134	0.310509	0.819027	1.03134	0.310509	0.819027	1.24978e+06	1.28895e+06	1.03134	12.5132	17.594	0	9786	1	2	1456.83	19818	0	12	114	51.78
		9786	C4	24	9786	2508	729.424	114.063	1	1.20154e+06	1.4246e+06	1.1232e+06	1.03199e+06	1.4611e+06	1.37377e+06	1.03134	0.310509	0.819027	1.03134	0.310509	0.819027	1.24978e+06	1.28895e+06	1.03134	12.5132	17.594	0	9786	1	2	1456.83	19802	0	11	114	19.81
		9786	T4	24	9786	2508	729.424	114.063	1	1.20154e+06	1.4246e+06	1.1232e+06	1.03199e+06	1.4611e+06	1.37377e+06	1.03134	0.310509	0.819027	1.03134	0.310509	0.819027	1.24978e+06	1.28895e+06	1.03134	12.5132	17.594	0	9786	1	2	1456.83	19710	0	9	114	22.36
	VLNTGSPITVPVGR	1	11	1.38466	0.366836	0.00152804	0	27.8673
		hits: 11 Items
		FRAMEID	RAWFILE	MS2	FrameID1	CompID	MZ	Time	GoodID	II_C2	II_C3	II_C4	II_T1	II_T3	II_T4	Ratio	StdDev	PValue	NRatio	NStdDev	NPValue	Avg_Con	Avg_Treat	MaxChange	CV_Con	CV_Treat	PRElement	PRRoot	PRSize	Charge	CompMW	MS2Scan	Rank	Ion1	Ion2	IonScore
		13499	T4	12	13499	1016	705.409	50.423	1	2.6872e+06	3.40932e+06	2.03573e+06	3.78797e+06	3.76715e+06	3.7053e+06	1.38466	0.366836	0.118808	1.38466	0.366836	0.118808	2.71075e+06	3.75347e+06	1.38466	25.3472	1.14558	0	13499	1	2	1408.8	7278	0	9	136	36.93
		13499	T4	12	13499	1016	705.409	50.423	1	2.6872e+06	3.40932e+06	2.03573e+06	3.78797e+06	3.76715e+06	3.7053e+06	1.38466	0.366836	0.118808	1.38466	0.366836	0.118808	2.71075e+06	3.75347e+06	1.38466	25.3472	1.14558	0	13499	1	2	1408.8	7285	0	8	136	32.33
		13499	C3	12	13499	1016	705.409	50.423	1	2.6872e+06	3.40932e+06	2.03573e+06	3.78797e+06	3.76715e+06	3.7053e+06	1.38466	0.366836	0.118808	1.38466	0.366836	0.118808	2.71075e+06	3.75347e+06	1.38466	25.3472	1.14558	0	13499	1	2	1408.8	7604	0	9	136	28.29
		13499	C3	12	13499	1016	705.409	50.423	1	2.6872e+06	3.40932e+06	2.03573e+06	3.78797e+06	3.76715e+06	3.7053e+06	1.38466	0.366836	0.118808	1.38466	0.366836	0.118808	2.71075e+06	3.75347e+06	1.38466	25.3472	1.14558	0	13499	1	2	1408.8	7592	0	8	136	21.79
		13499	C4	12	13499	1016	705.409	50.423	1	2.6872e+06	3.40932e+06	2.03573e+06	3.78797e+06	3.76715e+06	3.7053e+06	1.38466	0.366836	0.118808	1.38466	0.366836	0.118808	2.71075e+06	3.75347e+06	1.38466	25.3472	1.14558	0	13499	1	2	1408.8	7604	0	7	136	19.67
		13499	C4	12	13499	1016	705.409	50.423	1	2.6872e+06	3.40932e+06	2.03573e+06	3.78797e+06	3.76715e+06	3.7053e+06	1.38466	0.366836	0.118808	1.38466	0.366836	0.118808	2.71075e+06	3.75347e+06	1.38466	25.3472	1.14558	0	13499	1	2	1408.8	7614	0	8	136	22.04
		13499	T1	12	13499	1016	705.409	50.423	1	2.6872e+06	3.40932e+06	2.03573e+06	3.78797e+06	3.76715e+06	3.7053e+06	1.38466	0.366836	0.118808	1.38466	0.366836	0.118808	2.71075e+06	3.75347e+06	1.38466	25.3472	1.14558	0	13499	1	2	1408.8	7588	0	7	136	14.89
		13499	T1	12	13499	1016	705.409	50.423	1	2.6872e+06	3.40932e+06	2.03573e+06	3.78797e+06	3.76715e+06	3.7053e+06	1.38466	0.366836	0.118808	1.38466	0.366836	0.118808	2.71075e+06	3.75347e+06	1.38466	25.3472	1.14558	0	13499	1	2	1408.8	7603	0	17	136	34.79
		13499	T1	12	13499	1016	705.409	50.423	1	2.6872e+06	3.40932e+06	2.03573e+06	3.78797e+06	3.76715e+06	3.7053e+06	1.38466	0.366836	0.118808	1.38466	0.366836	0.118808	2.71075e+06	3.75347e+06	1.38466	25.3472	1.14558	0	13499	1	2	1408.8	7543	0	14	136	26.55
		13499	T4	12	13499	1016	705.409	50.423	1	2.6872e+06	3.40932e+06	2.03573e+06	3.78797e+06	3.76715e+06	3.7053e+06	1.38466	0.366836	0.118808	1.38466	0.366836	0.118808	2.71075e+06	3.75347e+06	1.38466	25.3472	1.14558	0	13499	1	2	1408.8	7278	0	9	136	36.93
		13499	T4	12	13499	1016	705.409	50.423	1	2.6872e+06	3.40932e+06	2.03573e+06	3.78797e+06	3.76715e+06	3.7053e+06	1.38466	0.366836	0.118808	1.38466	0.366836	0.118808	2.71075e+06	3.75347e+06	1.38466	25.3472	1.14558	0	13499	1	2	1408.8	7285	0	8	136	32.33
GI:474012573	Heat shock cognate 70 kDa protein 1 [Triticum urartu]	4	5	24	1.29662	0.201472	6.73278e-05
	peptides: 4 Items
	PEPTIDE	FRAMES	HITS	Ratio	StdDev	PValue	OtherAssignments	AvgIonScore
	ELESLCNPIIAK+Carbamidomethyl(6)	1	4	1.23645	0.33128	0.14451	0	44.4125
		hits: 4 Items
		FRAMEID	RAWFILE	MS2	FrameID1	CompID	MZ	Time	GoodID	II_C2	II_C3	II_C4	II_T1	II_T3	II_T4	Ratio	StdDev	PValue	NRatio	NStdDev	NPValue	Avg_Con	Avg_Treat	MaxChange	CV_Con	CV_Treat	PRElement	PRRoot	PRSize	Charge	CompMW	MS2Scan	Rank	Ion1	Ion2	IonScore
		3421	C2	6	3421	2372	693.865	51.8255	1	1.35836e+06	1.40292e+06	889724	1.54381e+06	1.44621e+06	1.52426e+06	1.23645	0.33128	0.218906	1.23645	0.33128	0.218906	1.217e+06	1.50476e+06	1.23645	23.361	3.43182	0	3421	1	2	1385.72	8010	0	7	104	30.09
		3421	C3	6	3421	2372	693.865	51.8255	1	1.35836e+06	1.40292e+06	889724	1.54381e+06	1.44621e+06	1.52426e+06	1.23645	0.33128	0.218906	1.23645	0.33128	0.218906	1.217e+06	1.50476e+06	1.23645	23.361	3.43182	0	3421	1	2	1385.72	7913	0	16	104	50.95
		3421	C3	6	3421	2372	693.865	51.8255	1	1.35836e+06	1.40292e+06	889724	1.54381e+06	1.44621e+06	1.52426e+06	1.23645	0.33128	0.218906	1.23645	0.33128	0.218906	1.217e+06	1.50476e+06	1.23645	23.361	3.43182	0	3421	1	2	1385.72	7922	0	9	104	63.64
		3421	C4	6	3421	2372	693.865	51.8255	1	1.35836e+06	1.40292e+06	889724	1.54381e+06	1.44621e+06	1.52426e+06	1.23645	0.33128	0.218906	1.23645	0.33128	0.218906	1.217e+06	1.50476e+06	1.23645	23.361	3.43182	0	3421	1	2	1385.72	7904	0	7	104	32.97
	EQVFSTYSDNQPGVLIQVYEGER	2	9	1.56259	0.400268	5.25372e-06	0	23.7744
		hits: 9 Items
		FRAMEID	RAWFILE	MS2	FrameID1	CompID	MZ	Time	GoodID	II_C2	II_C3	II_C4	II_T1	II_T3	II_T4	Ratio	StdDev	PValue	NRatio	NStdDev	NPValue	Avg_Con	Avg_Treat	MaxChange	CV_Con	CV_Treat	PRElement	PRRoot	PRSize	Charge	CompMW	MS2Scan	Rank	Ion1	Ion2	IonScore
		6928	T4	11	6928	3826	1329.63	86.2924	1	461310	573566	339705	652814	805703	708188	1.57627	0.571308	0.0381987	1.57627	0.571308	0.0381987	458194	722235	1.57627	25.5267	10.7177	0	6928	2	2	2658.26	14462	0	6	260	21.4
		6928	C2	11	6928	3826	1329.63	86.2924	1	461310	573566	339705	652814	805703	708188	1.57627	0.571308	0.0381987	1.57627	0.571308	0.0381987	458194	722235	1.57627	25.5267	10.7177	0	6928	2	2	2658.26	14773	0	4	260	14.08
		6928	C2	11	6928	3826	1329.63	86.2924	1	461310	573566	339705	652814	805703	708188	1.57627	0.571308	0.0381987	1.57627	0.571308	0.0381987	458194	722235	1.57627	25.5267	10.7177	0	6928	2	2	2658.26	14780	0	8	260	44.74
		6928	C3	11	6928	3826	1329.63	86.2924	1	461310	573566	339705	652814	805703	708188	1.57627	0.571308	0.0381987	1.57627	0.571308	0.0381987	458194	722235	1.57627	25.5267	10.7177	0	6928	2	2	2658.26	14709	0	6	260	26.18
		6928	C4	11	6928	3826	1329.63	86.2924	1	461310	573566	339705	652814	805703	708188	1.57627	0.571308	0.0381987	1.57627	0.571308	0.0381987	458194	722235	1.57627	25.5267	10.7177	0	6928	2	2	2658.26	14565	0	4	260	26.77
		6928	T1	11	6928	3826	1329.63	86.2924	1	461310	573566	339705	652814	805703	708188	1.57627	0.571308	0.0381987	1.57627	0.571308	0.0381987	458194	722235	1.57627	25.5267	10.7177	0	6928	2	2	2658.26	14628	0	7	260	16.28
		6928	T1	11	6928	3826	1329.63	86.2924	1	461310	573566	339705	652814	805703	708188	1.57627	0.571308	0.0381987	1.57627	0.571308	0.0381987	458194	722235	1.57627	25.5267	10.7177	0	6928	2	2	2658.26	14636	0	6	260	23.87
		6928	T4	11	6928	3826	1329.63	86.2924	1	461310	573566	339705	652814	805703	708188	1.57627	0.571308	0.0381987	1.57627	0.571308	0.0381987	458194	722235	1.57627	25.5267	10.7177	0	6928	2	2	2658.26	14462	0	6	260	21.4
		18560	C4	1	18560	3826	1330.14	86.1411	1	629374	810929	480171	811665	1.04685e+06	939768	1.45708	0.560962	0.0739679	1.45708	0.560962	0.0739679	640158	932761	1.45708	25.8752	12.6238	1	6928	2	2	2658.26	14556	0	4	260	19.25
	QFAAEEISSMVLIK	1	3	1.24412	0.397544	0.100102	0	36.7067
		hits: 3 Items
		FRAMEID	RAWFILE	MS2	FrameID1	CompID	MZ	Time	GoodID	II_C2	II_C3	II_C4	II_T1	II_T3	II_T4	Ratio	StdDev	PValue	NRatio	NStdDev	NPValue	Avg_Con	Avg_Treat	MaxChange	CV_Con	CV_Treat	PRElement	PRRoot	PRSize	Charge	CompMW	MS2Scan	Rank	Ion1	Ion2	IonScore
		7236	T4	11	7236	3839	783.414	89.4039	1	719244	804610	571198	747945	851031	1.00751e+06	1.24412	0.397544	0.169718	1.24412	0.397544	0.169718	698350	868829	1.24412	16.9113	15.0427	0	7236	2	2	1564.81	15055	0	10	138	31.14
		7236	C3	11	7236	3839	783.414	89.4039	1	719244	804610	571198	747945	851031	1.00751e+06	1.24412	0.397544	0.169718	1.24412	0.397544	0.169718	698350	868829	1.24412	16.9113	15.0427	0	7236	2	2	1564.81	15289	0	10	138	47.84
		7236	T4	11	7236	3839	783.414	89.4039	1	719244	804610	571198	747945	851031	1.00751e+06	1.24412	0.397544	0.169718	1.24412	0.397544	0.169718	698350	868829	1.24412	16.9113	15.0427	0	7236	2	2	1564.81	15055	0	10	138	31.14
	STVHDVVLVGGSTR	1	8	1.03279	0.581739	0.999999	0	44.4925
		hits: 8 Items
		FRAMEID	RAWFILE	MS2	FrameID1	CompID	MZ	Time	GoodID	II_C2	II_C3	II_C4	II_T1	II_T3	II_T4	Ratio	StdDev	PValue	NRatio	NStdDev	NPValue	Avg_Con	Avg_Treat	MaxChange	CV_Con	CV_Treat	PRElement	PRRoot	PRSize	Charge	CompMW	MS2Scan	Rank	Ion1	Ion2	IonScore
		1444	T4	8	1444	363	713.886	32.0662	1	1.23931e+07	1.20966e+07	4.71817e+06	1.09185e+07	1.05276e+07	8.71945e+06	1.03279	0.581739	0.912233	1.03279	0.581739	0.912233	9.73596e+06	1.00552e+07	1.03279	44.6598	11.6673	0	1444	2	2	1425.76	3814	0	7	128	31.22
		1444	C2	8	1444	363	713.886	32.0662	1	1.23931e+07	1.20966e+07	4.71817e+06	1.09185e+07	1.05276e+07	8.71945e+06	1.03279	0.581739	0.912233	1.03279	0.581739	0.912233	9.73596e+06	1.00552e+07	1.03279	44.6598	11.6673	0	1444	2	2	1425.76	4100	0	10	128	57.7
		1444	C2	8	1444	363	713.886	32.0662	1	1.23931e+07	1.20966e+07	4.71817e+06	1.09185e+07	1.05276e+07	8.71945e+06	1.03279	0.581739	0.912233	1.03279	0.581739	0.912233	9.73596e+06	1.00552e+07	1.03279	44.6598	11.6673	0	1444	2	2	1425.76	4088	0	10	128	60.37
		1444	C3	8	1444	363	713.886	32.0662	1	1.23931e+07	1.20966e+07	4.71817e+06	1.09185e+07	1.05276e+07	8.71945e+06	1.03279	0.581739	0.912233	1.03279	0.581739	0.912233	9.73596e+06	1.00552e+07	1.03279	44.6598	11.6673	0	1444	2	2	1425.76	3913	0	10	128	71.34
		1444	C4	8	1444	363	713.886	32.0662	1	1.23931e+07	1.20966e+07	4.71817e+06	1.09185e+07	1.05276e+07	8.71945e+06	1.03279	0.581739	0.912233	1.03279	0.581739	0.912233	9.73596e+06	1.00552e+07	1.03279	44.6598	11.6673	0	1444	2	2	1425.76	3972	0	10	128	45.37
		1444	C4	8	1444	363	713.886	32.0662	1	1.23931e+07	1.20966e+07	4.71817e+06	1.09185e+07	1.05276e+07	8.71945e+06	1.03279	0.581739	0.912233	1.03279	0.581739	0.912233	9.73596e+06	1.00552e+07	1.03279	44.6598	11.6673	0	1444	2	2	1425.76	3962	0	8	128	28.72
		1444	T3	8	1444	363	713.886	32.0662	1	1.23931e+07	1.20966e+07	4.71817e+06	1.09185e+07	1.05276e+07	8.71945e+06	1.03279	0.581739	0.912233	1.03279	0.581739	0.912233	9.73596e+06	1.00552e+07	1.03279	44.6598	11.6673	0	1444	2	2	1425.76	3921	0	8	128	30
		1444	T4	8	1444	363	713.886	32.0662	1	1.23931e+07	1.20966e+07	4.71817e+06	1.09185e+07	1.05276e+07	8.71945e+06	1.03279	0.581739	0.912233	1.03279	0.581739	0.912233	9.73596e+06	1.00552e+07	1.03279	44.6598	11.6673	0	1444	2	2	1425.76	3814	0	7	128	31.22
GI:315440254	mitochondrial citrate synthase [Pyrus pyrifolia]	4	5	12	1.51047	0.160195	4.77729e-13
	peptides: 4 Items
	PEPTIDE	FRAMES	HITS	Ratio	StdDev	PValue	OtherAssignments	AvgIonScore
	GMTGLLWETSLLDPDEGIR	2	5	1.35543	0.229309	0.000179986	0	13.012
		hits: 5 Items
		FRAMEID	RAWFILE	MS2	FrameID1	CompID	MZ	Time	GoodID	II_C2	II_C3	II_C4	II_T1	II_T3	II_T4	Ratio	StdDev	PValue	NRatio	NStdDev	NPValue	Avg_Con	Avg_Treat	MaxChange	CV_Con	CV_Treat	PRElement	PRRoot	PRSize	Charge	CompMW	MS2Scan	Rank	Ion1	Ion2	IonScore
		9167	T4	12	9167	4488	1052.02	108.137	1	480091	602806	465755	705720	740847	644374	1.35017	0.291611	0.0322566	1.35017	0.291611	0.0322566	516217	696980	1.35017	14.5927	7.00543	0	9167	2	2	2103.04	18619	0	5	170	10.59
		9167	C3	12	9167	4488	1052.02	108.137	1	480091	602806	465755	705720	740847	644374	1.35017	0.291611	0.0322566	1.35017	0.291611	0.0322566	516217	696980	1.35017	14.5927	7.00543	0	9167	2	2	2103.04	18743	0	11	170	18.45
		9167	T1	12	9167	4488	1052.02	108.137	1	480091	602806	465755	705720	740847	644374	1.35017	0.291611	0.0322566	1.35017	0.291611	0.0322566	516217	696980	1.35017	14.5927	7.00543	0	9167	2	2	2103.04	18822	0	8	170	12.21
		9167	T4	12	9167	4488	1052.02	108.137	1	480091	602806	465755	705720	740847	644374	1.35017	0.291611	0.0322566	1.35017	0.291611	0.0322566	516217	696980	1.35017	14.5927	7.00543	0	9167	2	2	2103.04	18619	0	5	170	10.59
		15500	C3	2	15500	4488	1052.53	108.218	1	511728	639358	471521	752313	830161	672175	1.38952	0.371184	0.036994	1.38952	0.371184	0.036994	540869	751550	1.38952	16.202	10.5111	1	9167	2	2	2103.04	18740	0	9	170	13.22
	HLPDDPLFQLVSK	1	1	1.73302	0.262068	1.41535e-09	0	15.39
		hits: 1 Items
		FRAMEID	RAWFILE	MS2	FrameID1	CompID	MZ	Time	GoodID	II_C2	II_C3	II_C4	II_T1	II_T3	II_T4	Ratio	StdDev	PValue	NRatio	NStdDev	NPValue	Avg_Con	Avg_Treat	MaxChange	CV_Con	CV_Treat	PRElement	PRRoot	PRSize	Charge	CompMW	MS2Scan	Rank	Ion1	Ion2	IonScore
		6144	C3	14	6144	3811	754.909	78.5181	1	579114	633388	524347	1.01053e+06	942833	1.05663e+06	1.73302	0.262068	0.000752605	1.73302	0.262068	0.000752605	578950	1.00333e+06	1.73302	9.41714	5.70489	0	6144	1	2	1507.8	13173	0	8	120	15.39
	SVVEECGENITK+Carbamidomethyl(6)	1	2	3.35834	7.39037	0.48117	0	53.79
		hits: 2 Items
		FRAMEID	RAWFILE	MS2	FrameID1	CompID	MZ	Time	GoodID	II_C2	II_C3	II_C4	II_T1	II_T3	II_T4	Ratio	StdDev	PValue	NRatio	NStdDev	NPValue	Avg_Con	Avg_Treat	MaxChange	CV_Con	CV_Treat	PRElement	PRRoot	PRSize	Charge	CompMW	MS2Scan	Rank	Ion1	Ion2	IonScore
		20379	T1	2	20379	18028	682.822	24.6236	1	1091.76	2183.76	8197.14	30638.8	3768.24	4121.95	3.35834	7.39037	0.419119	3.35834	7.39037	0.419119	3824.22	12843	3.35834	100.052	120.008	0	20379	1	2	1363.63	2512	0	13	114	53.84
		20379	T1	2	20379	18028	682.822	24.6236	1	1091.76	2183.76	8197.14	30638.8	3768.24	4121.95	3.35834	7.39037	0.419119	3.35834	7.39037	0.419119	3824.22	12843	3.35834	100.052	120.008	0	20379	1	2	1363.63	2497	0	12	114	53.74
	VQLGNITVDMVLGGMR	1	4	1.44981	0.431484	0.000407822	0	14.68
		hits: 4 Items
		FRAMEID	RAWFILE	MS2	FrameID1	CompID	MZ	Time	GoodID	II_C2	II_C3	II_C4	II_T1	II_T3	II_T4	Ratio	StdDev	PValue	NRatio	NStdDev	NPValue	Avg_Con	Avg_Treat	MaxChange	CV_Con	CV_Treat	PRElement	PRRoot	PRSize	Charge	CompMW	MS2Scan	Rank	Ion1	Ion2	IonScore
		8553	T4	11	8553	3978	851.952	102.235	1	592893	758447	489635	810957	928463	929641	1.44981	0.431484	0.0524424	1.44981	0.431484	0.0524424	613659	889687	1.44981	22.0976	7.66386	0	8553	2	2	1701.89	17537	0	6	152	18.09
		8553	T4	11	8553	3978	851.952	102.235	1	592893	758447	489635	810957	928463	929641	1.44981	0.431484	0.0524424	1.44981	0.431484	0.0524424	613659	889687	1.44981	22.0976	7.66386	0	8553	2	2	1701.89	17527	0	5	152	11.27
		8553	T4	11	8553	3978	851.952	102.235	1	592893	758447	489635	810957	928463	929641	1.44981	0.431484	0.0524424	1.44981	0.431484	0.0524424	613659	889687	1.44981	22.0976	7.66386	0	8553	2	2	1701.89	17537	0	6	152	18.09
		8553	T4	11	8553	3978	851.952	102.235	1	592893	758447	489635	810957	928463	929641	1.44981	0.431484	0.0524424	1.44981	0.431484	0.0524424	613659	889687	1.44981	22.0976	7.66386	0	8553	2	2	1701.89	17527	0	5	152	11.27
GI:42416979	glycine dehydrogenase P protein [Oryza sativa Indica Group]	4	5	28	1.31022	0.260569	0.0110748
	peptides: 4 Items
	PEPTIDE	FRAMES	HITS	Ratio	StdDev	PValue	OtherAssignments	AvgIonScore
	DLSLCHSMIPLGSCTMK+Carbamidomethyl(5)Carbamidomethyl(14)	1	9	1.23586	0.588105	0.438226	0	27.4889
		hits: 9 Items
		FRAMEID	RAWFILE	MS2	FrameID1	CompID	MZ	Time	GoodID	II_C2	II_C3	II_C4	II_T1	II_T3	II_T4	Ratio	StdDev	PValue	NRatio	NStdDev	NPValue	Avg_Con	Avg_Treat	MaxChange	CV_Con	CV_Treat	PRElement	PRRoot	PRSize	Charge	CompMW	MS2Scan	Rank	Ion1	Ion2	IonScore
		5267	T4	8	5267	4587	650.638	69.9177	1	533600	764964	385812	599522	787553	694579	1.23586	0.588105	0.362472	1.23586	0.588105	0.362472	561459	693885	1.23586	34.0373	13.5494	0	5267	1	3	1948.89	11315	0	18	156	27.49
		5267	T4	8	5267	4587	650.638	69.9177	1	533600	764964	385812	599522	787553	694579	1.23586	0.588105	0.362472	1.23586	0.588105	0.362472	561459	693885	1.23586	34.0373	13.5494	0	5267	1	3	1948.89	11323	0	18	156	23.48
		5267	C3	8	5267	4587	650.638	69.9177	1	533600	764964	385812	599522	787553	694579	1.23586	0.588105	0.362472	1.23586	0.588105	0.362472	561459	693885	1.23586	34.0373	13.5494	0	5267	1	3	1948.89	11542	0	14	156	34.35
		5267	T1	8	5267	4587	650.638	69.9177	1	533600	764964	385812	599522	787553	694579	1.23586	0.588105	0.362472	1.23586	0.588105	0.362472	561459	693885	1.23586	34.0373	13.5494	0	5267	1	3	1948.89	11492	0	16	156	33.4
		5267	T1	8	5267	4587	650.638	69.9177	1	533600	764964	385812	599522	787553	694579	1.23586	0.588105	0.362472	1.23586	0.588105	0.362472	561459	693885	1.23586	34.0373	13.5494	0	5267	1	3	1948.89	11504	0	14	156	22.95
		5267	T3	8	5267	4587	650.638	69.9177	1	533600	764964	385812	599522	787553	694579	1.23586	0.588105	0.362472	1.23586	0.588105	0.362472	561459	693885	1.23586	34.0373	13.5494	0	5267	1	3	1948.89	11301	0	15	156	25.41
		5267	T3	8	5267	4587	650.638	69.9177	1	533600	764964	385812	599522	787553	694579	1.23586	0.588105	0.362472	1.23586	0.588105	0.362472	561459	693885	1.23586	34.0373	13.5494	0	5267	1	3	1948.89	11314	0	15	156	29.35
		5267	T4	8	5267	4587	650.638	69.9177	1	533600	764964	385812	599522	787553	694579	1.23586	0.588105	0.362472	1.23586	0.588105	0.362472	561459	693885	1.23586	34.0373	13.5494	0	5267	1	3	1948.89	11315	0	18	156	27.49
		5267	T4	8	5267	4587	650.638	69.9177	1	533600	764964	385812	599522	787553	694579	1.23586	0.588105	0.362472	1.23586	0.588105	0.362472	561459	693885	1.23586	34.0373	13.5494	0	5267	1	3	1948.89	11323	0	18	156	23.48
	FGVPMGYGGPHAAFLATSQEYK	1	3	1.28216	0.590396	0.274871	0	20.7733
		hits: 3 Items
		FRAMEID	RAWFILE	MS2	FrameID1	CompID	MZ	Time	GoodID	II_C2	II_C3	II_C4	II_T1	II_T3	II_T4	Ratio	StdDev	PValue	NRatio	NStdDev	NPValue	Avg_Con	Avg_Treat	MaxChange	CV_Con	CV_Treat	PRElement	PRRoot	PRSize	Charge	CompMW	MS2Scan	Rank	Ion1	Ion2	IonScore
		14200	T4	6	14200	2504	776.709	71.3938	1	719578	1.18798e+06	661729	1.0061e+06	1.25383e+06	1.03431e+06	1.28216	0.590396	0.285235	1.28216	0.590396	0.285235	856430	1.09808e+06	1.28216	33.6965	12.3504	0	14200	3	3	2328.11	11686	0	14	180	25.72
		14200	T1	6	14200	2504	776.709	71.3938	1	719578	1.18798e+06	661729	1.0061e+06	1.25383e+06	1.03431e+06	1.28216	0.590396	0.285235	1.28216	0.590396	0.285235	856430	1.09808e+06	1.28216	33.6965	12.3504	0	14200	3	3	2328.11	11823	0	8	180	10.88
		14200	T4	6	14200	2504	776.709	71.3938	1	719578	1.18798e+06	661729	1.0061e+06	1.25383e+06	1.03431e+06	1.28216	0.590396	0.285235	1.28216	0.590396	0.285235	856430	1.09808e+06	1.28216	33.6965	12.3504	0	14200	3	3	2328.11	11686	0	14	180	25.72
	GNINIEELR	1	12	1.29456	0.461095	0.00426175	0	48.8383
		hits: 12 Items
		FRAMEID	RAWFILE	MS2	FrameID1	CompID	MZ	Time	GoodID	II_C2	II_C3	II_C4	II_T1	II_T3	II_T4	Ratio	StdDev	PValue	NRatio	NStdDev	NPValue	Avg_Con	Avg_Treat	MaxChange	CV_Con	CV_Treat	PRElement	PRRoot	PRSize	Charge	CompMW	MS2Scan	Rank	Ion1	Ion2	IonScore
		2582	T4	14	2582	1014	529.285	43.577	1	3.01799e+06	3.3034e+06	2.17916e+06	3.53447e+06	4.27269e+06	3.19732e+06	1.29456	0.461095	0.146257	1.29456	0.461095	0.146257	2.83352e+06	3.66816e+06	1.29456	20.6238	14.9941	0	2582	1	2	1056.56	5931	0	12	80	28.09
		2582	T4	14	2582	1014	529.285	43.577	1	3.01799e+06	3.3034e+06	2.17916e+06	3.53447e+06	4.27269e+06	3.19732e+06	1.29456	0.461095	0.146257	1.29456	0.461095	0.146257	2.83352e+06	3.66816e+06	1.29456	20.6238	14.9941	0	2582	1	2	1056.56	5939	0	7	80	30.48
		2582	C2	14	2582	1014	529.285	43.577	1	3.01799e+06	3.3034e+06	2.17916e+06	3.53447e+06	4.27269e+06	3.19732e+06	1.29456	0.461095	0.146257	1.29456	0.461095	0.146257	2.83352e+06	3.66816e+06	1.29456	20.6238	14.9941	0	2582	1	2	1056.56	6352	0	7	80	65.77
		2582	C2	14	2582	1014	529.285	43.577	1	3.01799e+06	3.3034e+06	2.17916e+06	3.53447e+06	4.27269e+06	3.19732e+06	1.29456	0.461095	0.146257	1.29456	0.461095	0.146257	2.83352e+06	3.66816e+06	1.29456	20.6238	14.9941	0	2582	1	2	1056.56	6341	0	7	80	66.03
		2582	C4	14	2582	1014	529.285	43.577	1	3.01799e+06	3.3034e+06	2.17916e+06	3.53447e+06	4.27269e+06	3.19732e+06	1.29456	0.461095	0.146257	1.29456	0.461095	0.146257	2.83352e+06	3.66816e+06	1.29456	20.6238	14.9941	0	2582	1	2	1056.56	6198	0	7	80	65.97
		2582	C4	14	2582	1014	529.285	43.577	1	3.01799e+06	3.3034e+06	2.17916e+06	3.53447e+06	4.27269e+06	3.19732e+06	1.29456	0.461095	0.146257	1.29456	0.461095	0.146257	2.83352e+06	3.66816e+06	1.29456	20.6238	14.9941	0	2582	1	2	1056.56	6186	0	7	80	65.91
		2582	T1	14	2582	1014	529.285	43.577	1	3.01799e+06	3.3034e+06	2.17916e+06	3.53447e+06	4.27269e+06	3.19732e+06	1.29456	0.461095	0.146257	1.29456	0.461095	0.146257	2.83352e+06	3.66816e+06	1.29456	20.6238	14.9941	0	2582	1	2	1056.56	6130	0	7	80	58.05
		2582	T1	14	2582	1014	529.285	43.577	1	3.01799e+06	3.3034e+06	2.17916e+06	3.53447e+06	4.27269e+06	3.19732e+06	1.29456	0.461095	0.146257	1.29456	0.461095	0.146257	2.83352e+06	3.66816e+06	1.29456	20.6238	14.9941	0	2582	1	2	1056.56	6119	0	7	80	62.28
		2582	T3	14	2582	1014	529.285	43.577	1	3.01799e+06	3.3034e+06	2.17916e+06	3.53447e+06	4.27269e+06	3.19732e+06	1.29456	0.461095	0.146257	1.29456	0.461095	0.146257	2.83352e+06	3.66816e+06	1.29456	20.6238	14.9941	0	2582	1	2	1056.56	6048	0	7	80	53.83
		2582	T3	14	2582	1014	529.285	43.577	1	3.01799e+06	3.3034e+06	2.17916e+06	3.53447e+06	4.27269e+06	3.19732e+06	1.29456	0.461095	0.146257	1.29456	0.461095	0.146257	2.83352e+06	3.66816e+06	1.29456	20.6238	14.9941	0	2582	1	2	1056.56	6026	0	6	80	31.08
		2582	T4	14	2582	1014	529.285	43.577	1	3.01799e+06	3.3034e+06	2.17916e+06	3.53447e+06	4.27269e+06	3.19732e+06	1.29456	0.461095	0.146257	1.29456	0.461095	0.146257	2.83352e+06	3.66816e+06	1.29456	20.6238	14.9941	0	2582	1	2	1056.56	5931	0	12	80	28.09
		2582	T4	14	2582	1014	529.285	43.577	1	3.01799e+06	3.3034e+06	2.17916e+06	3.53447e+06	4.27269e+06	3.19732e+06	1.29456	0.461095	0.146257	1.29456	0.461095	0.146257	2.83352e+06	3.66816e+06	1.29456	20.6238	14.9941	0	2582	1	2	1056.56	5939	0	7	80	30.48
	IIGVSVDSSGKPALR	2	4	1.39676	0.484231	0.0971978	0	49.9125
		hits: 4 Items
		FRAMEID	RAWFILE	MS2	FrameID1	CompID	MZ	Time	GoodID	II_C2	II_C3	II_C4	II_T1	II_T3	II_T4	Ratio	StdDev	PValue	NRatio	NStdDev	NPValue	Avg_Con	Avg_Treat	MaxChange	CV_Con	CV_Treat	PRElement	PRRoot	PRSize	Charge	CompMW	MS2Scan	Rank	Ion1	Ion2	IonScore
		17561	T1	6	17561	7716	749.933	42.128	1	235144	315305	190982	335291	466776	284427	1.4654	0.754432	0.163679	1.4654	0.754432	0.163679	247144	362165	1.4654	25.5009	25.9821	0	17561	1	2	1497.85	5918	0	15	128	70.98
		17561	T1	6	17561	7716	749.933	42.128	1	235144	315305	190982	335291	466776	284427	1.4654	0.754432	0.163679	1.4654	0.754432	0.163679	247144	362165	1.4654	25.5009	25.9821	0	17561	1	2	1497.85	5906	0	11	128	85.76
		20904	T1	5	20904	4021	500.291	42.3657	1	620112	782072	496688	803546	1.08077e+06	676655	1.34868	0.631469	0.211549	1.34868	0.631469	0.211549	632957	853656	1.34868	22.6121	24.2092	0	20904	1	3	1497.85	5892	0	9	128	19.8
		20904	T1	5	20904	4021	500.291	42.3657	1	620112	782072	496688	803546	1.08077e+06	676655	1.34868	0.631469	0.211549	1.34868	0.631469	0.211549	632957	853656	1.34868	22.6121	24.2092	0	20904	1	3	1497.85	5903	0	12	128	23.11
GI:21536725	6-phosphogluconate dehydrogenase [Arabidopsis thaliana]	4	5	19	1.94087	0.210215	2.66454e-15
	peptides: 4 Items
	PEPTIDE	FRAMES	HITS	Ratio	StdDev	PValue	OtherAssignments	AvgIonScore
	DYFGAHTYER	1	12	2.3554	1.20569	4.25711e-06	0	26.835
		hits: 12 Items
		FRAMEID	RAWFILE	MS2	FrameID1	CompID	MZ	Time	GoodID	II_C2	II_C3	II_C4	II_T1	II_T3	II_T4	Ratio	StdDev	PValue	NRatio	NStdDev	NPValue	Avg_Con	Avg_Treat	MaxChange	CV_Con	CV_Treat	PRElement	PRRoot	PRSize	Charge	CompMW	MS2Scan	Rank	Ion1	Ion2	IonScore
		1375	T4	11	1375	6346	629.777	31.336	1	259764	287356	179923	755550	462416	494512	2.3554	1.20569	0.0586246	2.3554	1.20569	0.0586246	242348	570826	2.3554	23.0223	28.166	0	1375	1	2	1257.54	3568	0	7	88	30.25
		1375	T4	11	1375	6346	629.777	31.336	1	259764	287356	179923	755550	462416	494512	2.3554	1.20569	0.0586246	2.3554	1.20569	0.0586246	242348	570826	2.3554	23.0223	28.166	0	1375	1	2	1257.54	3580	0	7	88	30.36
		1375	C2	11	1375	6346	629.777	31.336	1	259764	287356	179923	755550	462416	494512	2.3554	1.20569	0.0586246	2.3554	1.20569	0.0586246	242348	570826	2.3554	23.0223	28.166	0	1375	1	2	1257.54	3947	0	6	88	22.45
		1375	C2	11	1375	6346	629.777	31.336	1	259764	287356	179923	755550	462416	494512	2.3554	1.20569	0.0586246	2.3554	1.20569	0.0586246	242348	570826	2.3554	23.0223	28.166	0	1375	1	2	1257.54	3960	0	4	88	21.41
		1375	C3	11	1375	6346	629.777	31.336	1	259764	287356	179923	755550	462416	494512	2.3554	1.20569	0.0586246	2.3554	1.20569	0.0586246	242348	570826	2.3554	23.0223	28.166	0	1375	1	2	1257.54	3759	0	8	88	20.91
		1375	C3	11	1375	6346	629.777	31.336	1	259764	287356	179923	755550	462416	494512	2.3554	1.20569	0.0586246	2.3554	1.20569	0.0586246	242348	570826	2.3554	23.0223	28.166	0	1375	1	2	1257.54	3744	0	6	88	30.29
		1375	C4	11	1375	6346	629.777	31.336	1	259764	287356	179923	755550	462416	494512	2.3554	1.20569	0.0586246	2.3554	1.20569	0.0586246	242348	570826	2.3554	23.0223	28.166	0	1375	1	2	1257.54	3834	0	6	88	17.55
		1375	C4	11	1375	6346	629.777	31.336	1	259764	287356	179923	755550	462416	494512	2.3554	1.20569	0.0586246	2.3554	1.20569	0.0586246	242348	570826	2.3554	23.0223	28.166	0	1375	1	2	1257.54	3825	0	9	88	28.49
		1375	T1	11	1375	6346	629.777	31.336	1	259764	287356	179923	755550	462416	494512	2.3554	1.20569	0.0586246	2.3554	1.20569	0.0586246	242348	570826	2.3554	23.0223	28.166	0	1375	1	2	1257.54	3735	0	7	88	36.51
		1375	T3	11	1375	6346	629.777	31.336	1	259764	287356	179923	755550	462416	494512	2.3554	1.20569	0.0586246	2.3554	1.20569	0.0586246	242348	570826	2.3554	23.0223	28.166	0	1375	1	2	1257.54	3651	0	6	88	23.19
		1375	T4	11	1375	6346	629.777	31.336	1	259764	287356	179923	755550	462416	494512	2.3554	1.20569	0.0586246	2.3554	1.20569	0.0586246	242348	570826	2.3554	23.0223	28.166	0	1375	1	2	1257.54	3568	0	7	88	30.25
		1375	T4	11	1375	6346	629.777	31.336	1	259764	287356	179923	755550	462416	494512	2.3554	1.20569	0.0586246	2.3554	1.20569	0.0586246	242348	570826	2.3554	23.0223	28.166	0	1375	1	2	1257.54	3580	0	7	88	30.36
	ICSYAQGMNLIR+Carbamidomethyl(2)	2	4	1.68519	0.310963	5.89204e-06	0	25.945
		hits: 4 Items
		FRAMEID	RAWFILE	MS2	FrameID1	CompID	MZ	Time	GoodID	II_C2	II_C3	II_C4	II_T1	II_T3	II_T4	Ratio	StdDev	PValue	NRatio	NStdDev	NPValue	Avg_Con	Avg_Treat	MaxChange	CV_Con	CV_Treat	PRElement	PRRoot	PRSize	Charge	CompMW	MS2Scan	Rank	Ion1	Ion2	IonScore
		17937	C4	7	17937	8341	713.353	57.6896	1	230576	199327	186256	367855	324519	316427	1.63724	0.316177	0.00360273	1.63724	0.316177	0.00360273	205386	336267	1.63724	11.088	8.22361	0	17937	2	2	1424.69	9091	0	9	100	28.33
		17937	C4	7	17937	8341	713.353	57.6896	1	230576	199327	186256	367855	324519	316427	1.63724	0.316177	0.00360273	1.63724	0.316177	0.00360273	205386	336267	1.63724	11.088	8.22361	0	17937	2	2	1424.69	9104	0	7	100	41.05
		25876	T4	1	25876	8341	713.854	57.3574	1	17588.8	52692.9	60834.1	133376	133441	140040	3.10304	1.71924	0.0179928	3.10304	1.71924	0.0179928	43705.3	135619	3.10304	52.5816	2.82337	1	17937	2	2	1424.69	8756	0	6	100	17.2
		25876	T4	1	25876	8341	713.854	57.3574	1	17588.8	52692.9	60834.1	133376	133441	140040	3.10304	1.71924	0.0179928	3.10304	1.71924	0.0179928	43705.3	135619	3.10304	52.5816	2.82337	1	17937	2	2	1424.69	8756	0	6	100	17.2
	VAAQVPDSGPCVTYIGK+Carbamidomethyl(11)	1	1	2.07119	0.723839	0.00846444	0	12.05
		hits: 1 Items
		FRAMEID	RAWFILE	MS2	FrameID1	CompID	MZ	Time	GoodID	II_C2	II_C3	II_C4	II_T1	II_T3	II_T4	Ratio	StdDev	PValue	NRatio	NStdDev	NPValue	Avg_Con	Avg_Treat	MaxChange	CV_Con	CV_Treat	PRElement	PRRoot	PRSize	Charge	CompMW	MS2Scan	Rank	Ion1	Ion2	IonScore
		2828	T4	16	2828	5612	881.446	46.0006	1	353765	371729	214550	655684	693940	597381	2.07119	0.723839	0.00846444	2.07119	0.723839	0.00846444	313348	649002	2.07119	27.4558	7.49229	0	2828	2	2	1760.88	6436	0	3	166	12.05
	YIEDILLK	1	2	2.1586	0.321225	8.68102e-07	0	25.52
		hits: 2 Items
		FRAMEID	RAWFILE	MS2	FrameID1	CompID	MZ	Time	GoodID	II_C2	II_C3	II_C4	II_T1	II_T3	II_T4	Ratio	StdDev	PValue	NRatio	NStdDev	NPValue	Avg_Con	Avg_Treat	MaxChange	CV_Con	CV_Treat	PRElement	PRRoot	PRSize	Charge	CompMW	MS2Scan	Rank	Ion1	Ion2	IonScore
		4379	T4	7	4379	3588	503.795	61.1471	1	576162	548766	477465	1.1657e+06	1.08601e+06	1.20722e+06	2.1586	0.321225	0.000220602	2.1586	0.321225	0.000220602	534131	1.15298e+06	2.1586	9.53885	5.34231	0	4379	1	2	1005.58	9431	0	7	58	25.52
		4379	T4	7	4379	3588	503.795	61.1471	1	576162	548766	477465	1.1657e+06	1.08601e+06	1.20722e+06	2.1586	0.321225	0.000220602	2.1586	0.321225	0.000220602	534131	1.15298e+06	2.1586	9.53885	5.34231	0	4379	1	2	1005.58	9431	0	7	58	25.52
GI:224179477	ribulose_1_5_bisphosphate carboxylase/oxygenase large subunit [Monomastix sp. OKE_1]	4	52	291	0.752358	0.0370739	1.44329e-15
	peptides: 4 Items
	PEPTIDE	FRAMES	HITS	Ratio	StdDev	PValue	OtherAssignments	AvgIonScore
	AMHAVIDR	3	18	1.10034	0.670724	1	0	27.2539
		hits: 18 Items
		FRAMEID	RAWFILE	MS2	FrameID1	CompID	MZ	Time	GoodID	II_C2	II_C3	II_C4	II_T1	II_T3	II_T4	Ratio	StdDev	PValue	NRatio	NStdDev	NPValue	Avg_Con	Avg_Treat	MaxChange	CV_Con	CV_Treat	PRElement	PRRoot	PRSize	Charge	CompMW	MS2Scan	Rank	Ion1	Ion2	IonScore
		105	C2	16	105	14797	456.739	15.821	1	46209	81272.2	43581.4	131646	62845	31029.2	1.31835	1.38846	0.61582	1.31835	1.38846	0.61582	57020.9	75173.4	1.31835	36.9046	68.4136	0	105	1	2	911.463	1279	0	6	56	35.55
		105	C4	16	105	14797	456.739	15.821	1	46209	81272.2	43581.4	131646	62845	31029.2	1.31835	1.38846	0.61582	1.31835	1.38846	0.61582	57020.9	75173.4	1.31835	36.9046	68.4136	0	105	1	2	911.463	1188	0	9	56	28.16
		105	T1	16	105	14797	456.739	15.821	1	46209	81272.2	43581.4	131646	62845	31029.2	1.31835	1.38846	0.61582	1.31835	1.38846	0.61582	57020.9	75173.4	1.31835	36.9046	68.4136	0	105	1	2	911.463	1178	0	5	56	21.87
		105	T3	16	105	14797	456.739	15.821	1	46209	81272.2	43581.4	131646	62845	31029.2	1.31835	1.38846	0.61582	1.31835	1.38846	0.61582	57020.9	75173.4	1.31835	36.9046	68.4136	0	105	1	2	911.463	1113	0	9	56	19.26
		177	T4	12	177	14378	456.74	17.3503	1	73494.5	89620.2	54744.6	129455	60174.4	41635.5	1.06153	0.892547	0.88719	1.06153	0.892547	0.88719	72619.8	77088.2	1.06153	24.0351	60.046	0	177	1	2	911.465	1333	0	5	56	25.17
		177	T4	12	177	14378	456.74	17.3503	1	73494.5	89620.2	54744.6	129455	60174.4	41635.5	1.06153	0.892547	0.88719	1.06153	0.892547	0.88719	72619.8	77088.2	1.06153	24.0351	60.046	0	177	1	2	911.465	1296	0	5	56	25.55
		177	C2	12	177	14378	456.74	17.3503	1	73494.5	89620.2	54744.6	129455	60174.4	41635.5	1.06153	0.892547	0.88719	1.06153	0.892547	0.88719	72619.8	77088.2	1.06153	24.0351	60.046	0	177	1	2	911.465	1483	0	6	56	26.68
		177	C2	12	177	14378	456.74	17.3503	1	73494.5	89620.2	54744.6	129455	60174.4	41635.5	1.06153	0.892547	0.88719	1.06153	0.892547	0.88719	72619.8	77088.2	1.06153	24.0351	60.046	0	177	1	2	911.465	1478	0	6	56	29.67
		177	C3	12	177	14378	456.74	17.3503	1	73494.5	89620.2	54744.6	129455	60174.4	41635.5	1.06153	0.892547	0.88719	1.06153	0.892547	0.88719	72619.8	77088.2	1.06153	24.0351	60.046	0	177	1	2	911.465	1409	0	5	56	24.87
		177	C3	12	177	14378	456.74	17.3503	1	73494.5	89620.2	54744.6	129455	60174.4	41635.5	1.06153	0.892547	0.88719	1.06153	0.892547	0.88719	72619.8	77088.2	1.06153	24.0351	60.046	0	177	1	2	911.465	1415	0	5	56	23.83
		177	C4	12	177	14378	456.74	17.3503	1	73494.5	89620.2	54744.6	129455	60174.4	41635.5	1.06153	0.892547	0.88719	1.06153	0.892547	0.88719	72619.8	77088.2	1.06153	24.0351	60.046	0	177	1	2	911.465	1383	0	6	56	22.93
		177	C4	12	177	14378	456.74	17.3503	1	73494.5	89620.2	54744.6	129455	60174.4	41635.5	1.06153	0.892547	0.88719	1.06153	0.892547	0.88719	72619.8	77088.2	1.06153	24.0351	60.046	0	177	1	2	911.465	1387	0	6	56	32.62
		177	T1	12	177	14378	456.74	17.3503	1	73494.5	89620.2	54744.6	129455	60174.4	41635.5	1.06153	0.892547	0.88719	1.06153	0.892547	0.88719	72619.8	77088.2	1.06153	24.0351	60.046	0	177	1	2	911.465	1413	0	6	56	33.82
		177	T1	12	177	14378	456.74	17.3503	1	73494.5	89620.2	54744.6	129455	60174.4	41635.5	1.06153	0.892547	0.88719	1.06153	0.892547	0.88719	72619.8	77088.2	1.06153	24.0351	60.046	0	177	1	2	911.465	1409	0	6	56	32.75
		177	T3	12	177	14378	456.74	17.3503	1	73494.5	89620.2	54744.6	129455	60174.4	41635.5	1.06153	0.892547	0.88719	1.06153	0.892547	0.88719	72619.8	77088.2	1.06153	24.0351	60.046	0	177	1	2	911.465	1300	0	9	56	32.11
		177	T4	12	177	14378	456.74	17.3503	1	73494.5	89620.2	54744.6	129455	60174.4	41635.5	1.06153	0.892547	0.88719	1.06153	0.892547	0.88719	72619.8	77088.2	1.06153	24.0351	60.046	0	177	1	2	911.465	1333	0	5	56	25.17
		177	T4	12	177	14378	456.74	17.3503	1	73494.5	89620.2	54744.6	129455	60174.4	41635.5	1.06153	0.892547	0.88719	1.06153	0.892547	0.88719	72619.8	77088.2	1.06153	24.0351	60.046	0	177	1	2	911.465	1296	0	5	56	25.55
		20239	T1	2	20239	16510	456.74	18.7781	1	32276.4	20386.5	25436.1	73417.8	25423.5	18569.1	1.50335	1.49258	0.529022	1.50335	1.49258	0.529022	26033	39136.8	1.50335	22.9225	76.3613	0	20239	1	2	911.465	1681	0	5	56	25.01
	DNGLLLHIHR	10	100	1.0095	0.202614	0.999974	0	41.5215
		hits: 100 Items
		FRAMEID	RAWFILE	MS2	FrameID1	CompID	MZ	Time	GoodID	II_C2	II_C3	II_C4	II_T1	II_T3	II_T4	Ratio	StdDev	PValue	NRatio	NStdDev	NPValue	Avg_Con	Avg_Treat	MaxChange	CV_Con	CV_Treat	PRElement	PRRoot	PRSize	Charge	CompMW	MS2Scan	Rank	Ion1	Ion2	IonScore
		2156	T4	32	2156	173	594.336	39.4908	1	1.76645e+07	1.95556e+07	1.02355e+07	2.4152e+07	2.30014e+07	1.37553e+07	1.28349	0.76004	0.361933	1.28349	0.76004	0.361933	1.58185e+07	2.03029e+07	1.28349	31.1447	28.0722	0	2156	1	2	1186.66	4978	0	11	88	49.25
		2156	T4	32	2156	173	594.336	39.4908	1	1.76645e+07	1.95556e+07	1.02355e+07	2.4152e+07	2.30014e+07	1.37553e+07	1.28349	0.76004	0.361933	1.28349	0.76004	0.361933	1.58185e+07	2.03029e+07	1.28349	31.1447	28.0722	0	2156	1	2	1186.66	5270	0	11	88	53.52
		2156	T4	32	2156	173	594.336	39.4908	1	1.76645e+07	1.95556e+07	1.02355e+07	2.4152e+07	2.30014e+07	1.37553e+07	1.28349	0.76004	0.361933	1.28349	0.76004	0.361933	1.58185e+07	2.03029e+07	1.28349	31.1447	28.0722	0	2156	1	2	1186.66	5281	0	8	88	51.17
		2156	T4	32	2156	173	594.336	39.4908	1	1.76645e+07	1.95556e+07	1.02355e+07	2.4152e+07	2.30014e+07	1.37553e+07	1.28349	0.76004	0.361933	1.28349	0.76004	0.361933	1.58185e+07	2.03029e+07	1.28349	31.1447	28.0722	0	2156	1	2	1186.66	5016	0	10	88	24.52
		2156	T4	32	2156	173	594.336	39.4908	1	1.76645e+07	1.95556e+07	1.02355e+07	2.4152e+07	2.30014e+07	1.37553e+07	1.28349	0.76004	0.361933	1.28349	0.76004	0.361933	1.58185e+07	2.03029e+07	1.28349	31.1447	28.0722	0	2156	1	2	1186.66	5009	0	13	88	30.71
		2156	C2	32	2156	173	594.336	39.4908	1	1.76645e+07	1.95556e+07	1.02355e+07	2.4152e+07	2.30014e+07	1.37553e+07	1.28349	0.76004	0.361933	1.28349	0.76004	0.361933	1.58185e+07	2.03029e+07	1.28349	31.1447	28.0722	0	2156	1	2	1186.66	5524	0	8	88	53.5
		2156	C2	32	2156	173	594.336	39.4908	1	1.76645e+07	1.95556e+07	1.02355e+07	2.4152e+07	2.30014e+07	1.37553e+07	1.28349	0.76004	0.361933	1.28349	0.76004	0.361933	1.58185e+07	2.03029e+07	1.28349	31.1447	28.0722	0	2156	1	2	1186.66	5517	0	13	88	57.46
		2156	C3	32	2156	173	594.336	39.4908	1	1.76645e+07	1.95556e+07	1.02355e+07	2.4152e+07	2.30014e+07	1.37553e+07	1.28349	0.76004	0.361933	1.28349	0.76004	0.361933	1.58185e+07	2.03029e+07	1.28349	31.1447	28.0722	0	2156	1	2	1186.66	5350	0	8	88	59.96
		2156	C3	32	2156	173	594.336	39.4908	1	1.76645e+07	1.95556e+07	1.02355e+07	2.4152e+07	2.30014e+07	1.37553e+07	1.28349	0.76004	0.361933	1.28349	0.76004	0.361933	1.58185e+07	2.03029e+07	1.28349	31.1447	28.0722	0	2156	1	2	1186.66	5564	0	10	88	27.76
		2156	C3	32	2156	173	594.336	39.4908	1	1.76645e+07	1.95556e+07	1.02355e+07	2.4152e+07	2.30014e+07	1.37553e+07	1.28349	0.76004	0.361933	1.28349	0.76004	0.361933	1.58185e+07	2.03029e+07	1.28349	31.1447	28.0722	0	2156	1	2	1186.66	5343	0	13	88	51.72
		2156	C4	32	2156	173	594.336	39.4908	1	1.76645e+07	1.95556e+07	1.02355e+07	2.4152e+07	2.30014e+07	1.37553e+07	1.28349	0.76004	0.361933	1.28349	0.76004	0.361933	1.58185e+07	2.03029e+07	1.28349	31.1447	28.0722	0	2156	1	2	1186.66	5304	0	9	88	26.87
		2156	C4	32	2156	173	594.336	39.4908	1	1.76645e+07	1.95556e+07	1.02355e+07	2.4152e+07	2.30014e+07	1.37553e+07	1.28349	0.76004	0.361933	1.28349	0.76004	0.361933	1.58185e+07	2.03029e+07	1.28349	31.1447	28.0722	0	2156	1	2	1186.66	5600	0	10	88	44.97
		2156	C4	32	2156	173	594.336	39.4908	1	1.76645e+07	1.95556e+07	1.02355e+07	2.4152e+07	2.30014e+07	1.37553e+07	1.28349	0.76004	0.361933	1.28349	0.76004	0.361933	1.58185e+07	2.03029e+07	1.28349	31.1447	28.0722	0	2156	1	2	1186.66	5338	0	11	88	39.74
		2156	C4	32	2156	173	594.336	39.4908	1	1.76645e+07	1.95556e+07	1.02355e+07	2.4152e+07	2.30014e+07	1.37553e+07	1.28349	0.76004	0.361933	1.28349	0.76004	0.361933	1.58185e+07	2.03029e+07	1.28349	31.1447	28.0722	0	2156	1	2	1186.66	5610	0	8	88	45.75
		2156	C4	32	2156	173	594.336	39.4908	1	1.76645e+07	1.95556e+07	1.02355e+07	2.4152e+07	2.30014e+07	1.37553e+07	1.28349	0.76004	0.361933	1.28349	0.76004	0.361933	1.58185e+07	2.03029e+07	1.28349	31.1447	28.0722	0	2156	1	2	1186.66	5349	0	9	88	24.02
		2156	T1	32	2156	173	594.336	39.4908	1	1.76645e+07	1.95556e+07	1.02355e+07	2.4152e+07	2.30014e+07	1.37553e+07	1.28349	0.76004	0.361933	1.28349	0.76004	0.361933	1.58185e+07	2.03029e+07	1.28349	31.1447	28.0722	0	2156	1	2	1186.66	5233	0	13	88	59.37
		2156	T1	32	2156	173	594.336	39.4908	1	1.76645e+07	1.95556e+07	1.02355e+07	2.4152e+07	2.30014e+07	1.37553e+07	1.28349	0.76004	0.361933	1.28349	0.76004	0.361933	1.58185e+07	2.03029e+07	1.28349	31.1447	28.0722	0	2156	1	2	1186.66	5545	0	11	88	50.64
		2156	T1	32	2156	173	594.336	39.4908	1	1.76645e+07	1.95556e+07	1.02355e+07	2.4152e+07	2.30014e+07	1.37553e+07	1.28349	0.76004	0.361933	1.28349	0.76004	0.361933	1.58185e+07	2.03029e+07	1.28349	31.1447	28.0722	0	2156	1	2	1186.66	5234	0	10	88	26.57
		2156	T1	32	2156	173	594.336	39.4908	1	1.76645e+07	1.95556e+07	1.02355e+07	2.4152e+07	2.30014e+07	1.37553e+07	1.28349	0.76004	0.361933	1.28349	0.76004	0.361933	1.58185e+07	2.03029e+07	1.28349	31.1447	28.0722	0	2156	1	2	1186.66	5241	0	13	88	57.05
		2156	T1	32	2156	173	594.336	39.4908	1	1.76645e+07	1.95556e+07	1.02355e+07	2.4152e+07	2.30014e+07	1.37553e+07	1.28349	0.76004	0.361933	1.28349	0.76004	0.361933	1.58185e+07	2.03029e+07	1.28349	31.1447	28.0722	0	2156	1	2	1186.66	5242	0	10	88	31.69
		2156	T3	32	2156	173	594.336	39.4908	1	1.76645e+07	1.95556e+07	1.02355e+07	2.4152e+07	2.30014e+07	1.37553e+07	1.28349	0.76004	0.361933	1.28349	0.76004	0.361933	1.58185e+07	2.03029e+07	1.28349	31.1447	28.0722	0	2156	1	2	1186.66	5236	0	8	88	52.41
		2156	T3	32	2156	173	594.336	39.4908	1	1.76645e+07	1.95556e+07	1.02355e+07	2.4152e+07	2.30014e+07	1.37553e+07	1.28349	0.76004	0.361933	1.28349	0.76004	0.361933	1.58185e+07	2.03029e+07	1.28349	31.1447	28.0722	0	2156	1	2	1186.66	5245	0	11	88	56.27
		2156	T4	32	2156	173	594.336	39.4908	1	1.76645e+07	1.95556e+07	1.02355e+07	2.4152e+07	2.30014e+07	1.37553e+07	1.28349	0.76004	0.361933	1.28349	0.76004	0.361933	1.58185e+07	2.03029e+07	1.28349	31.1447	28.0722	0	2156	1	2	1186.66	4978	0	11	88	49.25
		2156	T4	32	2156	173	594.336	39.4908	1	1.76645e+07	1.95556e+07	1.02355e+07	2.4152e+07	2.30014e+07	1.37553e+07	1.28349	0.76004	0.361933	1.28349	0.76004	0.361933	1.58185e+07	2.03029e+07	1.28349	31.1447	28.0722	0	2156	1	2	1186.66	5270	0	11	88	53.52
		2156	T4	32	2156	173	594.336	39.4908	1	1.76645e+07	1.95556e+07	1.02355e+07	2.4152e+07	2.30014e+07	1.37553e+07	1.28349	0.76004	0.361933	1.28349	0.76004	0.361933	1.58185e+07	2.03029e+07	1.28349	31.1447	28.0722	0	2156	1	2	1186.66	5281	0	8	88	51.17
		2156	T4	32	2156	173	594.336	39.4908	1	1.76645e+07	1.95556e+07	1.02355e+07	2.4152e+07	2.30014e+07	1.37553e+07	1.28349	0.76004	0.361933	1.28349	0.76004	0.361933	1.58185e+07	2.03029e+07	1.28349	31.1447	28.0722	0	2156	1	2	1186.66	5016	0	10	88	24.52
		2156	T4	32	2156	173	594.336	39.4908	1	1.76645e+07	1.95556e+07	1.02355e+07	2.4152e+07	2.30014e+07	1.37553e+07	1.28349	0.76004	0.361933	1.28349	0.76004	0.361933	1.58185e+07	2.03029e+07	1.28349	31.1447	28.0722	0	2156	1	2	1186.66	5009	0	13	88	30.71
		2318	C2	10	2318	283	594.335	41.0858	1	1.40194e+07	1.19198e+07	7.84883e+06	1.58017e+07	1.73233e+07	8.51717e+06	1.23245	0.761225	0.473844	1.23245	0.761225	0.473844	1.12627e+07	1.38807e+07	1.23245	27.8558	33.9093	0	2318	2	2	1186.66	5843	0	11	88	53.64
		2318	C2	10	2318	283	594.335	41.0858	1	1.40194e+07	1.19198e+07	7.84883e+06	1.58017e+07	1.73233e+07	8.51717e+06	1.23245	0.761225	0.473844	1.23245	0.761225	0.473844	1.12627e+07	1.38807e+07	1.23245	27.8558	33.9093	0	2318	2	2	1186.66	5832	0	7	88	50.56
		2318	C3	10	2318	283	594.335	41.0858	1	1.40194e+07	1.19198e+07	7.84883e+06	1.58017e+07	1.73233e+07	8.51717e+06	1.23245	0.761225	0.473844	1.23245	0.761225	0.473844	1.12627e+07	1.38807e+07	1.23245	27.8558	33.9093	0	2318	2	2	1186.66	5667	0	11	88	53.61
		2318	C3	10	2318	283	594.335	41.0858	1	1.40194e+07	1.19198e+07	7.84883e+06	1.58017e+07	1.73233e+07	8.51717e+06	1.23245	0.761225	0.473844	1.23245	0.761225	0.473844	1.12627e+07	1.38807e+07	1.23245	27.8558	33.9093	0	2318	2	2	1186.66	5656	0	7	88	52.34
		2318	C4	10	2318	283	594.335	41.0858	1	1.40194e+07	1.19198e+07	7.84883e+06	1.58017e+07	1.73233e+07	8.51717e+06	1.23245	0.761225	0.473844	1.23245	0.761225	0.473844	1.12627e+07	1.38807e+07	1.23245	27.8558	33.9093	0	2318	2	2	1186.66	5924	0	9	88	43.84
		2318	C4	10	2318	283	594.335	41.0858	1	1.40194e+07	1.19198e+07	7.84883e+06	1.58017e+07	1.73233e+07	8.51717e+06	1.23245	0.761225	0.473844	1.23245	0.761225	0.473844	1.12627e+07	1.38807e+07	1.23245	27.8558	33.9093	0	2318	2	2	1186.66	5935	0	6	88	41.61
		2318	T1	10	2318	283	594.335	41.0858	1	1.40194e+07	1.19198e+07	7.84883e+06	1.58017e+07	1.73233e+07	8.51717e+06	1.23245	0.761225	0.473844	1.23245	0.761225	0.473844	1.12627e+07	1.38807e+07	1.23245	27.8558	33.9093	0	2318	2	2	1186.66	5556	0	8	88	54.72
		2318	T3	10	2318	283	594.335	41.0858	1	1.40194e+07	1.19198e+07	7.84883e+06	1.58017e+07	1.73233e+07	8.51717e+06	1.23245	0.761225	0.473844	1.23245	0.761225	0.473844	1.12627e+07	1.38807e+07	1.23245	27.8558	33.9093	0	2318	2	2	1186.66	5566	0	8	88	51.74
		2318	T3	10	2318	283	594.335	41.0858	1	1.40194e+07	1.19198e+07	7.84883e+06	1.58017e+07	1.73233e+07	8.51717e+06	1.23245	0.761225	0.473844	1.23245	0.761225	0.473844	1.12627e+07	1.38807e+07	1.23245	27.8558	33.9093	0	2318	2	2	1186.66	5555	0	8	88	50.98
		2654	C2	7	2654	703	594.335	44.2558	1	6.30441e+06	4.37149e+06	2.93031e+06	5.69112e+06	5.28791e+06	3.4272e+06	1.0588	0.661502	0.836198	1.0588	0.661502	0.836198	4.5354e+06	4.80208e+06	1.0588	37.3288	25.148	0	2654	1	2	1186.66	6484	0	10	88	44.84
		2654	C2	7	2654	703	594.335	44.2558	1	6.30441e+06	4.37149e+06	2.93031e+06	5.69112e+06	5.28791e+06	3.4272e+06	1.0588	0.661502	0.836198	1.0588	0.661502	0.836198	4.5354e+06	4.80208e+06	1.0588	37.3288	25.148	0	2654	1	2	1186.66	6493	0	11	88	43.75
		2654	C4	7	2654	703	594.335	44.2558	1	6.30441e+06	4.37149e+06	2.93031e+06	5.69112e+06	5.28791e+06	3.4272e+06	1.0588	0.661502	0.836198	1.0588	0.661502	0.836198	4.5354e+06	4.80208e+06	1.0588	37.3288	25.148	0	2654	1	2	1186.66	6553	0	10	88	44.19
		2654	T1	7	2654	703	594.335	44.2558	1	6.30441e+06	4.37149e+06	2.93031e+06	5.69112e+06	5.28791e+06	3.4272e+06	1.0588	0.661502	0.836198	1.0588	0.661502	0.836198	4.5354e+06	4.80208e+06	1.0588	37.3288	25.148	0	2654	1	2	1186.66	6524	0	8	88	36.91
		2654	T1	7	2654	703	594.335	44.2558	1	6.30441e+06	4.37149e+06	2.93031e+06	5.69112e+06	5.28791e+06	3.4272e+06	1.0588	0.661502	0.836198	1.0588	0.661502	0.836198	4.5354e+06	4.80208e+06	1.0588	37.3288	25.148	0	2654	1	2	1186.66	6200	0	6	88	41.58
		2654	T3	7	2654	703	594.335	44.2558	1	6.30441e+06	4.37149e+06	2.93031e+06	5.69112e+06	5.28791e+06	3.4272e+06	1.0588	0.661502	0.836198	1.0588	0.661502	0.836198	4.5354e+06	4.80208e+06	1.0588	37.3288	25.148	0	2654	1	2	1186.66	6211	0	8	88	34.35
		2975	T4	15	2975	1035	594.334	47.3985	1	3.61144e+06	3.53402e+06	1.48991e+06	3.8869e+06	4.31134e+06	2.32508e+06	1.21863	0.87275	0.532396	1.21863	0.87275	0.532396	2.87846e+06	3.50777e+06	1.21863	41.798	29.8194	0	2975	1	2	1186.65	6894	0	6	88	36.58
		2975	C2	15	2975	1035	594.334	47.3985	1	3.61144e+06	3.53402e+06	1.48991e+06	3.8869e+06	4.31134e+06	2.32508e+06	1.21863	0.87275	0.532396	1.21863	0.87275	0.532396	2.87846e+06	3.50777e+06	1.21863	41.798	29.8194	0	2975	1	2	1186.65	7118	0	8	88	40.95
		2975	C2	15	2975	1035	594.334	47.3985	1	3.61144e+06	3.53402e+06	1.48991e+06	3.8869e+06	4.31134e+06	2.32508e+06	1.21863	0.87275	0.532396	1.21863	0.87275	0.532396	2.87846e+06	3.50777e+06	1.21863	41.798	29.8194	0	2975	1	2	1186.65	7129	0	11	88	50.93
		2975	C3	15	2975	1035	594.334	47.3985	1	3.61144e+06	3.53402e+06	1.48991e+06	3.8869e+06	4.31134e+06	2.32508e+06	1.21863	0.87275	0.532396	1.21863	0.87275	0.532396	2.87846e+06	3.50777e+06	1.21863	41.798	29.8194	0	2975	1	2	1186.65	6979	0	10	88	45.89
		2975	C3	15	2975	1035	594.334	47.3985	1	3.61144e+06	3.53402e+06	1.48991e+06	3.8869e+06	4.31134e+06	2.32508e+06	1.21863	0.87275	0.532396	1.21863	0.87275	0.532396	2.87846e+06	3.50777e+06	1.21863	41.798	29.8194	0	2975	1	2	1186.65	6987	0	11	88	48.99
		2975	C4	15	2975	1035	594.334	47.3985	1	3.61144e+06	3.53402e+06	1.48991e+06	3.8869e+06	4.31134e+06	2.32508e+06	1.21863	0.87275	0.532396	1.21863	0.87275	0.532396	2.87846e+06	3.50777e+06	1.21863	41.798	29.8194	0	2975	1	2	1186.65	6878	0	7	88	35.7
		2975	C4	15	2975	1035	594.334	47.3985	1	3.61144e+06	3.53402e+06	1.48991e+06	3.8869e+06	4.31134e+06	2.32508e+06	1.21863	0.87275	0.532396	1.21863	0.87275	0.532396	2.87846e+06	3.50777e+06	1.21863	41.798	29.8194	0	2975	1	2	1186.65	6889	0	7	88	35.97
		2975	C4	15	2975	1035	594.334	47.3985	1	3.61144e+06	3.53402e+06	1.48991e+06	3.8869e+06	4.31134e+06	2.32508e+06	1.21863	0.87275	0.532396	1.21863	0.87275	0.532396	2.87846e+06	3.50777e+06	1.21863	41.798	29.8194	0	2975	1	2	1186.65	7199	0	6	88	31.54
		2975	C4	15	2975	1035	594.334	47.3985	1	3.61144e+06	3.53402e+06	1.48991e+06	3.8869e+06	4.31134e+06	2.32508e+06	1.21863	0.87275	0.532396	1.21863	0.87275	0.532396	2.87846e+06	3.50777e+06	1.21863	41.798	29.8194	0	2975	1	2	1186.65	7210	0	5	88	37.04
		2975	T1	15	2975	1035	594.334	47.3985	1	3.61144e+06	3.53402e+06	1.48991e+06	3.8869e+06	4.31134e+06	2.32508e+06	1.21863	0.87275	0.532396	1.21863	0.87275	0.532396	2.87846e+06	3.50777e+06	1.21863	41.798	29.8194	0	2975	1	2	1186.65	7177	0	6	88	60.52
		2975	T1	15	2975	1035	594.334	47.3985	1	3.61144e+06	3.53402e+06	1.48991e+06	3.8869e+06	4.31134e+06	2.32508e+06	1.21863	0.87275	0.532396	1.21863	0.87275	0.532396	2.87846e+06	3.50777e+06	1.21863	41.798	29.8194	0	2975	1	2	1186.65	6847	0	9	88	39.06
		2975	T1	15	2975	1035	594.334	47.3985	1	3.61144e+06	3.53402e+06	1.48991e+06	3.8869e+06	4.31134e+06	2.32508e+06	1.21863	0.87275	0.532396	1.21863	0.87275	0.532396	2.87846e+06	3.50777e+06	1.21863	41.798	29.8194	0	2975	1	2	1186.65	7188	0	6	88	42.15
		2975	T1	15	2975	1035	594.334	47.3985	1	3.61144e+06	3.53402e+06	1.48991e+06	3.8869e+06	4.31134e+06	2.32508e+06	1.21863	0.87275	0.532396	1.21863	0.87275	0.532396	2.87846e+06	3.50777e+06	1.21863	41.798	29.8194	0	2975	1	2	1186.65	6858	0	10	88	34.89
		2975	T3	15	2975	1035	594.334	47.3985	1	3.61144e+06	3.53402e+06	1.48991e+06	3.8869e+06	4.31134e+06	2.32508e+06	1.21863	0.87275	0.532396	1.21863	0.87275	0.532396	2.87846e+06	3.50777e+06	1.21863	41.798	29.8194	0	2975	1	2	1186.65	6532	0	6	88	38.78
		2975	T3	15	2975	1035	594.334	47.3985	1	3.61144e+06	3.53402e+06	1.48991e+06	3.8869e+06	4.31134e+06	2.32508e+06	1.21863	0.87275	0.532396	1.21863	0.87275	0.532396	2.87846e+06	3.50777e+06	1.21863	41.798	29.8194	0	2975	1	2	1186.65	6849	0	5	88	29.77
		2975	T4	15	2975	1035	594.334	47.3985	1	3.61144e+06	3.53402e+06	1.48991e+06	3.8869e+06	4.31134e+06	2.32508e+06	1.21863	0.87275	0.532396	1.21863	0.87275	0.532396	2.87846e+06	3.50777e+06	1.21863	41.798	29.8194	0	2975	1	2	1186.65	6894	0	6	88	36.58
		3134	T4	10	3134	1522	594.336	48.9553	1	2.23625e+06	2.91085e+06	1.18168e+06	2.57272e+06	2.56944e+06	1.70461e+06	1.08185	0.684069	0.784346	1.08185	0.684069	0.784346	2.10959e+06	2.28226e+06	1.08185	41.312	21.9196	0	3134	1	2	1186.66	7210	0	6	88	36.16
		3134	T4	10	3134	1522	594.336	48.9553	1	2.23625e+06	2.91085e+06	1.18168e+06	2.57272e+06	2.56944e+06	1.70461e+06	1.08185	0.684069	0.784346	1.08185	0.684069	0.784346	2.10959e+06	2.28226e+06	1.08185	41.312	21.9196	0	3134	1	2	1186.66	7219	0	6	88	43.65
		3134	C2	10	3134	1522	594.336	48.9553	1	2.23625e+06	2.91085e+06	1.18168e+06	2.57272e+06	2.56944e+06	1.70461e+06	1.08185	0.684069	0.784346	1.08185	0.684069	0.784346	2.10959e+06	2.28226e+06	1.08185	41.312	21.9196	0	3134	1	2	1186.66	7435	0	9	88	42.06
		3134	C2	10	3134	1522	594.336	48.9553	1	2.23625e+06	2.91085e+06	1.18168e+06	2.57272e+06	2.56944e+06	1.70461e+06	1.08185	0.684069	0.784346	1.08185	0.684069	0.784346	2.10959e+06	2.28226e+06	1.08185	41.312	21.9196	0	3134	1	2	1186.66	7445	0	7	88	57.73
		3134	C3	10	3134	1522	594.336	48.9553	1	2.23625e+06	2.91085e+06	1.18168e+06	2.57272e+06	2.56944e+06	1.70461e+06	1.08185	0.684069	0.784346	1.08185	0.684069	0.784346	2.10959e+06	2.28226e+06	1.08185	41.312	21.9196	0	3134	1	2	1186.66	7300	0	6	88	46.44
		3134	C3	10	3134	1522	594.336	48.9553	1	2.23625e+06	2.91085e+06	1.18168e+06	2.57272e+06	2.56944e+06	1.70461e+06	1.08185	0.684069	0.784346	1.08185	0.684069	0.784346	2.10959e+06	2.28226e+06	1.08185	41.312	21.9196	0	3134	1	2	1186.66	7296	0	6	88	48.73
		3134	T1	10	3134	1522	594.336	48.9553	1	2.23625e+06	2.91085e+06	1.18168e+06	2.57272e+06	2.56944e+06	1.70461e+06	1.08185	0.684069	0.784346	1.08185	0.684069	0.784346	2.10959e+06	2.28226e+06	1.08185	41.312	21.9196	0	3134	1	2	1186.66	7489	0	6	88	43.47
		3134	T3	10	3134	1522	594.336	48.9553	1	2.23625e+06	2.91085e+06	1.18168e+06	2.57272e+06	2.56944e+06	1.70461e+06	1.08185	0.684069	0.784346	1.08185	0.684069	0.784346	2.10959e+06	2.28226e+06	1.08185	41.312	21.9196	0	3134	1	2	1186.66	7169	0	6	88	36.48
		3134	T3	10	3134	1522	594.336	48.9553	1	2.23625e+06	2.91085e+06	1.18168e+06	2.57272e+06	2.56944e+06	1.70461e+06	1.08185	0.684069	0.784346	1.08185	0.684069	0.784346	2.10959e+06	2.28226e+06	1.08185	41.312	21.9196	0	3134	1	2	1186.66	7177	0	10	88	49.08
		3134	T4	10	3134	1522	594.336	48.9553	1	2.23625e+06	2.91085e+06	1.18168e+06	2.57272e+06	2.56944e+06	1.70461e+06	1.08185	0.684069	0.784346	1.08185	0.684069	0.784346	2.10959e+06	2.28226e+06	1.08185	41.312	21.9196	0	3134	1	2	1186.66	7210	0	6	88	36.16
		3134	T4	10	3134	1522	594.336	48.9553	1	2.23625e+06	2.91085e+06	1.18168e+06	2.57272e+06	2.56944e+06	1.70461e+06	1.08185	0.684069	0.784346	1.08185	0.684069	0.784346	2.10959e+06	2.28226e+06	1.08185	41.312	21.9196	0	3134	1	2	1186.66	7219	0	6	88	43.65
		3303	T4	10	3303	1946	594.335	50.7135	1	1.94292e+06	2.40067e+06	862592	1.81218e+06	1.87657e+06	1.28751e+06	0.955836	0.621181	0.887446	0.955836	0.621181	0.887446	1.73539e+06	1.65875e+06	1.0462	45.5091	19.4792	0	3303	1	2	1186.66	7557	0	5	88	42.39
		3303	T4	10	3303	1946	594.335	50.7135	1	1.94292e+06	2.40067e+06	862592	1.81218e+06	1.87657e+06	1.28751e+06	0.955836	0.621181	0.887446	0.955836	0.621181	0.887446	1.73539e+06	1.65875e+06	1.0462	45.5091	19.4792	0	3303	1	2	1186.66	7540	0	8	88	38.78
		3303	C2	10	3303	1946	594.335	50.7135	1	1.94292e+06	2.40067e+06	862592	1.81218e+06	1.87657e+06	1.28751e+06	0.955836	0.621181	0.887446	0.955836	0.621181	0.887446	1.73539e+06	1.65875e+06	1.0462	45.5091	19.4792	0	3303	1	2	1186.66	7780	0	5	88	43.15
		3303	C2	10	3303	1946	594.335	50.7135	1	1.94292e+06	2.40067e+06	862592	1.81218e+06	1.87657e+06	1.28751e+06	0.955836	0.621181	0.887446	0.955836	0.621181	0.887446	1.73539e+06	1.65875e+06	1.0462	45.5091	19.4792	0	3303	1	2	1186.66	7797	0	7	88	39.99
		3303	C3	10	3303	1946	594.335	50.7135	1	1.94292e+06	2.40067e+06	862592	1.81218e+06	1.87657e+06	1.28751e+06	0.955836	0.621181	0.887446	0.955836	0.621181	0.887446	1.73539e+06	1.65875e+06	1.0462	45.5091	19.4792	0	3303	1	2	1186.66	7668	0	5	88	43.45
		3303	C3	10	3303	1946	594.335	50.7135	1	1.94292e+06	2.40067e+06	862592	1.81218e+06	1.87657e+06	1.28751e+06	0.955836	0.621181	0.887446	0.955836	0.621181	0.887446	1.73539e+06	1.65875e+06	1.0462	45.5091	19.4792	0	3303	1	2	1186.66	7681	0	9	88	30.35
		3303	T1	10	3303	1946	594.335	50.7135	1	1.94292e+06	2.40067e+06	862592	1.81218e+06	1.87657e+06	1.28751e+06	0.955836	0.621181	0.887446	0.955836	0.621181	0.887446	1.73539e+06	1.65875e+06	1.0462	45.5091	19.4792	0	3303	1	2	1186.66	7820	0	5	88	23.03
		3303	T1	10	3303	1946	594.335	50.7135	1	1.94292e+06	2.40067e+06	862592	1.81218e+06	1.87657e+06	1.28751e+06	0.955836	0.621181	0.887446	0.955836	0.621181	0.887446	1.73539e+06	1.65875e+06	1.0462	45.5091	19.4792	0	3303	1	2	1186.66	7833	0	9	88	31.69
		3303	T3	10	3303	1946	594.335	50.7135	1	1.94292e+06	2.40067e+06	862592	1.81218e+06	1.87657e+06	1.28751e+06	0.955836	0.621181	0.887446	0.955836	0.621181	0.887446	1.73539e+06	1.65875e+06	1.0462	45.5091	19.4792	0	3303	1	2	1186.66	7512	0	8	88	35.36
		3303	T3	10	3303	1946	594.335	50.7135	1	1.94292e+06	2.40067e+06	862592	1.81218e+06	1.87657e+06	1.28751e+06	0.955836	0.621181	0.887446	0.955836	0.621181	0.887446	1.73539e+06	1.65875e+06	1.0462	45.5091	19.4792	0	3303	1	2	1186.66	7501	0	9	88	41.02
		3303	T4	10	3303	1946	594.335	50.7135	1	1.94292e+06	2.40067e+06	862592	1.81218e+06	1.87657e+06	1.28751e+06	0.955836	0.621181	0.887446	0.955836	0.621181	0.887446	1.73539e+06	1.65875e+06	1.0462	45.5091	19.4792	0	3303	1	2	1186.66	7557	0	5	88	42.39
		3303	T4	10	3303	1946	594.335	50.7135	1	1.94292e+06	2.40067e+06	862592	1.81218e+06	1.87657e+06	1.28751e+06	0.955836	0.621181	0.887446	0.955836	0.621181	0.887446	1.73539e+06	1.65875e+06	1.0462	45.5091	19.4792	0	3303	1	2	1186.66	7540	0	8	88	38.78
		12102	T4	14	12102	14667	594.336	139.004	1	82349.3	90796	52798	72596.2	60612.4	53166.6	0.824876	0.348679	0.381774	0.824876	0.348679	0.381774	75314.4	62125.1	1.2123	26.4915	15.779	0	12102	1	2	1186.66	24034	0	12	88	40.02
		12102	T4	14	12102	14667	594.336	139.004	1	82349.3	90796	52798	72596.2	60612.4	53166.6	0.824876	0.348679	0.381774	0.824876	0.348679	0.381774	75314.4	62125.1	1.2123	26.4915	15.779	0	12102	1	2	1186.66	24023	0	9	88	34.74
		12102	C2	14	12102	14667	594.336	139.004	1	82349.3	90796	52798	72596.2	60612.4	53166.6	0.824876	0.348679	0.381774	0.824876	0.348679	0.381774	75314.4	62125.1	1.2123	26.4915	15.779	0	12102	1	2	1186.66	24116	0	6	88	42.69
		12102	C2	14	12102	14667	594.336	139.004	1	82349.3	90796	52798	72596.2	60612.4	53166.6	0.824876	0.348679	0.381774	0.824876	0.348679	0.381774	75314.4	62125.1	1.2123	26.4915	15.779	0	12102	1	2	1186.66	24123	0	6	88	36.75
		12102	C3	14	12102	14667	594.336	139.004	1	82349.3	90796	52798	72596.2	60612.4	53166.6	0.824876	0.348679	0.381774	0.824876	0.348679	0.381774	75314.4	62125.1	1.2123	26.4915	15.779	0	12102	1	2	1186.66	24104	0	11	88	36.52
		12102	C3	14	12102	14667	594.336	139.004	1	82349.3	90796	52798	72596.2	60612.4	53166.6	0.824876	0.348679	0.381774	0.824876	0.348679	0.381774	75314.4	62125.1	1.2123	26.4915	15.779	0	12102	1	2	1186.66	24099	0	6	88	32.12
		12102	C4	14	12102	14667	594.336	139.004	1	82349.3	90796	52798	72596.2	60612.4	53166.6	0.824876	0.348679	0.381774	0.824876	0.348679	0.381774	75314.4	62125.1	1.2123	26.4915	15.779	0	12102	1	2	1186.66	23941	0	9	88	29.61
		12102	C4	14	12102	14667	594.336	139.004	1	82349.3	90796	52798	72596.2	60612.4	53166.6	0.824876	0.348679	0.381774	0.824876	0.348679	0.381774	75314.4	62125.1	1.2123	26.4915	15.779	0	12102	1	2	1186.66	23947	0	5	88	32.05
		12102	T1	14	12102	14667	594.336	139.004	1	82349.3	90796	52798	72596.2	60612.4	53166.6	0.824876	0.348679	0.381774	0.824876	0.348679	0.381774	75314.4	62125.1	1.2123	26.4915	15.779	0	12102	1	2	1186.66	24274	0	10	88	40.63
		12102	T1	14	12102	14667	594.336	139.004	1	82349.3	90796	52798	72596.2	60612.4	53166.6	0.824876	0.348679	0.381774	0.824876	0.348679	0.381774	75314.4	62125.1	1.2123	26.4915	15.779	0	12102	1	2	1186.66	24269	0	12	88	39.79
		12102	T3	14	12102	14667	594.336	139.004	1	82349.3	90796	52798	72596.2	60612.4	53166.6	0.824876	0.348679	0.381774	0.824876	0.348679	0.381774	75314.4	62125.1	1.2123	26.4915	15.779	0	12102	1	2	1186.66	23966	0	8	88	55.45
		12102	T3	14	12102	14667	594.336	139.004	1	82349.3	90796	52798	72596.2	60612.4	53166.6	0.824876	0.348679	0.381774	0.824876	0.348679	0.381774	75314.4	62125.1	1.2123	26.4915	15.779	0	12102	1	2	1186.66	23973	0	6	88	38.73
		12102	T4	14	12102	14667	594.336	139.004	1	82349.3	90796	52798	72596.2	60612.4	53166.6	0.824876	0.348679	0.381774	0.824876	0.348679	0.381774	75314.4	62125.1	1.2123	26.4915	15.779	0	12102	1	2	1186.66	24034	0	12	88	40.02
		12102	T4	14	12102	14667	594.336	139.004	1	82349.3	90796	52798	72596.2	60612.4	53166.6	0.824876	0.348679	0.381774	0.824876	0.348679	0.381774	75314.4	62125.1	1.2123	26.4915	15.779	0	12102	1	2	1186.66	24023	0	9	88	34.74
		12209	C2	8	12209	16089	594.336	140.542	1	39119.9	43778.9	26593.8	71207.4	28050.9	31090.6	1.19048	0.949855	0.676395	1.19048	0.949855	0.676395	36497.5	43449.6	1.19048	24.3511	55.4363	0	12209	2	2	1186.66	24360	0	9	88	16.34
		12209	C3	8	12209	16089	594.336	140.542	1	39119.9	43778.9	26593.8	71207.4	28050.9	31090.6	1.19048	0.949855	0.676395	1.19048	0.949855	0.676395	36497.5	43449.6	1.19048	24.3511	55.4363	0	12209	2	2	1186.66	24328	0	8	88	21.61
		12210	C2	3	12210	16089	594.842	140.556	1	16477.9	15837.3	9534.4	27914.9	10802.2	8645.52	1.13173	1.06815	0.798557	1.13173	1.06815	0.798557	13949.9	15787.5	1.13173	27.5077	66.8744	1	12209	2	2	1186.66	24362	0	8	88	20.59
		13564	C3	4	13564	3505	594.336	52.767	1	1.07981e+06	1.29221e+06	401249	834557	992747	610729	0.879119	0.650195	0.729247	0.879119	0.650195	0.729247	924423	812678	1.1375	50.3409	23.619	0	13564	1	2	1186.66	8059	0	7	88	57.78
		13564	T3	4	13564	3505	594.336	52.767	1	1.07981e+06	1.29221e+06	401249	834557	992747	610729	0.879119	0.650195	0.729247	0.879119	0.650195	0.729247	924423	812678	1.1375	50.3409	23.619	0	13564	1	2	1186.66	7816	0	9	88	39.89
	MSGGDHLHSGTVVGK	10	43	0.874074	0.31558	0.999986	0	25.5974
		hits: 43 Items
		FRAMEID	RAWFILE	MS2	FrameID1	CompID	MZ	Time	GoodID	II_C2	II_C3	II_C4	II_T1	II_T3	II_T4	Ratio	StdDev	PValue	NRatio	NStdDev	NPValue	Avg_Con	Avg_Treat	MaxChange	CV_Con	CV_Treat	PRElement	PRRoot	PRSize	Charge	CompMW	MS2Scan	Rank	Ion1	Ion2	IonScore
		51	T4	35	51	13030	741.363	14.5316	1	72919.1	140507	62239.2	204432	123456	28420.3	1.29254	1.55577	0.667757	1.29254	1.55577	0.667757	91888.5	118770	1.29254	46.1889	74.1768	0	51	1	2	1480.71	1004	0	5	130	15.92
		51	C3	35	51	13030	741.363	14.5316	1	72919.1	140507	62239.2	204432	123456	28420.3	1.29254	1.55577	0.667757	1.29254	1.55577	0.667757	91888.5	118770	1.29254	46.1889	74.1768	0	51	1	2	1480.71	1053	0	11	130	13.92
		51	T1	35	51	13030	741.363	14.5316	1	72919.1	140507	62239.2	204432	123456	28420.3	1.29254	1.55577	0.667757	1.29254	1.55577	0.667757	91888.5	118770	1.29254	46.1889	74.1768	0	51	1	2	1480.71	1235	0	13	130	32.74
		51	T1	35	51	13030	741.363	14.5316	1	72919.1	140507	62239.2	204432	123456	28420.3	1.29254	1.55577	0.667757	1.29254	1.55577	0.667757	91888.5	118770	1.29254	46.1889	74.1768	0	51	1	2	1480.71	1232	0	14	130	33.62
		51	T1	35	51	13030	741.363	14.5316	1	72919.1	140507	62239.2	204432	123456	28420.3	1.29254	1.55577	0.667757	1.29254	1.55577	0.667757	91888.5	118770	1.29254	46.1889	74.1768	0	51	1	2	1480.71	1036	0	7	130	43.38
		51	T3	35	51	13030	741.363	14.5316	1	72919.1	140507	62239.2	204432	123456	28420.3	1.29254	1.55577	0.667757	1.29254	1.55577	0.667757	91888.5	118770	1.29254	46.1889	74.1768	0	51	1	2	1480.71	1159	0	5	130	17.41
		51	T4	35	51	13030	741.363	14.5316	1	72919.1	140507	62239.2	204432	123456	28420.3	1.29254	1.55577	0.667757	1.29254	1.55577	0.667757	91888.5	118770	1.29254	46.1889	74.1768	0	51	1	2	1480.71	1004	0	5	130	15.92
		114	T4	24	114	4294	494.577	15.9834	1	646431	802039	728664	974129	482101	475740	0.887391	0.489183	0.674579	0.887391	0.489183	0.674579	725712	643990	1.1269	10.7268	44.3992	0	114	1	3	1480.71	1158	0	10	130	22.33
		114	T4	24	114	4294	494.577	15.9834	1	646431	802039	728664	974129	482101	475740	0.887391	0.489183	0.674579	0.887391	0.489183	0.674579	725712	643990	1.1269	10.7268	44.3992	0	114	1	3	1480.71	1156	0	11	130	20.23
		114	C2	24	114	4294	494.577	15.9834	1	646431	802039	728664	974129	482101	475740	0.887391	0.489183	0.674579	0.887391	0.489183	0.674579	725712	643990	1.1269	10.7268	44.3992	0	114	1	3	1480.71	1302	0	14	130	37.62
		114	C2	24	114	4294	494.577	15.9834	1	646431	802039	728664	974129	482101	475740	0.887391	0.489183	0.674579	0.887391	0.489183	0.674579	725712	643990	1.1269	10.7268	44.3992	0	114	1	3	1480.71	1299	0	15	130	39.9
		114	C3	24	114	4294	494.577	15.9834	1	646431	802039	728664	974129	482101	475740	0.887391	0.489183	0.674579	0.887391	0.489183	0.674579	725712	643990	1.1269	10.7268	44.3992	0	114	1	3	1480.71	1242	0	14	130	45.67
		114	C3	24	114	4294	494.577	15.9834	1	646431	802039	728664	974129	482101	475740	0.887391	0.489183	0.674579	0.887391	0.489183	0.674579	725712	643990	1.1269	10.7268	44.3992	0	114	1	3	1480.71	1237	0	12	130	32.21
		114	C4	24	114	4294	494.577	15.9834	1	646431	802039	728664	974129	482101	475740	0.887391	0.489183	0.674579	0.887391	0.489183	0.674579	725712	643990	1.1269	10.7268	44.3992	0	114	1	3	1480.71	1219	0	12	130	24.74
		114	C4	24	114	4294	494.577	15.9834	1	646431	802039	728664	974129	482101	475740	0.887391	0.489183	0.674579	0.887391	0.489183	0.674579	725712	643990	1.1269	10.7268	44.3992	0	114	1	3	1480.71	1217	0	12	130	26.6
		114	T1	24	114	4294	494.577	15.9834	1	646431	802039	728664	974129	482101	475740	0.887391	0.489183	0.674579	0.887391	0.489183	0.674579	725712	643990	1.1269	10.7268	44.3992	0	114	1	3	1480.71	1227	0	13	130	29.31
		114	T1	24	114	4294	494.577	15.9834	1	646431	802039	728664	974129	482101	475740	0.887391	0.489183	0.674579	0.887391	0.489183	0.674579	725712	643990	1.1269	10.7268	44.3992	0	114	1	3	1480.71	1230	0	13	130	40.85
		114	T3	24	114	4294	494.577	15.9834	1	646431	802039	728664	974129	482101	475740	0.887391	0.489183	0.674579	0.887391	0.489183	0.674579	725712	643990	1.1269	10.7268	44.3992	0	114	1	3	1480.71	1158	0	15	130	37.95
		114	T3	24	114	4294	494.577	15.9834	1	646431	802039	728664	974129	482101	475740	0.887391	0.489183	0.674579	0.887391	0.489183	0.674579	725712	643990	1.1269	10.7268	44.3992	0	114	1	3	1480.71	1154	0	14	130	38.15
		114	T4	24	114	4294	494.577	15.9834	1	646431	802039	728664	974129	482101	475740	0.887391	0.489183	0.674579	0.887391	0.489183	0.674579	725712	643990	1.1269	10.7268	44.3992	0	114	1	3	1480.71	1158	0	10	130	22.33
		114	T4	24	114	4294	494.577	15.9834	1	646431	802039	728664	974129	482101	475740	0.887391	0.489183	0.674579	0.887391	0.489183	0.674579	725712	643990	1.1269	10.7268	44.3992	0	114	1	3	1480.71	1156	0	11	130	20.23
		116	C2	10	116	11954	741.362	16.0527	1	130011	162957	145929	218564	107263	34044.9	0.819947	0.727428	0.673986	0.819947	0.727428	0.673986	146299	119957	1.21959	11.262	77.4544	0	116	1	2	1480.71	1311	0	4	130	16.73
		116	C3	10	116	11954	741.362	16.0527	1	130011	162957	145929	218564	107263	34044.9	0.819947	0.727428	0.673986	0.819947	0.727428	0.673986	146299	119957	1.21959	11.262	77.4544	0	116	1	2	1480.71	1246	0	8	130	20.04
		198	C4	13	198	14528	741.363	17.5966	1	64738.1	47066.2	134045	121460	47826.2	13974.2	0.745416	1.08878	0.641316	0.745416	1.08878	0.641316	81949.9	61086.7	1.34153	56.0991	89.964	0	198	1	2	1480.71	1430	0	9	130	16.61
		198	T1	13	198	14528	741.363	17.5966	1	64738.1	47066.2	134045	121460	47826.2	13974.2	0.745416	1.08878	0.641316	0.745416	1.08878	0.641316	81949.9	61086.7	1.34153	56.0991	89.964	0	198	1	2	1480.71	1473	0	9	130	27.69
		247	T4	13	247	9396	494.577	18.2121	1	181635	142811	440476	287831	122207	140350	0.719535	0.81292	0.55018	0.719535	0.81292	0.55018	254974	183463	1.38979	63.4646	49.5139	0	247	1	3	1480.71	1343	0	10	130	25.59
		247	T4	13	247	9396	494.577	18.2121	1	181635	142811	440476	287831	122207	140350	0.719535	0.81292	0.55018	0.719535	0.81292	0.55018	254974	183463	1.38979	63.4646	49.5139	0	247	1	3	1480.71	1339	0	6	130	12.09
		247	C3	13	247	9396	494.577	18.2121	1	181635	142811	440476	287831	122207	140350	0.719535	0.81292	0.55018	0.719535	0.81292	0.55018	254974	183463	1.38979	63.4646	49.5139	0	247	1	3	1480.71	1464	0	8	130	15.47
		247	C3	13	247	9396	494.577	18.2121	1	181635	142811	440476	287831	122207	140350	0.719535	0.81292	0.55018	0.719535	0.81292	0.55018	254974	183463	1.38979	63.4646	49.5139	0	247	1	3	1480.71	1469	0	15	130	29.37
		247	C4	13	247	9396	494.577	18.2121	1	181635	142811	440476	287831	122207	140350	0.719535	0.81292	0.55018	0.719535	0.81292	0.55018	254974	183463	1.38979	63.4646	49.5139	0	247	1	3	1480.71	1420	0	13	130	38.13
		247	C4	13	247	9396	494.577	18.2121	1	181635	142811	440476	287831	122207	140350	0.719535	0.81292	0.55018	0.719535	0.81292	0.55018	254974	183463	1.38979	63.4646	49.5139	0	247	1	3	1480.71	1423	0	11	130	25.12
		247	T1	13	247	9396	494.577	18.2121	1	181635	142811	440476	287831	122207	140350	0.719535	0.81292	0.55018	0.719535	0.81292	0.55018	254974	183463	1.38979	63.4646	49.5139	0	247	1	3	1480.71	1461	0	15	130	24.16
		247	T1	13	247	9396	494.577	18.2121	1	181635	142811	440476	287831	122207	140350	0.719535	0.81292	0.55018	0.719535	0.81292	0.55018	254974	183463	1.38979	63.4646	49.5139	0	247	1	3	1480.71	1472	0	13	130	33.46
		247	T3	13	247	9396	494.577	18.2121	1	181635	142811	440476	287831	122207	140350	0.719535	0.81292	0.55018	0.719535	0.81292	0.55018	254974	183463	1.38979	63.4646	49.5139	0	247	1	3	1480.71	1363	0	8	130	12.78
		247	T4	13	247	9396	494.577	18.2121	1	181635	142811	440476	287831	122207	140350	0.719535	0.81292	0.55018	0.719535	0.81292	0.55018	254974	183463	1.38979	63.4646	49.5139	0	247	1	3	1480.71	1343	0	10	130	25.59
		247	T4	13	247	9396	494.577	18.2121	1	181635	142811	440476	287831	122207	140350	0.719535	0.81292	0.55018	0.719535	0.81292	0.55018	254974	183463	1.38979	63.4646	49.5139	0	247	1	3	1480.71	1339	0	6	130	12.09
		12271	C3	17	12271	6153	494.576	14.1648	1	267457	549851	256625	719185	465363	291583	1.37451	1.23909	0.443934	1.37451	1.23909	0.443934	357978	492044	1.37451	46.4429	43.7046	0	12271	2	3	1480.71	1037	0	11	130	19.13
		12271	C3	17	12271	6153	494.576	14.1648	1	267457	549851	256625	719185	465363	291583	1.37451	1.23909	0.443934	1.37451	1.23909	0.443934	357978	492044	1.37451	46.4429	43.7046	0	12271	2	3	1480.71	1040	0	10	130	17.68
		20247	T1	4	20247	17294	741.864	19.1073	1	13585.9	2051.44	23780.9	27157.7	11417.1	1133.56	1.00736	1.83104	0.992637	1.00736	1.83104	0.992637	13139.4	13236.1	1.00736	82.7405	99.0252	1	299	2	2	1480.71	1728	0	11	130	15.69
		20247	T1	4	20247	17294	741.864	19.1073	1	13585.9	2051.44	23780.9	27157.7	11417.1	1133.56	1.00736	1.83104	0.992637	1.00736	1.83104	0.992637	13139.4	13236.1	1.00736	82.7405	99.0252	1	299	2	2	1480.71	1720	0	6	130	16.79
		20306	T1	1	20306	18117	741.865	22.0256	1	3178.65	761.945	1270.82	10770.8	5383.41	166.202	3.13166	5.34927	0.349798	3.13166	5.34927	0.349798	1737.14	5440.13	3.13166	73.342	97.4704	1	17032	2	2	1480.72	2095	0	5	130	24.12
		23213	T1	1	23213	18544	741.863	139.376	1	598.055	587.255	767.802	10431.3	410.686	521.867	5.81834	9.74257	0.444686	5.81834	9.74257	0.444686	651.038	3787.96	5.81834	15.5545	151.892	0	23213	1	2	1481.71	24299	0	12	130	21.58
		23260	T3	1	23260	16244	741.864	13.568	1	13527	55300	18761.1	69330.8	53520.4	13825.5	1.56045	2.19579	0.483388	1.56045	2.19579	0.483388	29196	45558.9	1.56045	77.9477	62.7677	0	23260	1	2	1481.71	982	0	13	130	39.75
	WSPELAAACEVWK+Carbamidomethyl(9)	29	130	0.740403	0.0380438	9.9e-20	0	32.9738
		hits: 130 Items
		FRAMEID	RAWFILE	MS2	FrameID1	CompID	MZ	Time	GoodID	II_C2	II_C3	II_C4	II_T1	II_T3	II_T4	Ratio	StdDev	PValue	NRatio	NStdDev	NPValue	Avg_Con	Avg_Treat	MaxChange	CV_Con	CV_Treat	PRElement	PRRoot	PRSize	Charge	CompMW	MS2Scan	Rank	Ion1	Ion2	IonScore
		5860	T4	29	5860	1	773.872	75.625	1	4.24646e+08	4.49994e+08	3.56599e+08	3.30547e+08	2.90364e+08	3.15392e+08	0.760456	0.138935	0.0555375	0.760456	0.138935	0.0555375	4.10413e+08	3.12101e+08	1.315	11.7679	6.502	0	5860	1	2	1545.73	12425	0	15	112	56.55
		5860	T4	29	5860	1	773.872	75.625	1	4.24646e+08	4.49994e+08	3.56599e+08	3.30547e+08	2.90364e+08	3.15392e+08	0.760456	0.138935	0.0555375	0.760456	0.138935	0.0555375	4.10413e+08	3.12101e+08	1.315	11.7679	6.502	0	5860	1	2	1545.73	12420	0	14	112	44.39
		5860	T4	29	5860	1	773.872	75.625	1	4.24646e+08	4.49994e+08	3.56599e+08	3.30547e+08	2.90364e+08	3.15392e+08	0.760456	0.138935	0.0555375	0.760456	0.138935	0.0555375	4.10413e+08	3.12101e+08	1.315	11.7679	6.502	0	5860	1	2	1545.73	12379	0	9	112	40.55
		5860	T4	29	5860	1	773.872	75.625	1	4.24646e+08	4.49994e+08	3.56599e+08	3.30547e+08	2.90364e+08	3.15392e+08	0.760456	0.138935	0.0555375	0.760456	0.138935	0.0555375	4.10413e+08	3.12101e+08	1.315	11.7679	6.502	0	5860	1	2	1545.73	12390	0	9	112	46.01
		5860	C2	29	5860	1	773.872	75.625	1	4.24646e+08	4.49994e+08	3.56599e+08	3.30547e+08	2.90364e+08	3.15392e+08	0.760456	0.138935	0.0555375	0.760456	0.138935	0.0555375	4.10413e+08	3.12101e+08	1.315	11.7679	6.502	0	5860	1	2	1545.73	12800	0	15	112	49.64
		5860	C2	29	5860	1	773.872	75.625	1	4.24646e+08	4.49994e+08	3.56599e+08	3.30547e+08	2.90364e+08	3.15392e+08	0.760456	0.138935	0.0555375	0.760456	0.138935	0.0555375	4.10413e+08	3.12101e+08	1.315	11.7679	6.502	0	5860	1	2	1545.73	12737	0	10	112	37.4
		5860	C2	29	5860	1	773.872	75.625	1	4.24646e+08	4.49994e+08	3.56599e+08	3.30547e+08	2.90364e+08	3.15392e+08	0.760456	0.138935	0.0555375	0.760456	0.138935	0.0555375	4.10413e+08	3.12101e+08	1.315	11.7679	6.502	0	5860	1	2	1545.73	12789	0	15	112	58.32
		5860	C2	29	5860	1	773.872	75.625	1	4.24646e+08	4.49994e+08	3.56599e+08	3.30547e+08	2.90364e+08	3.15392e+08	0.760456	0.138935	0.0555375	0.760456	0.138935	0.0555375	4.10413e+08	3.12101e+08	1.315	11.7679	6.502	0	5860	1	2	1545.73	12726	0	11	112	43.13
		5860	C3	29	5860	1	773.872	75.625	1	4.24646e+08	4.49994e+08	3.56599e+08	3.30547e+08	2.90364e+08	3.15392e+08	0.760456	0.138935	0.0555375	0.760456	0.138935	0.0555375	4.10413e+08	3.12101e+08	1.315	11.7679	6.502	0	5860	1	2	1545.73	12715	0	14	112	50.52
		5860	C3	29	5860	1	773.872	75.625	1	4.24646e+08	4.49994e+08	3.56599e+08	3.30547e+08	2.90364e+08	3.15392e+08	0.760456	0.138935	0.0555375	0.760456	0.138935	0.0555375	4.10413e+08	3.12101e+08	1.315	11.7679	6.502	0	5860	1	2	1545.73	12716	0	10	112	40.43
		5860	C3	29	5860	1	773.872	75.625	1	4.24646e+08	4.49994e+08	3.56599e+08	3.30547e+08	2.90364e+08	3.15392e+08	0.760456	0.138935	0.0555375	0.760456	0.138935	0.0555375	4.10413e+08	3.12101e+08	1.315	11.7679	6.502	0	5860	1	2	1545.73	12706	0	13	112	52.19
		5860	C3	29	5860	1	773.872	75.625	1	4.24646e+08	4.49994e+08	3.56599e+08	3.30547e+08	2.90364e+08	3.15392e+08	0.760456	0.138935	0.0555375	0.760456	0.138935	0.0555375	4.10413e+08	3.12101e+08	1.315	11.7679	6.502	0	5860	1	2	1545.73	12707	0	9	112	36.52
		5860	C4	29	5860	1	773.872	75.625	1	4.24646e+08	4.49994e+08	3.56599e+08	3.30547e+08	2.90364e+08	3.15392e+08	0.760456	0.138935	0.0555375	0.760456	0.138935	0.0555375	4.10413e+08	3.12101e+08	1.315	11.7679	6.502	0	5860	1	2	1545.73	12504	0	10	112	75.03
		5860	C4	29	5860	1	773.872	75.625	1	4.24646e+08	4.49994e+08	3.56599e+08	3.30547e+08	2.90364e+08	3.15392e+08	0.760456	0.138935	0.0555375	0.760456	0.138935	0.0555375	4.10413e+08	3.12101e+08	1.315	11.7679	6.502	0	5860	1	2	1545.73	12803	0	12	112	36.21
		5860	C4	29	5860	1	773.872	75.625	1	4.24646e+08	4.49994e+08	3.56599e+08	3.30547e+08	2.90364e+08	3.15392e+08	0.760456	0.138935	0.0555375	0.760456	0.138935	0.0555375	4.10413e+08	3.12101e+08	1.315	11.7679	6.502	0	5860	1	2	1545.73	12804	0	10	112	42.04
		5860	C4	29	5860	1	773.872	75.625	1	4.24646e+08	4.49994e+08	3.56599e+08	3.30547e+08	2.90364e+08	3.15392e+08	0.760456	0.138935	0.0555375	0.760456	0.138935	0.0555375	4.10413e+08	3.12101e+08	1.315	11.7679	6.502	0	5860	1	2	1545.73	12515	0	10	112	72.07
		5860	C4	29	5860	1	773.872	75.625	1	4.24646e+08	4.49994e+08	3.56599e+08	3.30547e+08	2.90364e+08	3.15392e+08	0.760456	0.138935	0.0555375	0.760456	0.138935	0.0555375	4.10413e+08	3.12101e+08	1.315	11.7679	6.502	0	5860	1	2	1545.73	12814	0	15	112	41.93
		5860	T1	29	5860	1	773.872	75.625	1	4.24646e+08	4.49994e+08	3.56599e+08	3.30547e+08	2.90364e+08	3.15392e+08	0.760456	0.138935	0.0555375	0.760456	0.138935	0.0555375	4.10413e+08	3.12101e+08	1.315	11.7679	6.502	0	5860	1	2	1545.73	12475	0	16	112	46.09
		5860	T1	29	5860	1	773.872	75.625	1	4.24646e+08	4.49994e+08	3.56599e+08	3.30547e+08	2.90364e+08	3.15392e+08	0.760456	0.138935	0.0555375	0.760456	0.138935	0.0555375	4.10413e+08	3.12101e+08	1.315	11.7679	6.502	0	5860	1	2	1545.73	12786	0	16	112	49.46
		5860	T1	29	5860	1	773.872	75.625	1	4.24646e+08	4.49994e+08	3.56599e+08	3.30547e+08	2.90364e+08	3.15392e+08	0.760456	0.138935	0.0555375	0.760456	0.138935	0.0555375	4.10413e+08	3.12101e+08	1.315	11.7679	6.502	0	5860	1	2	1545.73	12797	0	11	112	25.39
		5860	T1	29	5860	1	773.872	75.625	1	4.24646e+08	4.49994e+08	3.56599e+08	3.30547e+08	2.90364e+08	3.15392e+08	0.760456	0.138935	0.0555375	0.760456	0.138935	0.0555375	4.10413e+08	3.12101e+08	1.315	11.7679	6.502	0	5860	1	2	1545.73	12486	0	14	112	46.03
		5860	T1	29	5860	1	773.872	75.625	1	4.24646e+08	4.49994e+08	3.56599e+08	3.30547e+08	2.90364e+08	3.15392e+08	0.760456	0.138935	0.0555375	0.760456	0.138935	0.0555375	4.10413e+08	3.12101e+08	1.315	11.7679	6.502	0	5860	1	2	1545.73	12563	0	9	112	36.93
		5860	T1	29	5860	1	773.872	75.625	1	4.24646e+08	4.49994e+08	3.56599e+08	3.30547e+08	2.90364e+08	3.15392e+08	0.760456	0.138935	0.0555375	0.760456	0.138935	0.0555375	4.10413e+08	3.12101e+08	1.315	11.7679	6.502	0	5860	1	2	1545.73	12574	0	10	112	40.61
		5860	T3	29	5860	1	773.872	75.625	1	4.24646e+08	4.49994e+08	3.56599e+08	3.30547e+08	2.90364e+08	3.15392e+08	0.760456	0.138935	0.0555375	0.760456	0.138935	0.0555375	4.10413e+08	3.12101e+08	1.315	11.7679	6.502	0	5860	1	2	1545.73	12614	0	11	112	35.83
		5860	T3	29	5860	1	773.872	75.625	1	4.24646e+08	4.49994e+08	3.56599e+08	3.30547e+08	2.90364e+08	3.15392e+08	0.760456	0.138935	0.0555375	0.760456	0.138935	0.0555375	4.10413e+08	3.12101e+08	1.315	11.7679	6.502	0	5860	1	2	1545.73	12302	0	11	112	24.45
		5860	T3	29	5860	1	773.872	75.625	1	4.24646e+08	4.49994e+08	3.56599e+08	3.30547e+08	2.90364e+08	3.15392e+08	0.760456	0.138935	0.0555375	0.760456	0.138935	0.0555375	4.10413e+08	3.12101e+08	1.315	11.7679	6.502	0	5860	1	2	1545.73	12603	0	12	112	32.26
		5860	T3	29	5860	1	773.872	75.625	1	4.24646e+08	4.49994e+08	3.56599e+08	3.30547e+08	2.90364e+08	3.15392e+08	0.760456	0.138935	0.0555375	0.760456	0.138935	0.0555375	4.10413e+08	3.12101e+08	1.315	11.7679	6.502	0	5860	1	2	1545.73	12401	0	10	112	36.31
		5860	T3	29	5860	1	773.872	75.625	1	4.24646e+08	4.49994e+08	3.56599e+08	3.30547e+08	2.90364e+08	3.15392e+08	0.760456	0.138935	0.0555375	0.760456	0.138935	0.0555375	4.10413e+08	3.12101e+08	1.315	11.7679	6.502	0	5860	1	2	1545.73	12412	0	10	112	37.85
		5860	T4	29	5860	1	773.872	75.625	1	4.24646e+08	4.49994e+08	3.56599e+08	3.30547e+08	2.90364e+08	3.15392e+08	0.760456	0.138935	0.0555375	0.760456	0.138935	0.0555375	4.10413e+08	3.12101e+08	1.315	11.7679	6.502	0	5860	1	2	1545.73	12425	0	15	112	56.55
		5860	T4	29	5860	1	773.872	75.625	1	4.24646e+08	4.49994e+08	3.56599e+08	3.30547e+08	2.90364e+08	3.15392e+08	0.760456	0.138935	0.0555375	0.760456	0.138935	0.0555375	4.10413e+08	3.12101e+08	1.315	11.7679	6.502	0	5860	1	2	1545.73	12420	0	14	112	44.39
		5860	T4	29	5860	1	773.872	75.625	1	4.24646e+08	4.49994e+08	3.56599e+08	3.30547e+08	2.90364e+08	3.15392e+08	0.760456	0.138935	0.0555375	0.760456	0.138935	0.0555375	4.10413e+08	3.12101e+08	1.315	11.7679	6.502	0	5860	1	2	1545.73	12379	0	9	112	40.55
		5860	T4	29	5860	1	773.872	75.625	1	4.24646e+08	4.49994e+08	3.56599e+08	3.30547e+08	2.90364e+08	3.15392e+08	0.760456	0.138935	0.0555375	0.760456	0.138935	0.0555375	4.10413e+08	3.12101e+08	1.315	11.7679	6.502	0	5860	1	2	1545.73	12390	0	9	112	46.01
		5934	C2	7	5934	4493	516.25	76.4123	1	998484	1.07486e+06	502333	523634	726471	47787.2	0.503902	0.588211	0.190151	0.503902	0.588211	0.190151	858561	432631	1.98451	36.2067	80.5245	0	5934	1	3	1545.73	12877	0	8	112	28.9
		5934	C3	7	5934	4493	516.25	76.4123	1	998484	1.07486e+06	502333	523634	726471	47787.2	0.503902	0.588211	0.190151	0.503902	0.588211	0.190151	858561	432631	1.98451	36.2067	80.5245	0	5934	1	3	1545.73	12776	0	12	112	21.32
		5934	C3	7	5934	4493	516.25	76.4123	1	998484	1.07486e+06	502333	523634	726471	47787.2	0.503902	0.588211	0.190151	0.503902	0.588211	0.190151	858561	432631	1.98451	36.2067	80.5245	0	5934	1	3	1545.73	12768	0	8	112	29.38
		5934	T1	7	5934	4493	516.25	76.4123	1	998484	1.07486e+06	502333	523634	726471	47787.2	0.503902	0.588211	0.190151	0.503902	0.588211	0.190151	858561	432631	1.98451	36.2067	80.5245	0	5934	1	3	1545.73	12737	0	6	112	18.01
		5934	T3	7	5934	4493	516.25	76.4123	1	998484	1.07486e+06	502333	523634	726471	47787.2	0.503902	0.588211	0.190151	0.503902	0.588211	0.190151	858561	432631	1.98451	36.2067	80.5245	0	5934	1	3	1545.73	12550	0	8	112	19.23
		6017	T4	23	6017	14	773.871	77.2362	1	2.42991e+08	2.96331e+08	1.73168e+08	1.78415e+08	1.685e+08	1.87801e+08	0.750488	0.235816	0.236558	0.750488	0.235816	0.236558	2.37497e+08	1.78238e+08	1.33247	26.0068	5.41497	0	6017	1	2	1545.73	12697	0	9	112	36.11
		6017	T4	23	6017	14	773.871	77.2362	1	2.42991e+08	2.96331e+08	1.73168e+08	1.78415e+08	1.685e+08	1.87801e+08	0.750488	0.235816	0.236558	0.750488	0.235816	0.236558	2.37497e+08	1.78238e+08	1.33247	26.0068	5.41497	0	6017	1	2	1545.73	12730	0	12	112	25.14
		6017	T4	23	6017	14	773.871	77.2362	1	2.42991e+08	2.96331e+08	1.73168e+08	1.78415e+08	1.685e+08	1.87801e+08	0.750488	0.235816	0.236558	0.750488	0.235816	0.236558	2.37497e+08	1.78238e+08	1.33247	26.0068	5.41497	0	6017	1	2	1545.73	12719	0	15	112	35.13
		6017	T4	23	6017	14	773.871	77.2362	1	2.42991e+08	2.96331e+08	1.73168e+08	1.78415e+08	1.685e+08	1.87801e+08	0.750488	0.235816	0.236558	0.750488	0.235816	0.236558	2.37497e+08	1.78238e+08	1.33247	26.0068	5.41497	0	6017	1	2	1545.73	12686	0	9	112	42.39
		6017	C2	23	6017	14	773.871	77.2362	1	2.42991e+08	2.96331e+08	1.73168e+08	1.78415e+08	1.685e+08	1.87801e+08	0.750488	0.235816	0.236558	0.750488	0.235816	0.236558	2.37497e+08	1.78238e+08	1.33247	26.0068	5.41497	0	6017	1	2	1545.73	13097	0	12	112	33.79
		6017	C2	23	6017	14	773.871	77.2362	1	2.42991e+08	2.96331e+08	1.73168e+08	1.78415e+08	1.685e+08	1.87801e+08	0.750488	0.235816	0.236558	0.750488	0.235816	0.236558	2.37497e+08	1.78238e+08	1.33247	26.0068	5.41497	0	6017	1	2	1545.73	13032	0	9	112	39.08
		6017	C2	23	6017	14	773.871	77.2362	1	2.42991e+08	2.96331e+08	1.73168e+08	1.78415e+08	1.685e+08	1.87801e+08	0.750488	0.235816	0.236558	0.750488	0.235816	0.236558	2.37497e+08	1.78238e+08	1.33247	26.0068	5.41497	0	6017	1	2	1545.73	13086	0	12	112	25.2
		6017	C2	23	6017	14	773.871	77.2362	1	2.42991e+08	2.96331e+08	1.73168e+08	1.78415e+08	1.685e+08	1.87801e+08	0.750488	0.235816	0.236558	0.750488	0.235816	0.236558	2.37497e+08	1.78238e+08	1.33247	26.0068	5.41497	0	6017	1	2	1545.73	13042	0	10	112	41.18
		6017	C3	23	6017	14	773.871	77.2362	1	2.42991e+08	2.96331e+08	1.73168e+08	1.78415e+08	1.685e+08	1.87801e+08	0.750488	0.235816	0.236558	0.750488	0.235816	0.236558	2.37497e+08	1.78238e+08	1.33247	26.0068	5.41497	0	6017	1	2	1545.73	13000	0	13	112	36.84
		6017	C3	23	6017	14	773.871	77.2362	1	2.42991e+08	2.96331e+08	1.73168e+08	1.78415e+08	1.685e+08	1.87801e+08	0.750488	0.235816	0.236558	0.750488	0.235816	0.236558	2.37497e+08	1.78238e+08	1.33247	26.0068	5.41497	0	6017	1	2	1545.73	13001	0	10	112	35.69
		6017	C3	23	6017	14	773.871	77.2362	1	2.42991e+08	2.96331e+08	1.73168e+08	1.78415e+08	1.685e+08	1.87801e+08	0.750488	0.235816	0.236558	0.750488	0.235816	0.236558	2.37497e+08	1.78238e+08	1.33247	26.0068	5.41497	0	6017	1	2	1545.73	13011	0	14	112	44.46
		6017	C3	23	6017	14	773.871	77.2362	1	2.42991e+08	2.96331e+08	1.73168e+08	1.78415e+08	1.685e+08	1.87801e+08	0.750488	0.235816	0.236558	0.750488	0.235816	0.236558	2.37497e+08	1.78238e+08	1.33247	26.0068	5.41497	0	6017	1	2	1545.73	13012	0	9	112	32.81
		6017	C4	23	6017	14	773.871	77.2362	1	2.42991e+08	2.96331e+08	1.73168e+08	1.78415e+08	1.685e+08	1.87801e+08	0.750488	0.235816	0.236558	0.750488	0.235816	0.236558	2.37497e+08	1.78238e+08	1.33247	26.0068	5.41497	0	6017	1	2	1545.73	13101	0	9	112	31.77
		6017	C4	23	6017	14	773.871	77.2362	1	2.42991e+08	2.96331e+08	1.73168e+08	1.78415e+08	1.685e+08	1.87801e+08	0.750488	0.235816	0.236558	0.750488	0.235816	0.236558	2.37497e+08	1.78238e+08	1.33247	26.0068	5.41497	0	6017	1	2	1545.73	13110	0	10	112	22.18
		6017	C4	23	6017	14	773.871	77.2362	1	2.42991e+08	2.96331e+08	1.73168e+08	1.78415e+08	1.685e+08	1.87801e+08	0.750488	0.235816	0.236558	0.750488	0.235816	0.236558	2.37497e+08	1.78238e+08	1.33247	26.0068	5.41497	0	6017	1	2	1545.73	13112	0	9	112	41.99
		6017	T1	23	6017	14	773.871	77.2362	1	2.42991e+08	2.96331e+08	1.73168e+08	1.78415e+08	1.685e+08	1.87801e+08	0.750488	0.235816	0.236558	0.750488	0.235816	0.236558	2.37497e+08	1.78238e+08	1.33247	26.0068	5.41497	0	6017	1	2	1545.73	12875	0	10	112	31.58
		6017	T1	23	6017	14	773.871	77.2362	1	2.42991e+08	2.96331e+08	1.73168e+08	1.78415e+08	1.685e+08	1.87801e+08	0.750488	0.235816	0.236558	0.750488	0.235816	0.236558	2.37497e+08	1.78238e+08	1.33247	26.0068	5.41497	0	6017	1	2	1545.73	13083	0	11	112	17.04
		6017	T1	23	6017	14	773.871	77.2362	1	2.42991e+08	2.96331e+08	1.73168e+08	1.78415e+08	1.685e+08	1.87801e+08	0.750488	0.235816	0.236558	0.750488	0.235816	0.236558	2.37497e+08	1.78238e+08	1.33247	26.0068	5.41497	0	6017	1	2	1545.73	13094	0	14	112	27.13
		6017	T1	23	6017	14	773.871	77.2362	1	2.42991e+08	2.96331e+08	1.73168e+08	1.78415e+08	1.685e+08	1.87801e+08	0.750488	0.235816	0.236558	0.750488	0.235816	0.236558	2.37497e+08	1.78238e+08	1.33247	26.0068	5.41497	0	6017	1	2	1545.73	12864	0	9	112	32.57
		6017	T3	23	6017	14	773.871	77.2362	1	2.42991e+08	2.96331e+08	1.73168e+08	1.78415e+08	1.685e+08	1.87801e+08	0.750488	0.235816	0.236558	0.750488	0.235816	0.236558	2.37497e+08	1.78238e+08	1.33247	26.0068	5.41497	0	6017	1	2	1545.73	12900	0	9	112	10.2
		6017	T3	23	6017	14	773.871	77.2362	1	2.42991e+08	2.96331e+08	1.73168e+08	1.78415e+08	1.685e+08	1.87801e+08	0.750488	0.235816	0.236558	0.750488	0.235816	0.236558	2.37497e+08	1.78238e+08	1.33247	26.0068	5.41497	0	6017	1	2	1545.73	12911	0	8	112	22.36
		6017	T3	23	6017	14	773.871	77.2362	1	2.42991e+08	2.96331e+08	1.73168e+08	1.78415e+08	1.685e+08	1.87801e+08	0.750488	0.235816	0.236558	0.750488	0.235816	0.236558	2.37497e+08	1.78238e+08	1.33247	26.0068	5.41497	0	6017	1	2	1545.73	12717	0	11	112	35.02
		6017	T3	23	6017	14	773.871	77.2362	1	2.42991e+08	2.96331e+08	1.73168e+08	1.78415e+08	1.685e+08	1.87801e+08	0.750488	0.235816	0.236558	0.750488	0.235816	0.236558	2.37497e+08	1.78238e+08	1.33247	26.0068	5.41497	0	6017	1	2	1545.73	12706	0	10	112	38.8
		6017	T4	23	6017	14	773.871	77.2362	1	2.42991e+08	2.96331e+08	1.73168e+08	1.78415e+08	1.685e+08	1.87801e+08	0.750488	0.235816	0.236558	0.750488	0.235816	0.236558	2.37497e+08	1.78238e+08	1.33247	26.0068	5.41497	0	6017	1	2	1545.73	12697	0	9	112	36.11
		6017	T4	23	6017	14	773.871	77.2362	1	2.42991e+08	2.96331e+08	1.73168e+08	1.78415e+08	1.685e+08	1.87801e+08	0.750488	0.235816	0.236558	0.750488	0.235816	0.236558	2.37497e+08	1.78238e+08	1.33247	26.0068	5.41497	0	6017	1	2	1545.73	12730	0	12	112	25.14
		6017	T4	23	6017	14	773.871	77.2362	1	2.42991e+08	2.96331e+08	1.73168e+08	1.78415e+08	1.685e+08	1.87801e+08	0.750488	0.235816	0.236558	0.750488	0.235816	0.236558	2.37497e+08	1.78238e+08	1.33247	26.0068	5.41497	0	6017	1	2	1545.73	12719	0	15	112	35.13
		6017	T4	23	6017	14	773.871	77.2362	1	2.42991e+08	2.96331e+08	1.73168e+08	1.78415e+08	1.685e+08	1.87801e+08	0.750488	0.235816	0.236558	0.750488	0.235816	0.236558	2.37497e+08	1.78238e+08	1.33247	26.0068	5.41497	0	6017	1	2	1545.73	12686	0	9	112	42.39
		6178	T4	22	6178	189	773.871	78.8571	1	2.04343e+07	3.22743e+07	1.37111e+07	1.18583e+07	9.7417e+06	1.57903e+07	0.562939	0.377603	0.209914	0.562939	0.377603	0.209914	2.21399e+07	1.24634e+07	1.77639	42.4501	24.6269	0	6178	1	2	1545.73	13037	0	15	112	24.93
		6178	T4	22	6178	189	773.871	78.8571	1	2.04343e+07	3.22743e+07	1.37111e+07	1.18583e+07	9.7417e+06	1.57903e+07	0.562939	0.377603	0.209914	0.562939	0.377603	0.209914	2.21399e+07	1.24634e+07	1.77639	42.4501	24.6269	0	6178	1	2	1545.73	13027	0	10	112	18.57
		6178	T4	22	6178	189	773.871	78.8571	1	2.04343e+07	3.22743e+07	1.37111e+07	1.18583e+07	9.7417e+06	1.57903e+07	0.562939	0.377603	0.209914	0.562939	0.377603	0.209914	2.21399e+07	1.24634e+07	1.77639	42.4501	24.6269	0	6178	1	2	1545.73	12997	0	8	112	22.82
		6178	C2	22	6178	189	773.871	78.8571	1	2.04343e+07	3.22743e+07	1.37111e+07	1.18583e+07	9.7417e+06	1.57903e+07	0.562939	0.377603	0.209914	0.562939	0.377603	0.209914	2.21399e+07	1.24634e+07	1.77639	42.4501	24.6269	0	6178	1	2	1545.73	13393	0	7	112	16.96
		6178	C2	22	6178	189	773.871	78.8571	1	2.04343e+07	3.22743e+07	1.37111e+07	1.18583e+07	9.7417e+06	1.57903e+07	0.562939	0.377603	0.209914	0.562939	0.377603	0.209914	2.21399e+07	1.24634e+07	1.77639	42.4501	24.6269	0	6178	1	2	1545.73	13341	0	8	112	28.58
		6178	C2	22	6178	189	773.871	78.8571	1	2.04343e+07	3.22743e+07	1.37111e+07	1.18583e+07	9.7417e+06	1.57903e+07	0.562939	0.377603	0.209914	0.562939	0.377603	0.209914	2.21399e+07	1.24634e+07	1.77639	42.4501	24.6269	0	6178	1	2	1545.73	13351	0	8	112	21.81
		6178	C2	22	6178	189	773.871	78.8571	1	2.04343e+07	3.22743e+07	1.37111e+07	1.18583e+07	9.7417e+06	1.57903e+07	0.562939	0.377603	0.209914	0.562939	0.377603	0.209914	2.21399e+07	1.24634e+07	1.77639	42.4501	24.6269	0	6178	1	2	1545.73	13404	0	12	112	27.67
		6178	C3	22	6178	189	773.871	78.8571	1	2.04343e+07	3.22743e+07	1.37111e+07	1.18583e+07	9.7417e+06	1.57903e+07	0.562939	0.377603	0.209914	0.562939	0.377603	0.209914	2.21399e+07	1.24634e+07	1.77639	42.4501	24.6269	0	6178	1	2	1545.73	13309	0	11	112	32.06
		6178	C3	22	6178	189	773.871	78.8571	1	2.04343e+07	3.22743e+07	1.37111e+07	1.18583e+07	9.7417e+06	1.57903e+07	0.562939	0.377603	0.209914	0.562939	0.377603	0.209914	2.21399e+07	1.24634e+07	1.77639	42.4501	24.6269	0	6178	1	2	1545.73	13320	0	9	112	15.65
		6178	C3	22	6178	189	773.871	78.8571	1	2.04343e+07	3.22743e+07	1.37111e+07	1.18583e+07	9.7417e+06	1.57903e+07	0.562939	0.377603	0.209914	0.562939	0.377603	0.209914	2.21399e+07	1.24634e+07	1.77639	42.4501	24.6269	0	6178	1	2	1545.73	13321	0	9	112	19.82
		6178	C4	22	6178	189	773.871	78.8571	1	2.04343e+07	3.22743e+07	1.37111e+07	1.18583e+07	9.7417e+06	1.57903e+07	0.562939	0.377603	0.209914	0.562939	0.377603	0.209914	2.21399e+07	1.24634e+07	1.77639	42.4501	24.6269	0	6178	1	2	1545.73	13121	0	12	112	36.25
		6178	T1	22	6178	189	773.871	78.8571	1	2.04343e+07	3.22743e+07	1.37111e+07	1.18583e+07	9.7417e+06	1.57903e+07	0.562939	0.377603	0.209914	0.562939	0.377603	0.209914	2.21399e+07	1.24634e+07	1.77639	42.4501	24.6269	0	6178	1	2	1545.73	13173	0	9	112	37.82
		6178	T3	22	6178	189	773.871	78.8571	1	2.04343e+07	3.22743e+07	1.37111e+07	1.18583e+07	9.7417e+06	1.57903e+07	0.562939	0.377603	0.209914	0.562939	0.377603	0.209914	2.21399e+07	1.24634e+07	1.77639	42.4501	24.6269	0	6178	1	2	1545.73	13014	0	8	112	22.48
		6178	T3	22	6178	189	773.871	78.8571	1	2.04343e+07	3.22743e+07	1.37111e+07	1.18583e+07	9.7417e+06	1.57903e+07	0.562939	0.377603	0.209914	0.562939	0.377603	0.209914	2.21399e+07	1.24634e+07	1.77639	42.4501	24.6269	0	6178	1	2	1545.73	13023	0	9	112	26.38
		6178	T4	22	6178	189	773.871	78.8571	1	2.04343e+07	3.22743e+07	1.37111e+07	1.18583e+07	9.7417e+06	1.57903e+07	0.562939	0.377603	0.209914	0.562939	0.377603	0.209914	2.21399e+07	1.24634e+07	1.77639	42.4501	24.6269	0	6178	1	2	1545.73	13037	0	15	112	24.93
		6178	T4	22	6178	189	773.871	78.8571	1	2.04343e+07	3.22743e+07	1.37111e+07	1.18583e+07	9.7417e+06	1.57903e+07	0.562939	0.377603	0.209914	0.562939	0.377603	0.209914	2.21399e+07	1.24634e+07	1.77639	42.4501	24.6269	0	6178	1	2	1545.73	13027	0	10	112	18.57
		6178	T4	22	6178	189	773.871	78.8571	1	2.04343e+07	3.22743e+07	1.37111e+07	1.18583e+07	9.7417e+06	1.57903e+07	0.562939	0.377603	0.209914	0.562939	0.377603	0.209914	2.21399e+07	1.24634e+07	1.77639	42.4501	24.6269	0	6178	1	2	1545.73	12997	0	8	112	22.82
		6373	C3	20	6373	918	773.871	80.7252	1	4.30165e+06	4.73195e+06	3.73208e+06	2.89459e+06	2.59879e+06	3.27815e+06	0.687119	0.161036	0.0240176	0.687119	0.161036	0.0240176	4.25523e+06	2.92385e+06	1.45535	11.7866	11.6498	0	6373	1	2	1545.73	13628	0	12	112	15.62
		6373	C4	20	6373	918	773.871	80.7252	1	4.30165e+06	4.73195e+06	3.73208e+06	2.89459e+06	2.59879e+06	3.27815e+06	0.687119	0.161036	0.0240176	0.687119	0.161036	0.0240176	4.25523e+06	2.92385e+06	1.45535	11.7866	11.6498	0	6373	1	2	1545.73	13448	0	15	112	11.15
		6704	T3	14	6704	1739	773.87	84.0594	1	1.90166e+06	1.93289e+06	1.50561e+06	2.11517e+06	1.81954e+06	2.19208e+06	1.14731	0.264009	0.217888	1.14731	0.264009	0.217888	1.78005e+06	2.04227e+06	1.14731	13.3808	9.63038	0	6704	1	2	1545.73	14139	0	13	112	42.27
		6862	C4	13	6862	2254	773.872	85.6601	1	1.53891e+06	1.63929e+06	1.22268e+06	1.43766e+06	1.39663e+06	1.41692e+06	0.965993	0.157159	0.729988	0.965993	0.157159	0.729988	1.46696e+06	1.41707e+06	1.0352	14.8215	1.44766	0	6862	1	2	1545.73	14657	0	7	112	24.97
		7058	T1	7	7058	3038	773.871	87.5235	1	1.22604e+06	1.31087e+06	1.03225e+06	930560	808343	853667	0.726382	0.139126	0.0423352	0.726382	0.139126	0.0423352	1.18972e+06	864190	1.37669	12.0039	7.14938	0	7058	1	2	1545.73	15125	0	10	112	13.74
		7240	C4	7	7240	3411	773.871	89.4221	1	1.06971e+06	1.12508e+06	848710	788423	684724	856442	0.765433	0.195562	0.0871304	0.765433	0.195562	0.0871304	1.0145e+06	776530	1.30645	14.4131	11.1361	0	7240	1	2	1545.73	15263	0	9	112	34.09
		7414	C4	7	7414	4205	773.872	91.1876	1	872799	847153	729775	588311	571567	616697	0.725214	0.0956642	0.0281806	0.725214	0.0956642	0.0281806	816576	592192	1.3789	9.3387	3.85247	0	7414	1	2	1545.73	15559	0	13	112	27.66
		8746	C2	5	8746	6951	774.374	104.159	1	332194	352778	289626	235926	134835	209567	0.595453	0.220451	0.0288461	0.595453	0.220451	0.0288461	324866	193442	1.67939	9.91403	27.1083	1	19006	2	2	1545.73	18140	0	7	112	16.63
		8746	C2	5	8746	6951	774.374	104.159	1	332194	352778	289626	235926	134835	209567	0.595453	0.220451	0.0288461	0.595453	0.220451	0.0288461	324866	193442	1.67939	9.91403	27.1083	1	19006	2	2	1545.73	18331	0	4	112	20.53
		8746	T1	5	8746	6951	774.374	104.159	1	332194	352778	289626	235926	134835	209567	0.595453	0.220451	0.0288461	0.595453	0.220451	0.0288461	324866	193442	1.67939	9.91403	27.1083	1	19006	2	2	1545.73	18302	0	5	112	21.76
		9843	C4	4	9843	8643	774.373	114.578	1	225277	207201	177732	160110	104674	88505.4	0.578963	0.252939	0.0371985	0.578963	0.252939	0.0371985	203403	117763	1.72723	11.7987	31.8895	1	9839	2	2	1545.73	19863	0	11	112	44.48
		10752	C4	5	10752	10528	773.872	124.23	1	190795	142024	257191	236448	109488	122301	0.793608	0.588663	0.482967	0.793608	0.588663	0.482967	196670	156079	1.26007	29.3933	44.7823	0	10752	2	2	1545.73	21261	0	18	112	49.52
		11104	C3	6	11104	10456	774.374	127.403	1	229791	191820	217047	194778	108864	131653	0.681578	0.270936	0.102736	0.681578	0.270936	0.102736	212886	145098	1.46718	9.07725	30.674	0	11104	1	2	1546.73	22111	0	11	112	23.79
		11104	C3	6	11104	10456	774.374	127.403	1	229791	191820	217047	194778	108864	131653	0.681578	0.270936	0.102736	0.681578	0.270936	0.102736	212886	145098	1.46718	9.07725	30.674	0	11104	1	2	1546.73	22118	0	7	112	27.93
		11104	C4	6	11104	10456	774.374	127.403	1	229791	191820	217047	194778	108864	131653	0.681578	0.270936	0.102736	0.681578	0.270936	0.102736	212886	145098	1.46718	9.07725	30.674	0	11104	1	2	1546.73	22161	0	5	112	29.63
		11464	T1	5	11464	12123	774.372	130.578	1	157170	118202	156901	183381	61174	96647	0.789323	0.559143	0.498652	0.789323	0.559143	0.498652	144091	113734	1.26691	15.5602	55.278	0	11464	1	2	1546.73	22714	0	12	112	40.8
		11464	T1	5	11464	12123	774.372	130.578	1	157170	118202	156901	183381	61174	96647	0.789323	0.559143	0.498652	0.789323	0.559143	0.498652	144091	113734	1.26691	15.5602	55.278	0	11464	1	2	1546.73	23013	0	8	112	25.65
		11545	T1	12	11545	9090	773.872	131.799	1	281193	238254	280313	274867	129580	198831	0.754324	0.342034	0.254885	0.754324	0.342034	0.254885	266587	201093	1.32569	9.20547	36.1377	0	11545	1	2	1545.73	23226	0	9	112	72.44
		11545	T1	12	11545	9090	773.872	131.799	1	281193	238254	280313	274867	129580	198831	0.754324	0.342034	0.254885	0.754324	0.342034	0.254885	266587	201093	1.32569	9.20547	36.1377	0	11545	1	2	1545.73	23010	0	11	112	21.96
		11674	T1	18	11674	6402	773.872	133.411	1	441760	466635	440667	417904	289189	355245	0.787464	0.168852	0.117277	0.787464	0.168852	0.117277	449687	354113	1.2699	3.26612	18.1764	0	11674	2	2	1545.73	23465	0	17	112	69.44
		11676	C2	1	11676	6402	774.373	133.435	1	356489	383941	375214	358487	247891	279284	0.793858	0.183202	0.138296	0.793858	0.183202	0.138296	371881	295221	1.25967	3.7717	19.3057	1	11674	2	2	1545.73	23208	0	9	112	46.43
		11788	T1	15	11788	6250	773.873	134.941	1	452013	528937	442963	427075	302140	345148	0.754514	0.208822	0.0683102	0.754514	0.208822	0.0683102	474638	358121	1.32536	9.95332	17.723	0	11788	1	2	1545.73	23697	0	5	112	28.92
		11788	T3	15	11788	6250	773.873	134.941	1	452013	528937	442963	427075	302140	345148	0.754514	0.208822	0.0683102	0.754514	0.208822	0.0683102	474638	358121	1.32536	9.95332	17.723	0	11788	1	2	1545.73	23381	0	13	112	58.98
		11921	T4	21	11921	6164	773.871	136.494	1	474403	521560	453741	433943	305885	353389	0.754096	0.188209	0.0661492	0.754096	0.188209	0.0661492	483234	364405	1.32609	7.19341	17.7648	0	11921	1	2	1545.73	23664	0	7	112	11.4
		11921	T1	21	11921	6164	773.871	136.494	1	474403	521560	453741	433943	305885	353389	0.754096	0.188209	0.0661492	0.754096	0.188209	0.0661492	483234	364405	1.32609	7.19341	17.7648	0	11921	1	2	1545.73	23932	0	9	112	27.63
		11921	T1	21	11921	6164	773.871	136.494	1	474403	521560	453741	433943	305885	353389	0.754096	0.188209	0.0661492	0.754096	0.188209	0.0661492	483234	364405	1.32609	7.19341	17.7648	0	11921	1	2	1545.73	23929	0	7	112	18.27
		11921	T4	21	11921	6164	773.871	136.494	1	474403	521560	453741	433943	305885	353389	0.754096	0.188209	0.0661492	0.754096	0.188209	0.0661492	483234	364405	1.32609	7.19341	17.7648	0	11921	1	2	1545.73	23664	0	7	112	11.4
		12001	T4	16	12001	5692	773.871	137.879	1	524923	572965	512179	489395	329010	406627	0.760857	0.194892	0.0941559	0.760857	0.194892	0.0941559	536689	408344	1.31431	5.97289	19.6419	0	12001	1	2	1545.73	23897	0	5	112	19.19
		12001	C3	16	12001	5692	773.871	137.879	1	524923	572965	512179	489395	329010	406627	0.760857	0.194892	0.0941559	0.760857	0.194892	0.0941559	536689	408344	1.31431	5.97289	19.6419	0	12001	1	2	1545.73	23948	0	15	112	71.34
		12001	C4	16	12001	5692	773.871	137.879	1	524923	572965	512179	489395	329010	406627	0.760857	0.194892	0.0941559	0.760857	0.194892	0.0941559	536689	408344	1.31431	5.97289	19.6419	0	12001	1	2	1545.73	23793	0	7	112	36
		12001	C4	16	12001	5692	773.871	137.879	1	524923	572965	512179	489395	329010	406627	0.760857	0.194892	0.0941559	0.760857	0.194892	0.0941559	536689	408344	1.31431	5.97289	19.6419	0	12001	1	2	1545.73	23800	0	5	112	13.57
		12001	T1	16	12001	5692	773.871	137.879	1	524923	572965	512179	489395	329010	406627	0.760857	0.194892	0.0941559	0.760857	0.194892	0.0941559	536689	408344	1.31431	5.97289	19.6419	0	12001	1	2	1545.73	24159	0	11	112	11.84
		12001	T4	16	12001	5692	773.871	137.879	1	524923	572965	512179	489395	329010	406627	0.760857	0.194892	0.0941559	0.760857	0.194892	0.0941559	536689	408344	1.31431	5.97289	19.6419	0	12001	1	2	1545.73	23897	0	5	112	19.19
		12150	T1	23	12150	8910	773.871	139.477	1	269325	294435	251796	277664	160782	200828	0.783851	0.28029	0.222597	0.783851	0.28029	0.222597	271852	213091	1.27575	7.88365	27.8744	0	12150	1	2	1545.73	24405	0	10	112	51.98
		12150	T3	23	12150	8910	773.871	139.477	1	269325	294435	251796	277664	160782	200828	0.783851	0.28029	0.222597	0.783851	0.28029	0.222597	271852	213091	1.27575	7.88365	27.8744	0	12150	1	2	1545.73	24087	0	9	112	34.31
		16031	C3	2	16031	10900	774.369	121.454	1	159484	157425	155131	66305.5	26118	46178.7	0.293624	0.131767	0.0100534	0.293624	0.131767	0.0100534	157347	46200.7	3.40572	1.38397	43.4923	1	10415	2	2	1545.73	20965	0	8	112	31.9
		18769	C4	3	18769	5613	773.868	94.9668	1	639262	497161	520429	496238	366171	367157	0.742109	0.237873	0.0820638	0.742109	0.237873	0.0820638	552284	409855	1.34751	13.8005	18.253	0	18769	2	2	1545.72	16231	0	11	112	14.12
		21556	T4	7	21556	3923	773.871	70.5474	1	64806.2	79360.9	42663.8	1.52399e+06	1.50844e+06	1.37873e+06	23.6104	8.28636	0.000629771	23.6104	8.28636	0.000629771	62277	1.47038e+06	23.6104	29.672	5.42422	0	21556	1	2	1545.73	11442	0	12	112	21.79
		21556	T4	7	21556	3923	773.871	70.5474	1	64806.2	79360.9	42663.8	1.52399e+06	1.50844e+06	1.37873e+06	23.6104	8.28636	0.000629771	23.6104	8.28636	0.000629771	62277	1.47038e+06	23.6104	29.672	5.42422	0	21556	1	2	1545.73	11451	0	5	112	19.6
		21556	T1	7	21556	3923	773.871	70.5474	1	64806.2	79360.9	42663.8	1.52399e+06	1.50844e+06	1.37873e+06	23.6104	8.28636	0.000629771	23.6104	8.28636	0.000629771	62277	1.47038e+06	23.6104	29.672	5.42422	0	21556	1	2	1545.73	11629	0	9	112	39.78
		21556	T1	7	21556	3923	773.871	70.5474	1	64806.2	79360.9	42663.8	1.52399e+06	1.50844e+06	1.37873e+06	23.6104	8.28636	0.000629771	23.6104	8.28636	0.000629771	62277	1.47038e+06	23.6104	29.672	5.42422	0	21556	1	2	1545.73	11617	0	6	112	22.83
		21556	T3	7	21556	3923	773.871	70.5474	1	64806.2	79360.9	42663.8	1.52399e+06	1.50844e+06	1.37873e+06	23.6104	8.28636	0.000629771	23.6104	8.28636	0.000629771	62277	1.47038e+06	23.6104	29.672	5.42422	0	21556	1	2	1545.73	11356	0	12	112	15.07
		21556	T3	7	21556	3923	773.871	70.5474	1	64806.2	79360.9	42663.8	1.52399e+06	1.50844e+06	1.37873e+06	23.6104	8.28636	0.000629771	23.6104	8.28636	0.000629771	62277	1.47038e+06	23.6104	29.672	5.42422	0	21556	1	2	1545.73	11392	0	12	112	18.47
		21556	T4	7	21556	3923	773.871	70.5474	1	64806.2	79360.9	42663.8	1.52399e+06	1.50844e+06	1.37873e+06	23.6104	8.28636	0.000629771	23.6104	8.28636	0.000629771	62277	1.47038e+06	23.6104	29.672	5.42422	0	21556	1	2	1545.73	11442	0	12	112	21.79
		21556	T4	7	21556	3923	773.871	70.5474	1	64806.2	79360.9	42663.8	1.52399e+06	1.50844e+06	1.37873e+06	23.6104	8.28636	0.000629771	23.6104	8.28636	0.000629771	62277	1.47038e+06	23.6104	29.672	5.42422	0	21556	1	2	1545.73	11451	0	5	112	19.6
		21586	T1	5	21586	4651	773.873	72.2132	1	320234	262468	266367	1.04809e+06	847916	954151	3.35681	0.736775	0.00407951	3.35681	0.736775	0.00407951	283023	950053	3.35681	11.4072	10.5415	0	21586	1	2	1545.73	11954	0	9	112	47.71
		21617	T1	1	21617	254	773.87	73.7686	1	1.10658e+07	1.97372e+07	3.19179e+07	1.56392e+07	1.48036e+06	1.80589e+06	0.301741	0.537766	0.133152	0.301741	0.537766	0.133152	2.0907e+07	6.30849e+06	3.3141	50.1035	128.118	0	21617	1	2	1545.73	12245	0	12	112	10.96
		25247	T3	1	25247	5569	774.485	132.381	1	668127	517722	416658	476054	404142	428082	0.816395	0.261949	0.310219	0.816395	0.261949	0.310219	534169	436093	1.2249	23.6889	8.39719	0	25247	1	2	773.478	22892	0	10	112	61.69
		26766	T4	1	26766	10076	774.375	129.022	1	216190	175998	208541	177404	107921	134331	0.698578	0.249608	0.0765922	0.698578	0.249608	0.0765922	200243	139885	1.43148	10.6581	25.0728	1	16443	2	2	1545.73	22374	0	4	112	12.95
GI:374975197	ribulose-1,5-bisphosphate carboxylase/oxygenase large subunit, partial [Neoregelia carolinae]	4	11	178	0.790105	0.0459151	1.88814e-09
	peptides: 4 Items
	PEPTIDE	FRAMES	HITS	Ratio	StdDev	PValue	OtherAssignments	AvgIonScore
	DTDXLAAFR+I(4)	10	88	0.787734	0.0652614	7.10998e-07	0	47.7836
		hits: 88 Items
		FRAMEID	RAWFILE	MS2	FrameID1	CompID	MZ	Time	GoodID	II_C2	II_C3	II_C4	II_T1	II_T3	II_T4	Ratio	StdDev	PValue	NRatio	NStdDev	NPValue	Avg_Con	Avg_Treat	MaxChange	CV_Con	CV_Treat	PRElement	PRRoot	PRSize	Charge	CompMW	MS2Scan	Rank	Ion1	Ion2	IonScore
		5472	T4	17	5472	12	511.27	72.0107	1	2.44886e+08	2.86373e+08	2.09855e+08	2.13349e+08	2.03444e+08	1.95795e+08	0.826577	0.163792	0.187387	0.826577	0.163792	0.187387	2.47038e+08	2.04196e+08	1.20981	15.5055	4.31027	0	5472	1	2	1020.52	11669	0	7	68	46.26
		5472	T4	17	5472	12	511.27	72.0107	1	2.44886e+08	2.86373e+08	2.09855e+08	2.13349e+08	2.03444e+08	1.95795e+08	0.826577	0.163792	0.187387	0.826577	0.163792	0.187387	2.47038e+08	2.04196e+08	1.20981	15.5055	4.31027	0	5472	1	2	1020.52	11678	0	7	68	44.95
		5472	C2	17	5472	12	511.27	72.0107	1	2.44886e+08	2.86373e+08	2.09855e+08	2.13349e+08	2.03444e+08	1.95795e+08	0.826577	0.163792	0.187387	0.826577	0.163792	0.187387	2.47038e+08	2.04196e+08	1.20981	15.5055	4.31027	0	5472	1	2	1020.52	12013	0	6	68	44.99
		5472	C2	17	5472	12	511.27	72.0107	1	2.44886e+08	2.86373e+08	2.09855e+08	2.13349e+08	2.03444e+08	1.95795e+08	0.826577	0.163792	0.187387	0.826577	0.163792	0.187387	2.47038e+08	2.04196e+08	1.20981	15.5055	4.31027	0	5472	1	2	1020.52	12023	0	7	68	45.89
		5472	C3	17	5472	12	511.27	72.0107	1	2.44886e+08	2.86373e+08	2.09855e+08	2.13349e+08	2.03444e+08	1.95795e+08	0.826577	0.163792	0.187387	0.826577	0.163792	0.187387	2.47038e+08	2.04196e+08	1.20981	15.5055	4.31027	0	5472	1	2	1020.52	11744	0	7	68	63.54
		5472	C3	17	5472	12	511.27	72.0107	1	2.44886e+08	2.86373e+08	2.09855e+08	2.13349e+08	2.03444e+08	1.95795e+08	0.826577	0.163792	0.187387	0.826577	0.163792	0.187387	2.47038e+08	2.04196e+08	1.20981	15.5055	4.31027	0	5472	1	2	1020.52	11949	0	11	68	23.51
		5472	C3	17	5472	12	511.27	72.0107	1	2.44886e+08	2.86373e+08	2.09855e+08	2.13349e+08	2.03444e+08	1.95795e+08	0.826577	0.163792	0.187387	0.826577	0.163792	0.187387	2.47038e+08	2.04196e+08	1.20981	15.5055	4.31027	0	5472	1	2	1020.52	12034	0	7	68	69.89
		5472	C3	17	5472	12	511.27	72.0107	1	2.44886e+08	2.86373e+08	2.09855e+08	2.13349e+08	2.03444e+08	1.95795e+08	0.826577	0.163792	0.187387	0.826577	0.163792	0.187387	2.47038e+08	2.04196e+08	1.20981	15.5055	4.31027	0	5472	1	2	1020.52	11737	0	7	68	65.74
		5472	C3	17	5472	12	511.27	72.0107	1	2.44886e+08	2.86373e+08	2.09855e+08	2.13349e+08	2.03444e+08	1.95795e+08	0.826577	0.163792	0.187387	0.826577	0.163792	0.187387	2.47038e+08	2.04196e+08	1.20981	15.5055	4.31027	0	5472	1	2	1020.52	11958	0	11	68	24.42
		5472	C4	17	5472	12	511.27	72.0107	1	2.44886e+08	2.86373e+08	2.09855e+08	2.13349e+08	2.03444e+08	1.95795e+08	0.826577	0.163792	0.187387	0.826577	0.163792	0.187387	2.47038e+08	2.04196e+08	1.20981	15.5055	4.31027	0	5472	1	2	1020.52	11888	0	7	68	44.25
		5472	C4	17	5472	12	511.27	72.0107	1	2.44886e+08	2.86373e+08	2.09855e+08	2.13349e+08	2.03444e+08	1.95795e+08	0.826577	0.163792	0.187387	0.826577	0.163792	0.187387	2.47038e+08	2.04196e+08	1.20981	15.5055	4.31027	0	5472	1	2	1020.52	11899	0	6	68	45.37
		5472	T1	17	5472	12	511.27	72.0107	1	2.44886e+08	2.86373e+08	2.09855e+08	2.13349e+08	2.03444e+08	1.95795e+08	0.826577	0.163792	0.187387	0.826577	0.163792	0.187387	2.47038e+08	2.04196e+08	1.20981	15.5055	4.31027	0	5472	1	2	1020.52	11860	0	7	68	41.5
		5472	T1	17	5472	12	511.27	72.0107	1	2.44886e+08	2.86373e+08	2.09855e+08	2.13349e+08	2.03444e+08	1.95795e+08	0.826577	0.163792	0.187387	0.826577	0.163792	0.187387	2.47038e+08	2.04196e+08	1.20981	15.5055	4.31027	0	5472	1	2	1020.52	11871	0	6	68	45.17
		5472	T3	17	5472	12	511.27	72.0107	1	2.44886e+08	2.86373e+08	2.09855e+08	2.13349e+08	2.03444e+08	1.95795e+08	0.826577	0.163792	0.187387	0.826577	0.163792	0.187387	2.47038e+08	2.04196e+08	1.20981	15.5055	4.31027	0	5472	1	2	1020.52	11950	0	7	68	58.6
		5472	T3	17	5472	12	511.27	72.0107	1	2.44886e+08	2.86373e+08	2.09855e+08	2.13349e+08	2.03444e+08	1.95795e+08	0.826577	0.163792	0.187387	0.826577	0.163792	0.187387	2.47038e+08	2.04196e+08	1.20981	15.5055	4.31027	0	5472	1	2	1020.52	11656	0	6	68	43.17
		5472	T3	17	5472	12	511.27	72.0107	1	2.44886e+08	2.86373e+08	2.09855e+08	2.13349e+08	2.03444e+08	1.95795e+08	0.826577	0.163792	0.187387	0.826577	0.163792	0.187387	2.47038e+08	2.04196e+08	1.20981	15.5055	4.31027	0	5472	1	2	1020.52	11662	0	6	68	44.91
		5472	T4	17	5472	12	511.27	72.0107	1	2.44886e+08	2.86373e+08	2.09855e+08	2.13349e+08	2.03444e+08	1.95795e+08	0.826577	0.163792	0.187387	0.826577	0.163792	0.187387	2.47038e+08	2.04196e+08	1.20981	15.5055	4.31027	0	5472	1	2	1020.52	11669	0	7	68	46.26
		5472	T4	17	5472	12	511.27	72.0107	1	2.44886e+08	2.86373e+08	2.09855e+08	2.13349e+08	2.03444e+08	1.95795e+08	0.826577	0.163792	0.187387	0.826577	0.163792	0.187387	2.47038e+08	2.04196e+08	1.20981	15.5055	4.31027	0	5472	1	2	1020.52	11678	0	7	68	44.95
		5648	T4	12	5648	44	511.269	73.5949	1	7.98489e+07	8.66444e+07	5.20952e+07	4.66028e+07	5.6836e+07	4.87461e+07	0.696216	0.248961	0.163179	0.696216	0.248961	0.163179	7.28628e+07	5.07283e+07	1.43633	25.1204	10.6388	0	5648	1	2	1020.52	11972	0	7	68	70.18
		5648	T4	12	5648	44	511.269	73.5949	1	7.98489e+07	8.66444e+07	5.20952e+07	4.66028e+07	5.6836e+07	4.87461e+07	0.696216	0.248961	0.163179	0.696216	0.248961	0.163179	7.28628e+07	5.07283e+07	1.43633	25.1204	10.6388	0	5648	1	2	1020.52	11983	0	7	68	66.46
		5648	C2	12	5648	44	511.269	73.5949	1	7.98489e+07	8.66444e+07	5.20952e+07	4.66028e+07	5.6836e+07	4.87461e+07	0.696216	0.248961	0.163179	0.696216	0.248961	0.163179	7.28628e+07	5.07283e+07	1.43633	25.1204	10.6388	0	5648	1	2	1020.52	12334	0	7	68	70.25
		5648	C2	12	5648	44	511.269	73.5949	1	7.98489e+07	8.66444e+07	5.20952e+07	4.66028e+07	5.6836e+07	4.87461e+07	0.696216	0.248961	0.163179	0.696216	0.248961	0.163179	7.28628e+07	5.07283e+07	1.43633	25.1204	10.6388	0	5648	1	2	1020.52	12323	0	7	68	69.93
		5648	C3	12	5648	44	511.269	73.5949	1	7.98489e+07	8.66444e+07	5.20952e+07	4.66028e+07	5.6836e+07	4.87461e+07	0.696216	0.248961	0.163179	0.696216	0.248961	0.163179	7.28628e+07	5.07283e+07	1.43633	25.1204	10.6388	0	5648	1	2	1020.52	12341	0	7	68	60.38
		5648	C3	12	5648	44	511.269	73.5949	1	7.98489e+07	8.66444e+07	5.20952e+07	4.66028e+07	5.6836e+07	4.87461e+07	0.696216	0.248961	0.163179	0.696216	0.248961	0.163179	7.28628e+07	5.07283e+07	1.43633	25.1204	10.6388	0	5648	1	2	1020.52	12352	0	7	68	66.6
		5648	C4	12	5648	44	511.269	73.5949	1	7.98489e+07	8.66444e+07	5.20952e+07	4.66028e+07	5.6836e+07	4.87461e+07	0.696216	0.248961	0.163179	0.696216	0.248961	0.163179	7.28628e+07	5.07283e+07	1.43633	25.1204	10.6388	0	5648	1	2	1020.52	12207	0	7	68	66.44
		5648	C4	12	5648	44	511.269	73.5949	1	7.98489e+07	8.66444e+07	5.20952e+07	4.66028e+07	5.6836e+07	4.87461e+07	0.696216	0.248961	0.163179	0.696216	0.248961	0.163179	7.28628e+07	5.07283e+07	1.43633	25.1204	10.6388	0	5648	1	2	1020.52	12196	0	7	68	70.2
		5648	T1	12	5648	44	511.269	73.5949	1	7.98489e+07	8.66444e+07	5.20952e+07	4.66028e+07	5.6836e+07	4.87461e+07	0.696216	0.248961	0.163179	0.696216	0.248961	0.163179	7.28628e+07	5.07283e+07	1.43633	25.1204	10.6388	0	5648	1	2	1020.52	12178	0	7	68	69.84
		5648	T1	12	5648	44	511.269	73.5949	1	7.98489e+07	8.66444e+07	5.20952e+07	4.66028e+07	5.6836e+07	4.87461e+07	0.696216	0.248961	0.163179	0.696216	0.248961	0.163179	7.28628e+07	5.07283e+07	1.43633	25.1204	10.6388	0	5648	1	2	1020.52	12168	0	7	68	69.82
		5648	T3	12	5648	44	511.269	73.5949	1	7.98489e+07	8.66444e+07	5.20952e+07	4.66028e+07	5.6836e+07	4.87461e+07	0.696216	0.248961	0.163179	0.696216	0.248961	0.163179	7.28628e+07	5.07283e+07	1.43633	25.1204	10.6388	0	5648	1	2	1020.52	11961	0	7	68	63.19
		5648	T4	12	5648	44	511.269	73.5949	1	7.98489e+07	8.66444e+07	5.20952e+07	4.66028e+07	5.6836e+07	4.87461e+07	0.696216	0.248961	0.163179	0.696216	0.248961	0.163179	7.28628e+07	5.07283e+07	1.43633	25.1204	10.6388	0	5648	1	2	1020.52	11972	0	7	68	70.18
		5648	T4	12	5648	44	511.269	73.5949	1	7.98489e+07	8.66444e+07	5.20952e+07	4.66028e+07	5.6836e+07	4.87461e+07	0.696216	0.248961	0.163179	0.696216	0.248961	0.163179	7.28628e+07	5.07283e+07	1.43633	25.1204	10.6388	0	5648	1	2	1020.52	11983	0	7	68	66.46
		5818	T4	11	5818	1164	511.268	75.236	1	3.4522e+06	3.77023e+06	2.70501e+06	2.34798e+06	2.50891e+06	2.23031e+06	0.713899	0.160234	0.0873951	0.713899	0.160234	0.0873951	3.30915e+06	2.3624e+06	1.40076	16.5247	5.92018	0	5818	2	2	1020.52	12446	0	8	68	16.43
		5818	T4	11	5818	1164	511.268	75.236	1	3.4522e+06	3.77023e+06	2.70501e+06	2.34798e+06	2.50891e+06	2.23031e+06	0.713899	0.160234	0.0873951	0.713899	0.160234	0.0873951	3.30915e+06	2.3624e+06	1.40076	16.5247	5.92018	0	5818	2	2	1020.52	12455	0	6	68	17.2
		5818	C3	11	5818	1164	511.268	75.236	1	3.4522e+06	3.77023e+06	2.70501e+06	2.34798e+06	2.50891e+06	2.23031e+06	0.713899	0.160234	0.0873951	0.713899	0.160234	0.0873951	3.30915e+06	2.3624e+06	1.40076	16.5247	5.92018	0	5818	2	2	1020.52	12671	0	7	68	25.95
		5818	T1	11	5818	1164	511.268	75.236	1	3.4522e+06	3.77023e+06	2.70501e+06	2.34798e+06	2.50891e+06	2.23031e+06	0.713899	0.160234	0.0873951	0.713899	0.160234	0.0873951	3.30915e+06	2.3624e+06	1.40076	16.5247	5.92018	0	5818	2	2	1020.52	12657	0	10	68	22.78
		5818	T1	11	5818	1164	511.268	75.236	1	3.4522e+06	3.77023e+06	2.70501e+06	2.34798e+06	2.50891e+06	2.23031e+06	0.713899	0.160234	0.0873951	0.713899	0.160234	0.0873951	3.30915e+06	2.3624e+06	1.40076	16.5247	5.92018	0	5818	2	2	1020.52	12628	0	7	68	44.98
		5818	T3	11	5818	1164	511.268	75.236	1	3.4522e+06	3.77023e+06	2.70501e+06	2.34798e+06	2.50891e+06	2.23031e+06	0.713899	0.160234	0.0873951	0.713899	0.160234	0.0873951	3.30915e+06	2.3624e+06	1.40076	16.5247	5.92018	0	5818	2	2	1020.52	12467	0	11	68	34.15
		5818	T4	11	5818	1164	511.268	75.236	1	3.4522e+06	3.77023e+06	2.70501e+06	2.34798e+06	2.50891e+06	2.23031e+06	0.713899	0.160234	0.0873951	0.713899	0.160234	0.0873951	3.30915e+06	2.3624e+06	1.40076	16.5247	5.92018	0	5818	2	2	1020.52	12455	0	6	68	17.2
		5978	T4	12	5978	1610	511.269	76.8518	1	2.5793e+06	2.46204e+06	2.09764e+06	1.93545e+06	1.55511e+06	1.75528e+06	0.734815	0.157511	0.0286843	0.734815	0.157511	0.0286843	2.37966e+06	1.74861e+06	1.36089	10.555	10.8805	0	5978	1	2	1020.52	12741	0	7	68	55.87
		5978	T4	12	5978	1610	511.269	76.8518	1	2.5793e+06	2.46204e+06	2.09764e+06	1.93545e+06	1.55511e+06	1.75528e+06	0.734815	0.157511	0.0286843	0.734815	0.157511	0.0286843	2.37966e+06	1.74861e+06	1.36089	10.555	10.8805	0	5978	1	2	1020.52	12753	0	6	68	34.39
		5978	C2	12	5978	1610	511.269	76.8518	1	2.5793e+06	2.46204e+06	2.09764e+06	1.93545e+06	1.55511e+06	1.75528e+06	0.734815	0.157511	0.0286843	0.734815	0.157511	0.0286843	2.37966e+06	1.74861e+06	1.36089	10.555	10.8805	0	5978	1	2	1020.52	12959	0	8	68	76.06
		5978	C2	12	5978	1610	511.269	76.8518	1	2.5793e+06	2.46204e+06	2.09764e+06	1.93545e+06	1.55511e+06	1.75528e+06	0.734815	0.157511	0.0286843	0.734815	0.157511	0.0286843	2.37966e+06	1.74861e+06	1.36089	10.555	10.8805	0	5978	1	2	1020.52	12971	0	6	68	34.72
		5978	C3	12	5978	1610	511.269	76.8518	1	2.5793e+06	2.46204e+06	2.09764e+06	1.93545e+06	1.55511e+06	1.75528e+06	0.734815	0.157511	0.0286843	0.734815	0.157511	0.0286843	2.37966e+06	1.74861e+06	1.36089	10.555	10.8805	0	5978	1	2	1020.52	12978	0	6	68	34.16
		5978	C3	12	5978	1610	511.269	76.8518	1	2.5793e+06	2.46204e+06	2.09764e+06	1.93545e+06	1.55511e+06	1.75528e+06	0.734815	0.157511	0.0286843	0.734815	0.157511	0.0286843	2.37966e+06	1.74861e+06	1.36089	10.555	10.8805	0	5978	1	2	1020.52	12969	0	6	68	30.31
		5978	C4	12	5978	1610	511.269	76.8518	1	2.5793e+06	2.46204e+06	2.09764e+06	1.93545e+06	1.55511e+06	1.75528e+06	0.734815	0.157511	0.0286843	0.734815	0.157511	0.0286843	2.37966e+06	1.74861e+06	1.36089	10.555	10.8805	0	5978	1	2	1020.52	12858	0	10	68	32.95
		5978	T1	12	5978	1610	511.269	76.8518	1	2.5793e+06	2.46204e+06	2.09764e+06	1.93545e+06	1.55511e+06	1.75528e+06	0.734815	0.157511	0.0286843	0.734815	0.157511	0.0286843	2.37966e+06	1.74861e+06	1.36089	10.555	10.8805	0	5978	1	2	1020.52	12952	0	6	68	19.37
		5978	T1	12	5978	1610	511.269	76.8518	1	2.5793e+06	2.46204e+06	2.09764e+06	1.93545e+06	1.55511e+06	1.75528e+06	0.734815	0.157511	0.0286843	0.734815	0.157511	0.0286843	2.37966e+06	1.74861e+06	1.36089	10.555	10.8805	0	5978	1	2	1020.52	12963	0	9	68	23.66
		5978	T4	12	5978	1610	511.269	76.8518	1	2.5793e+06	2.46204e+06	2.09764e+06	1.93545e+06	1.55511e+06	1.75528e+06	0.734815	0.157511	0.0286843	0.734815	0.157511	0.0286843	2.37966e+06	1.74861e+06	1.36089	10.555	10.8805	0	5978	1	2	1020.52	12741	0	7	68	55.87
		5978	T4	12	5978	1610	511.269	76.8518	1	2.5793e+06	2.46204e+06	2.09764e+06	1.93545e+06	1.55511e+06	1.75528e+06	0.734815	0.157511	0.0286843	0.734815	0.157511	0.0286843	2.37966e+06	1.74861e+06	1.36089	10.555	10.8805	0	5978	1	2	1020.52	12753	0	6	68	34.39
		6137	C2	7	6137	2499	511.27	78.4486	1	1.54208e+06	1.69408e+06	1.2074e+06	1.09757e+06	1.02766e+06	1.07105e+06	0.719307	0.144742	0.0988352	0.719307	0.144742	0.0988352	1.48119e+06	1.06543e+06	1.39023	16.8099	3.31258	0	6137	1	2	1020.52	13263	0	6	68	21.73
		6137	C3	7	6137	2499	511.27	78.4486	1	1.54208e+06	1.69408e+06	1.2074e+06	1.09757e+06	1.02766e+06	1.07105e+06	0.719307	0.144742	0.0988352	0.719307	0.144742	0.0988352	1.48119e+06	1.06543e+06	1.39023	16.8099	3.31258	0	6137	1	2	1020.52	13278	0	8	68	13.53
		6137	C4	7	6137	2499	511.27	78.4486	1	1.54208e+06	1.69408e+06	1.2074e+06	1.09757e+06	1.02766e+06	1.07105e+06	0.719307	0.144742	0.0988352	0.719307	0.144742	0.0988352	1.48119e+06	1.06543e+06	1.39023	16.8099	3.31258	0	6137	1	2	1020.52	13180	0	7	68	49.54
		6137	C4	7	6137	2499	511.27	78.4486	1	1.54208e+06	1.69408e+06	1.2074e+06	1.09757e+06	1.02766e+06	1.07105e+06	0.719307	0.144742	0.0988352	0.719307	0.144742	0.0988352	1.48119e+06	1.06543e+06	1.39023	16.8099	3.31258	0	6137	1	2	1020.52	13169	0	12	68	28.96
		6137	T3	7	6137	2499	511.27	78.4486	1	1.54208e+06	1.69408e+06	1.2074e+06	1.09757e+06	1.02766e+06	1.07105e+06	0.719307	0.144742	0.0988352	0.719307	0.144742	0.0988352	1.48119e+06	1.06543e+06	1.39023	16.8099	3.31258	0	6137	1	2	1020.52	13061	0	7	68	12.62
		11697	T4	10	11697	11088	511.27	133.627	1	163017	175288	158201	195536	116479	147179	0.924854	0.290053	0.646217	0.924854	0.290053	0.646217	165502	153065	1.08125	5.32345	26.0386	0	11697	2	2	1020.53	23058	0	7	68	52.57
		11697	T4	10	11697	11088	511.27	133.627	1	163017	175288	158201	195536	116479	147179	0.924854	0.290053	0.646217	0.924854	0.290053	0.646217	165502	153065	1.08125	5.32345	26.0386	0	11697	2	2	1020.53	23116	0	11	68	51.62
		11697	C2	10	11697	11088	511.27	133.627	1	163017	175288	158201	195536	116479	147179	0.924854	0.290053	0.646217	0.924854	0.290053	0.646217	165502	153065	1.08125	5.32345	26.0386	0	11697	2	2	1020.53	23240	0	5	68	23.24
		11697	C3	10	11697	11088	511.27	133.627	1	163017	175288	158201	195536	116479	147179	0.924854	0.290053	0.646217	0.924854	0.290053	0.646217	165502	153065	1.08125	5.32345	26.0386	0	11697	2	2	1020.53	23244	0	11	68	40.42
		11697	C4	10	11697	11088	511.27	133.627	1	163017	175288	158201	195536	116479	147179	0.924854	0.290053	0.646217	0.924854	0.290053	0.646217	165502	153065	1.08125	5.32345	26.0386	0	11697	2	2	1020.53	23216	0	12	68	58.76
		11697	T1	10	11697	11088	511.27	133.627	1	163017	175288	158201	195536	116479	147179	0.924854	0.290053	0.646217	0.924854	0.290053	0.646217	165502	153065	1.08125	5.32345	26.0386	0	11697	2	2	1020.53	23444	0	7	68	55.41
		11697	T1	10	11697	11088	511.27	133.627	1	163017	175288	158201	195536	116479	147179	0.924854	0.290053	0.646217	0.924854	0.290053	0.646217	165502	153065	1.08125	5.32345	26.0386	0	11697	2	2	1020.53	23426	0	7	68	44.98
		11697	T3	10	11697	11088	511.27	133.627	1	163017	175288	158201	195536	116479	147179	0.924854	0.290053	0.646217	0.924854	0.290053	0.646217	165502	153065	1.08125	5.32345	26.0386	0	11697	2	2	1020.53	23048	0	7	68	50.23
		11697	T3	10	11697	11088	511.27	133.627	1	163017	175288	158201	195536	116479	147179	0.924854	0.290053	0.646217	0.924854	0.290053	0.646217	165502	153065	1.08125	5.32345	26.0386	0	11697	2	2	1020.53	23113	0	7	68	57
		11697	T4	10	11697	11088	511.27	133.627	1	163017	175288	158201	195536	116479	147179	0.924854	0.290053	0.646217	0.924854	0.290053	0.646217	165502	153065	1.08125	5.32345	26.0386	0	11697	2	2	1020.53	23058	0	7	68	52.57
		11697	T4	10	11697	11088	511.27	133.627	1	163017	175288	158201	195536	116479	147179	0.924854	0.290053	0.646217	0.924854	0.290053	0.646217	165502	153065	1.08125	5.32345	26.0386	0	11697	2	2	1020.53	23116	0	11	68	51.62
		12098	T4	11	12098	10869	511.27	138.965	1	166755	195577	160276	190464	133618	150995	0.909051	0.265283	0.479851	0.909051	0.265283	0.479851	174203	158359	1.10005	10.7876	18.3948	0	12098	1	2	1020.52	24091	0	7	68	65.57
		12098	T4	11	12098	10869	511.27	138.965	1	166755	195577	160276	190464	133618	150995	0.909051	0.265283	0.479851	0.909051	0.265283	0.479851	174203	158359	1.10005	10.7876	18.3948	0	12098	1	2	1020.52	24102	0	12	68	55.3
		12098	C2	11	12098	10869	511.27	138.965	1	166755	195577	160276	190464	133618	150995	0.909051	0.265283	0.479851	0.909051	0.265283	0.479851	174203	158359	1.10005	10.7876	18.3948	0	12098	1	2	1020.52	24110	0	7	68	50.88
		12098	C3	11	12098	10869	511.27	138.965	1	166755	195577	160276	190464	133618	150995	0.909051	0.265283	0.479851	0.909051	0.265283	0.479851	174203	158359	1.10005	10.7876	18.3948	0	12098	1	2	1020.52	24146	0	12	68	56.15
		12098	C3	11	12098	10869	511.27	138.965	1	166755	195577	160276	190464	133618	150995	0.909051	0.265283	0.479851	0.909051	0.265283	0.479851	174203	158359	1.10005	10.7876	18.3948	0	12098	1	2	1020.52	24107	0	7	68	57.54
		12098	C4	11	12098	10869	511.27	138.965	1	166755	195577	160276	190464	133618	150995	0.909051	0.265283	0.479851	0.909051	0.265283	0.479851	174203	158359	1.10005	10.7876	18.3948	0	12098	1	2	1020.52	23942	0	12	68	58.83
		12098	C4	11	12098	10869	511.27	138.965	1	166755	195577	160276	190464	133618	150995	0.909051	0.265283	0.479851	0.909051	0.265283	0.479851	174203	158359	1.10005	10.7876	18.3948	0	12098	1	2	1020.52	23936	0	7	68	62.45
		12098	T1	11	12098	10869	511.27	138.965	1	166755	195577	160276	190464	133618	150995	0.909051	0.265283	0.479851	0.909051	0.265283	0.479851	174203	158359	1.10005	10.7876	18.3948	0	12098	1	2	1020.52	24241	0	12	68	56.04
		12098	T3	11	12098	10869	511.27	138.965	1	166755	195577	160276	190464	133618	150995	0.909051	0.265283	0.479851	0.909051	0.265283	0.479851	174203	158359	1.10005	10.7876	18.3948	0	12098	1	2	1020.52	24009	0	7	68	53.25
		12098	T3	11	12098	10869	511.27	138.965	1	166755	195577	160276	190464	133618	150995	0.909051	0.265283	0.479851	0.909051	0.265283	0.479851	174203	158359	1.10005	10.7876	18.3948	0	12098	1	2	1020.52	23993	0	12	68	52.93
		12098	T4	11	12098	10869	511.27	138.965	1	166755	195577	160276	190464	133618	150995	0.909051	0.265283	0.479851	0.909051	0.265283	0.479851	174203	158359	1.10005	10.7876	18.3948	0	12098	1	2	1020.52	24091	0	7	68	65.57
		12098	T4	11	12098	10869	511.27	138.965	1	166755	195577	160276	190464	133618	150995	0.909051	0.265283	0.479851	0.909051	0.265283	0.479851	174203	158359	1.10005	10.7876	18.3948	0	12098	1	2	1020.52	24102	0	12	68	55.3
		12218	C2	4	12218	17395	511.268	140.812	1	19101.5	17776.5	13874.8	28255.3	11733.2	15797.3	1.09917	0.685424	0.773528	1.09917	0.685424	0.773528	16917.6	18595.3	1.09917	16.0613	46.2972	0	12218	1	2	1020.52	24389	0	6	68	22.09
		12218	C4	4	12218	17395	511.268	140.812	1	19101.5	17776.5	13874.8	28255.3	11733.2	15797.3	1.09917	0.685424	0.773528	1.09917	0.685424	0.773528	16917.6	18595.3	1.09917	16.0613	46.2972	0	12218	1	2	1020.52	24184	0	10	68	28.28
		12218	T1	4	12218	17395	511.268	140.812	1	19101.5	17776.5	13874.8	28255.3	11733.2	15797.3	1.09917	0.685424	0.773528	1.09917	0.685424	0.773528	16917.6	18595.3	1.09917	16.0613	46.2972	0	12218	1	2	1020.52	24465	0	8	68	34.08
		12218	T1	4	12218	17395	511.268	140.812	1	19101.5	17776.5	13874.8	28255.3	11733.2	15797.3	1.09917	0.685424	0.773528	1.09917	0.685424	0.773528	16917.6	18595.3	1.09917	16.0613	46.2972	0	12218	1	2	1020.52	24462	0	7	68	43.91
		23151	T4	3	23151	10112	511.27	136.005	1	187375	228949	184830	216034	154662	175183	0.908051	0.26816	0.470484	0.908051	0.26816	0.470484	200385	181960	1.10126	12.3613	17.17	0	23151	2	2	1020.53	23358	0	7	68	53.39
		23151	T4	3	23151	10112	511.27	136.005	1	187375	228949	184830	216034	154662	175183	0.908051	0.26816	0.470484	0.908051	0.26816	0.470484	200385	181960	1.10126	12.3613	17.17	0	23151	2	2	1020.53	23478	0	7	68	59.02
		23151	T1	3	23151	10112	511.27	136.005	1	187375	228949	184830	216034	154662	175183	0.908051	0.26816	0.470484	0.908051	0.26816	0.470484	200385	181960	1.10126	12.3613	17.17	0	23151	2	2	1020.53	23728	0	12	68	44.39
		23151	T4	3	23151	10112	511.27	136.005	1	187375	228949	184830	216034	154662	175183	0.908051	0.26816	0.470484	0.908051	0.26816	0.470484	200385	181960	1.10126	12.3613	17.17	0	23151	2	2	1020.53	23358	0	7	68	53.39
		23151	T4	3	23151	10112	511.27	136.005	1	187375	228949	184830	216034	154662	175183	0.908051	0.26816	0.470484	0.908051	0.26816	0.470484	200385	181960	1.10126	12.3613	17.17	0	23151	2	2	1020.53	23478	0	7	68	59.02
		26864	T4	1	26864	10112	511.769	135.916	1	75972.4	93065.4	79323.4	94250.9	69730	66320.5	0.927284	0.285504	0.594705	0.927284	0.285504	0.594705	82787.1	76767.1	1.07842	10.9408	19.8484	1	23151	2	2	1020.53	23475	0	7	68	59.52
		26864	T4	1	26864	10112	511.769	135.916	1	75972.4	93065.4	79323.4	94250.9	69730	66320.5	0.927284	0.285504	0.594705	0.927284	0.285504	0.594705	82787.1	76767.1	1.07842	10.9408	19.8484	1	23151	2	2	1020.53	23475	0	7	68	59.52
	DTDXLAAFR+L(4)	10	88	0.787734	0.0652614	7.10998e-07	0	47.7836
		hits: 88 Items
		FRAMEID	RAWFILE	MS2	FrameID1	CompID	MZ	Time	GoodID	II_C2	II_C3	II_C4	II_T1	II_T3	II_T4	Ratio	StdDev	PValue	NRatio	NStdDev	NPValue	Avg_Con	Avg_Treat	MaxChange	CV_Con	CV_Treat	PRElement	PRRoot	PRSize	Charge	CompMW	MS2Scan	Rank	Ion1	Ion2	IonScore
		5472	T4	17	5472	12	511.27	72.0107	1	2.44886e+08	2.86373e+08	2.09855e+08	2.13349e+08	2.03444e+08	1.95795e+08	0.826577	0.163792	0.187387	0.826577	0.163792	0.187387	2.47038e+08	2.04196e+08	1.20981	15.5055	4.31027	0	5472	1	2	1020.52	11669	0	7	68	46.26
		5472	T4	17	5472	12	511.27	72.0107	1	2.44886e+08	2.86373e+08	2.09855e+08	2.13349e+08	2.03444e+08	1.95795e+08	0.826577	0.163792	0.187387	0.826577	0.163792	0.187387	2.47038e+08	2.04196e+08	1.20981	15.5055	4.31027	0	5472	1	2	1020.52	11678	0	7	68	44.95
		5472	C2	17	5472	12	511.27	72.0107	1	2.44886e+08	2.86373e+08	2.09855e+08	2.13349e+08	2.03444e+08	1.95795e+08	0.826577	0.163792	0.187387	0.826577	0.163792	0.187387	2.47038e+08	2.04196e+08	1.20981	15.5055	4.31027	0	5472	1	2	1020.52	12013	0	6	68	44.99
		5472	C2	17	5472	12	511.27	72.0107	1	2.44886e+08	2.86373e+08	2.09855e+08	2.13349e+08	2.03444e+08	1.95795e+08	0.826577	0.163792	0.187387	0.826577	0.163792	0.187387	2.47038e+08	2.04196e+08	1.20981	15.5055	4.31027	0	5472	1	2	1020.52	12023	0	7	68	45.89
		5472	C3	17	5472	12	511.27	72.0107	1	2.44886e+08	2.86373e+08	2.09855e+08	2.13349e+08	2.03444e+08	1.95795e+08	0.826577	0.163792	0.187387	0.826577	0.163792	0.187387	2.47038e+08	2.04196e+08	1.20981	15.5055	4.31027	0	5472	1	2	1020.52	11744	0	7	68	63.54
		5472	C3	17	5472	12	511.27	72.0107	1	2.44886e+08	2.86373e+08	2.09855e+08	2.13349e+08	2.03444e+08	1.95795e+08	0.826577	0.163792	0.187387	0.826577	0.163792	0.187387	2.47038e+08	2.04196e+08	1.20981	15.5055	4.31027	0	5472	1	2	1020.52	11949	0	11	68	23.51
		5472	C3	17	5472	12	511.27	72.0107	1	2.44886e+08	2.86373e+08	2.09855e+08	2.13349e+08	2.03444e+08	1.95795e+08	0.826577	0.163792	0.187387	0.826577	0.163792	0.187387	2.47038e+08	2.04196e+08	1.20981	15.5055	4.31027	0	5472	1	2	1020.52	12034	0	7	68	69.89
		5472	C3	17	5472	12	511.27	72.0107	1	2.44886e+08	2.86373e+08	2.09855e+08	2.13349e+08	2.03444e+08	1.95795e+08	0.826577	0.163792	0.187387	0.826577	0.163792	0.187387	2.47038e+08	2.04196e+08	1.20981	15.5055	4.31027	0	5472	1	2	1020.52	11737	0	7	68	65.74
		5472	C3	17	5472	12	511.27	72.0107	1	2.44886e+08	2.86373e+08	2.09855e+08	2.13349e+08	2.03444e+08	1.95795e+08	0.826577	0.163792	0.187387	0.826577	0.163792	0.187387	2.47038e+08	2.04196e+08	1.20981	15.5055	4.31027	0	5472	1	2	1020.52	11958	0	11	68	24.42
		5472	C4	17	5472	12	511.27	72.0107	1	2.44886e+08	2.86373e+08	2.09855e+08	2.13349e+08	2.03444e+08	1.95795e+08	0.826577	0.163792	0.187387	0.826577	0.163792	0.187387	2.47038e+08	2.04196e+08	1.20981	15.5055	4.31027	0	5472	1	2	1020.52	11888	0	7	68	44.25
		5472	C4	17	5472	12	511.27	72.0107	1	2.44886e+08	2.86373e+08	2.09855e+08	2.13349e+08	2.03444e+08	1.95795e+08	0.826577	0.163792	0.187387	0.826577	0.163792	0.187387	2.47038e+08	2.04196e+08	1.20981	15.5055	4.31027	0	5472	1	2	1020.52	11899	0	6	68	45.37
		5472	T1	17	5472	12	511.27	72.0107	1	2.44886e+08	2.86373e+08	2.09855e+08	2.13349e+08	2.03444e+08	1.95795e+08	0.826577	0.163792	0.187387	0.826577	0.163792	0.187387	2.47038e+08	2.04196e+08	1.20981	15.5055	4.31027	0	5472	1	2	1020.52	11860	0	7	68	41.5
		5472	T1	17	5472	12	511.27	72.0107	1	2.44886e+08	2.86373e+08	2.09855e+08	2.13349e+08	2.03444e+08	1.95795e+08	0.826577	0.163792	0.187387	0.826577	0.163792	0.187387	2.47038e+08	2.04196e+08	1.20981	15.5055	4.31027	0	5472	1	2	1020.52	11871	0	6	68	45.17
		5472	T3	17	5472	12	511.27	72.0107	1	2.44886e+08	2.86373e+08	2.09855e+08	2.13349e+08	2.03444e+08	1.95795e+08	0.826577	0.163792	0.187387	0.826577	0.163792	0.187387	2.47038e+08	2.04196e+08	1.20981	15.5055	4.31027	0	5472	1	2	1020.52	11950	0	7	68	58.6
		5472	T3	17	5472	12	511.27	72.0107	1	2.44886e+08	2.86373e+08	2.09855e+08	2.13349e+08	2.03444e+08	1.95795e+08	0.826577	0.163792	0.187387	0.826577	0.163792	0.187387	2.47038e+08	2.04196e+08	1.20981	15.5055	4.31027	0	5472	1	2	1020.52	11656	0	6	68	43.17
		5472	T3	17	5472	12	511.27	72.0107	1	2.44886e+08	2.86373e+08	2.09855e+08	2.13349e+08	2.03444e+08	1.95795e+08	0.826577	0.163792	0.187387	0.826577	0.163792	0.187387	2.47038e+08	2.04196e+08	1.20981	15.5055	4.31027	0	5472	1	2	1020.52	11662	0	6	68	44.91
		5472	T4	17	5472	12	511.27	72.0107	1	2.44886e+08	2.86373e+08	2.09855e+08	2.13349e+08	2.03444e+08	1.95795e+08	0.826577	0.163792	0.187387	0.826577	0.163792	0.187387	2.47038e+08	2.04196e+08	1.20981	15.5055	4.31027	0	5472	1	2	1020.52	11669	0	7	68	46.26
		5472	T4	17	5472	12	511.27	72.0107	1	2.44886e+08	2.86373e+08	2.09855e+08	2.13349e+08	2.03444e+08	1.95795e+08	0.826577	0.163792	0.187387	0.826577	0.163792	0.187387	2.47038e+08	2.04196e+08	1.20981	15.5055	4.31027	0	5472	1	2	1020.52	11678	0	7	68	44.95
		5648	T4	12	5648	44	511.269	73.5949	1	7.98489e+07	8.66444e+07	5.20952e+07	4.66028e+07	5.6836e+07	4.87461e+07	0.696216	0.248961	0.163179	0.696216	0.248961	0.163179	7.28628e+07	5.07283e+07	1.43633	25.1204	10.6388	0	5648	1	2	1020.52	11972	0	7	68	70.18
		5648	T4	12	5648	44	511.269	73.5949	1	7.98489e+07	8.66444e+07	5.20952e+07	4.66028e+07	5.6836e+07	4.87461e+07	0.696216	0.248961	0.163179	0.696216	0.248961	0.163179	7.28628e+07	5.07283e+07	1.43633	25.1204	10.6388	0	5648	1	2	1020.52	11983	0	7	68	66.46
		5648	C2	12	5648	44	511.269	73.5949	1	7.98489e+07	8.66444e+07	5.20952e+07	4.66028e+07	5.6836e+07	4.87461e+07	0.696216	0.248961	0.163179	0.696216	0.248961	0.163179	7.28628e+07	5.07283e+07	1.43633	25.1204	10.6388	0	5648	1	2	1020.52	12334	0	7	68	70.25
		5648	C2	12	5648	44	511.269	73.5949	1	7.98489e+07	8.66444e+07	5.20952e+07	4.66028e+07	5.6836e+07	4.87461e+07	0.696216	0.248961	0.163179	0.696216	0.248961	0.163179	7.28628e+07	5.07283e+07	1.43633	25.1204	10.6388	0	5648	1	2	1020.52	12323	0	7	68	69.93
		5648	C3	12	5648	44	511.269	73.5949	1	7.98489e+07	8.66444e+07	5.20952e+07	4.66028e+07	5.6836e+07	4.87461e+07	0.696216	0.248961	0.163179	0.696216	0.248961	0.163179	7.28628e+07	5.07283e+07	1.43633	25.1204	10.6388	0	5648	1	2	1020.52	12341	0	7	68	60.38
		5648	C3	12	5648	44	511.269	73.5949	1	7.98489e+07	8.66444e+07	5.20952e+07	4.66028e+07	5.6836e+07	4.87461e+07	0.696216	0.248961	0.163179	0.696216	0.248961	0.163179	7.28628e+07	5.07283e+07	1.43633	25.1204	10.6388	0	5648	1	2	1020.52	12352	0	7	68	66.6
		5648	C4	12	5648	44	511.269	73.5949	1	7.98489e+07	8.66444e+07	5.20952e+07	4.66028e+07	5.6836e+07	4.87461e+07	0.696216	0.248961	0.163179	0.696216	0.248961	0.163179	7.28628e+07	5.07283e+07	1.43633	25.1204	10.6388	0	5648	1	2	1020.52	12207	0	7	68	66.44
		5648	C4	12	5648	44	511.269	73.5949	1	7.98489e+07	8.66444e+07	5.20952e+07	4.66028e+07	5.6836e+07	4.87461e+07	0.696216	0.248961	0.163179	0.696216	0.248961	0.163179	7.28628e+07	5.07283e+07	1.43633	25.1204	10.6388	0	5648	1	2	1020.52	12196	0	7	68	70.2
		5648	T1	12	5648	44	511.269	73.5949	1	7.98489e+07	8.66444e+07	5.20952e+07	4.66028e+07	5.6836e+07	4.87461e+07	0.696216	0.248961	0.163179	0.696216	0.248961	0.163179	7.28628e+07	5.07283e+07	1.43633	25.1204	10.6388	0	5648	1	2	1020.52	12178	0	7	68	69.84
		5648	T1	12	5648	44	511.269	73.5949	1	7.98489e+07	8.66444e+07	5.20952e+07	4.66028e+07	5.6836e+07	4.87461e+07	0.696216	0.248961	0.163179	0.696216	0.248961	0.163179	7.28628e+07	5.07283e+07	1.43633	25.1204	10.6388	0	5648	1	2	1020.52	12168	0	7	68	69.82
		5648	T3	12	5648	44	511.269	73.5949	1	7.98489e+07	8.66444e+07	5.20952e+07	4.66028e+07	5.6836e+07	4.87461e+07	0.696216	0.248961	0.163179	0.696216	0.248961	0.163179	7.28628e+07	5.07283e+07	1.43633	25.1204	10.6388	0	5648	1	2	1020.52	11961	0	7	68	63.19
		5648	T4	12	5648	44	511.269	73.5949	1	7.98489e+07	8.66444e+07	5.20952e+07	4.66028e+07	5.6836e+07	4.87461e+07	0.696216	0.248961	0.163179	0.696216	0.248961	0.163179	7.28628e+07	5.07283e+07	1.43633	25.1204	10.6388	0	5648	1	2	1020.52	11972	0	7	68	70.18
		5648	T4	12	5648	44	511.269	73.5949	1	7.98489e+07	8.66444e+07	5.20952e+07	4.66028e+07	5.6836e+07	4.87461e+07	0.696216	0.248961	0.163179	0.696216	0.248961	0.163179	7.28628e+07	5.07283e+07	1.43633	25.1204	10.6388	0	5648	1	2	1020.52	11983	0	7	68	66.46
		5818	T4	11	5818	1164	511.268	75.236	1	3.4522e+06	3.77023e+06	2.70501e+06	2.34798e+06	2.50891e+06	2.23031e+06	0.713899	0.160234	0.0873951	0.713899	0.160234	0.0873951	3.30915e+06	2.3624e+06	1.40076	16.5247	5.92018	0	5818	2	2	1020.52	12446	0	8	68	16.43
		5818	T4	11	5818	1164	511.268	75.236	1	3.4522e+06	3.77023e+06	2.70501e+06	2.34798e+06	2.50891e+06	2.23031e+06	0.713899	0.160234	0.0873951	0.713899	0.160234	0.0873951	3.30915e+06	2.3624e+06	1.40076	16.5247	5.92018	0	5818	2	2	1020.52	12455	0	6	68	17.2
		5818	C3	11	5818	1164	511.268	75.236	1	3.4522e+06	3.77023e+06	2.70501e+06	2.34798e+06	2.50891e+06	2.23031e+06	0.713899	0.160234	0.0873951	0.713899	0.160234	0.0873951	3.30915e+06	2.3624e+06	1.40076	16.5247	5.92018	0	5818	2	2	1020.52	12671	0	7	68	25.95
		5818	T1	11	5818	1164	511.268	75.236	1	3.4522e+06	3.77023e+06	2.70501e+06	2.34798e+06	2.50891e+06	2.23031e+06	0.713899	0.160234	0.0873951	0.713899	0.160234	0.0873951	3.30915e+06	2.3624e+06	1.40076	16.5247	5.92018	0	5818	2	2	1020.52	12657	0	10	68	22.78
		5818	T1	11	5818	1164	511.268	75.236	1	3.4522e+06	3.77023e+06	2.70501e+06	2.34798e+06	2.50891e+06	2.23031e+06	0.713899	0.160234	0.0873951	0.713899	0.160234	0.0873951	3.30915e+06	2.3624e+06	1.40076	16.5247	5.92018	0	5818	2	2	1020.52	12628	0	7	68	44.98
		5818	T3	11	5818	1164	511.268	75.236	1	3.4522e+06	3.77023e+06	2.70501e+06	2.34798e+06	2.50891e+06	2.23031e+06	0.713899	0.160234	0.0873951	0.713899	0.160234	0.0873951	3.30915e+06	2.3624e+06	1.40076	16.5247	5.92018	0	5818	2	2	1020.52	12467	0	11	68	34.15
		5818	T4	11	5818	1164	511.268	75.236	1	3.4522e+06	3.77023e+06	2.70501e+06	2.34798e+06	2.50891e+06	2.23031e+06	0.713899	0.160234	0.0873951	0.713899	0.160234	0.0873951	3.30915e+06	2.3624e+06	1.40076	16.5247	5.92018	0	5818	2	2	1020.52	12455	0	6	68	17.2
		5978	T4	12	5978	1610	511.269	76.8518	1	2.5793e+06	2.46204e+06	2.09764e+06	1.93545e+06	1.55511e+06	1.75528e+06	0.734815	0.157511	0.0286843	0.734815	0.157511	0.0286843	2.37966e+06	1.74861e+06	1.36089	10.555	10.8805	0	5978	1	2	1020.52	12741	0	7	68	55.87
		5978	T4	12	5978	1610	511.269	76.8518	1	2.5793e+06	2.46204e+06	2.09764e+06	1.93545e+06	1.55511e+06	1.75528e+06	0.734815	0.157511	0.0286843	0.734815	0.157511	0.0286843	2.37966e+06	1.74861e+06	1.36089	10.555	10.8805	0	5978	1	2	1020.52	12753	0	6	68	34.39
		5978	C2	12	5978	1610	511.269	76.8518	1	2.5793e+06	2.46204e+06	2.09764e+06	1.93545e+06	1.55511e+06	1.75528e+06	0.734815	0.157511	0.0286843	0.734815	0.157511	0.0286843	2.37966e+06	1.74861e+06	1.36089	10.555	10.8805	0	5978	1	2	1020.52	12959	0	8	68	76.06
		5978	C2	12	5978	1610	511.269	76.8518	1	2.5793e+06	2.46204e+06	2.09764e+06	1.93545e+06	1.55511e+06	1.75528e+06	0.734815	0.157511	0.0286843	0.734815	0.157511	0.0286843	2.37966e+06	1.74861e+06	1.36089	10.555	10.8805	0	5978	1	2	1020.52	12971	0	6	68	34.72
		5978	C3	12	5978	1610	511.269	76.8518	1	2.5793e+06	2.46204e+06	2.09764e+06	1.93545e+06	1.55511e+06	1.75528e+06	0.734815	0.157511	0.0286843	0.734815	0.157511	0.0286843	2.37966e+06	1.74861e+06	1.36089	10.555	10.8805	0	5978	1	2	1020.52	12978	0	6	68	34.16
		5978	C3	12	5978	1610	511.269	76.8518	1	2.5793e+06	2.46204e+06	2.09764e+06	1.93545e+06	1.55511e+06	1.75528e+06	0.734815	0.157511	0.0286843	0.734815	0.157511	0.0286843	2.37966e+06	1.74861e+06	1.36089	10.555	10.8805	0	5978	1	2	1020.52	12969	0	6	68	30.31
		5978	C4	12	5978	1610	511.269	76.8518	1	2.5793e+06	2.46204e+06	2.09764e+06	1.93545e+06	1.55511e+06	1.75528e+06	0.734815	0.157511	0.0286843	0.734815	0.157511	0.0286843	2.37966e+06	1.74861e+06	1.36089	10.555	10.8805	0	5978	1	2	1020.52	12858	0	10	68	32.95
		5978	T1	12	5978	1610	511.269	76.8518	1	2.5793e+06	2.46204e+06	2.09764e+06	1.93545e+06	1.55511e+06	1.75528e+06	0.734815	0.157511	0.0286843	0.734815	0.157511	0.0286843	2.37966e+06	1.74861e+06	1.36089	10.555	10.8805	0	5978	1	2	1020.52	12952	0	6	68	19.37
		5978	T1	12	5978	1610	511.269	76.8518	1	2.5793e+06	2.46204e+06	2.09764e+06	1.93545e+06	1.55511e+06	1.75528e+06	0.734815	0.157511	0.0286843	0.734815	0.157511	0.0286843	2.37966e+06	1.74861e+06	1.36089	10.555	10.8805	0	5978	1	2	1020.52	12963	0	9	68	23.66
		5978	T4	12	5978	1610	511.269	76.8518	1	2.5793e+06	2.46204e+06	2.09764e+06	1.93545e+06	1.55511e+06	1.75528e+06	0.734815	0.157511	0.0286843	0.734815	0.157511	0.0286843	2.37966e+06	1.74861e+06	1.36089	10.555	10.8805	0	5978	1	2	1020.52	12741	0	7	68	55.87
		5978	T4	12	5978	1610	511.269	76.8518	1	2.5793e+06	2.46204e+06	2.09764e+06	1.93545e+06	1.55511e+06	1.75528e+06	0.734815	0.157511	0.0286843	0.734815	0.157511	0.0286843	2.37966e+06	1.74861e+06	1.36089	10.555	10.8805	0	5978	1	2	1020.52	12753	0	6	68	34.39
		6137	C2	7	6137	2499	511.27	78.4486	1	1.54208e+06	1.69408e+06	1.2074e+06	1.09757e+06	1.02766e+06	1.07105e+06	0.719307	0.144742	0.0988352	0.719307	0.144742	0.0988352	1.48119e+06	1.06543e+06	1.39023	16.8099	3.31258	0	6137	1	2	1020.52	13263	0	6	68	21.73
		6137	C3	7	6137	2499	511.27	78.4486	1	1.54208e+06	1.69408e+06	1.2074e+06	1.09757e+06	1.02766e+06	1.07105e+06	0.719307	0.144742	0.0988352	0.719307	0.144742	0.0988352	1.48119e+06	1.06543e+06	1.39023	16.8099	3.31258	0	6137	1	2	1020.52	13278	0	8	68	13.53
		6137	C4	7	6137	2499	511.27	78.4486	1	1.54208e+06	1.69408e+06	1.2074e+06	1.09757e+06	1.02766e+06	1.07105e+06	0.719307	0.144742	0.0988352	0.719307	0.144742	0.0988352	1.48119e+06	1.06543e+06	1.39023	16.8099	3.31258	0	6137	1	2	1020.52	13180	0	7	68	49.54
		6137	C4	7	6137	2499	511.27	78.4486	1	1.54208e+06	1.69408e+06	1.2074e+06	1.09757e+06	1.02766e+06	1.07105e+06	0.719307	0.144742	0.0988352	0.719307	0.144742	0.0988352	1.48119e+06	1.06543e+06	1.39023	16.8099	3.31258	0	6137	1	2	1020.52	13169	0	12	68	28.96
		6137	T3	7	6137	2499	511.27	78.4486	1	1.54208e+06	1.69408e+06	1.2074e+06	1.09757e+06	1.02766e+06	1.07105e+06	0.719307	0.144742	0.0988352	0.719307	0.144742	0.0988352	1.48119e+06	1.06543e+06	1.39023	16.8099	3.31258	0	6137	1	2	1020.52	13061	0	7	68	12.62
		11697	T4	10	11697	11088	511.27	133.627	1	163017	175288	158201	195536	116479	147179	0.924854	0.290053	0.646217	0.924854	0.290053	0.646217	165502	153065	1.08125	5.32345	26.0386	0	11697	2	2	1020.53	23058	0	7	68	52.57
		11697	T4	10	11697	11088	511.27	133.627	1	163017	175288	158201	195536	116479	147179	0.924854	0.290053	0.646217	0.924854	0.290053	0.646217	165502	153065	1.08125	5.32345	26.0386	0	11697	2	2	1020.53	23116	0	11	68	51.62
		11697	C2	10	11697	11088	511.27	133.627	1	163017	175288	158201	195536	116479	147179	0.924854	0.290053	0.646217	0.924854	0.290053	0.646217	165502	153065	1.08125	5.32345	26.0386	0	11697	2	2	1020.53	23240	0	5	68	23.24
		11697	C3	10	11697	11088	511.27	133.627	1	163017	175288	158201	195536	116479	147179	0.924854	0.290053	0.646217	0.924854	0.290053	0.646217	165502	153065	1.08125	5.32345	26.0386	0	11697	2	2	1020.53	23244	0	11	68	40.42
		11697	C4	10	11697	11088	511.27	133.627	1	163017	175288	158201	195536	116479	147179	0.924854	0.290053	0.646217	0.924854	0.290053	0.646217	165502	153065	1.08125	5.32345	26.0386	0	11697	2	2	1020.53	23216	0	12	68	58.76
		11697	T1	10	11697	11088	511.27	133.627	1	163017	175288	158201	195536	116479	147179	0.924854	0.290053	0.646217	0.924854	0.290053	0.646217	165502	153065	1.08125	5.32345	26.0386	0	11697	2	2	1020.53	23444	0	7	68	55.41
		11697	T1	10	11697	11088	511.27	133.627	1	163017	175288	158201	195536	116479	147179	0.924854	0.290053	0.646217	0.924854	0.290053	0.646217	165502	153065	1.08125	5.32345	26.0386	0	11697	2	2	1020.53	23426	0	7	68	44.98
		11697	T3	10	11697	11088	511.27	133.627	1	163017	175288	158201	195536	116479	147179	0.924854	0.290053	0.646217	0.924854	0.290053	0.646217	165502	153065	1.08125	5.32345	26.0386	0	11697	2	2	1020.53	23048	0	7	68	50.23
		11697	T3	10	11697	11088	511.27	133.627	1	163017	175288	158201	195536	116479	147179	0.924854	0.290053	0.646217	0.924854	0.290053	0.646217	165502	153065	1.08125	5.32345	26.0386	0	11697	2	2	1020.53	23113	0	7	68	57
		11697	T4	10	11697	11088	511.27	133.627	1	163017	175288	158201	195536	116479	147179	0.924854	0.290053	0.646217	0.924854	0.290053	0.646217	165502	153065	1.08125	5.32345	26.0386	0	11697	2	2	1020.53	23058	0	7	68	52.57
		11697	T4	10	11697	11088	511.27	133.627	1	163017	175288	158201	195536	116479	147179	0.924854	0.290053	0.646217	0.924854	0.290053	0.646217	165502	153065	1.08125	5.32345	26.0386	0	11697	2	2	1020.53	23116	0	11	68	51.62
		12098	T4	11	12098	10869	511.27	138.965	1	166755	195577	160276	190464	133618	150995	0.909051	0.265283	0.479851	0.909051	0.265283	0.479851	174203	158359	1.10005	10.7876	18.3948	0	12098	1	2	1020.52	24091	0	7	68	65.57
		12098	T4	11	12098	10869	511.27	138.965	1	166755	195577	160276	190464	133618	150995	0.909051	0.265283	0.479851	0.909051	0.265283	0.479851	174203	158359	1.10005	10.7876	18.3948	0	12098	1	2	1020.52	24102	0	12	68	55.3
		12098	C2	11	12098	10869	511.27	138.965	1	166755	195577	160276	190464	133618	150995	0.909051	0.265283	0.479851	0.909051	0.265283	0.479851	174203	158359	1.10005	10.7876	18.3948	0	12098	1	2	1020.52	24110	0	7	68	50.88
		12098	C3	11	12098	10869	511.27	138.965	1	166755	195577	160276	190464	133618	150995	0.909051	0.265283	0.479851	0.909051	0.265283	0.479851	174203	158359	1.10005	10.7876	18.3948	0	12098	1	2	1020.52	24146	0	12	68	56.15
		12098	C3	11	12098	10869	511.27	138.965	1	166755	195577	160276	190464	133618	150995	0.909051	0.265283	0.479851	0.909051	0.265283	0.479851	174203	158359	1.10005	10.7876	18.3948	0	12098	1	2	1020.52	24107	0	7	68	57.54
		12098	C4	11	12098	10869	511.27	138.965	1	166755	195577	160276	190464	133618	150995	0.909051	0.265283	0.479851	0.909051	0.265283	0.479851	174203	158359	1.10005	10.7876	18.3948	0	12098	1	2	1020.52	23942	0	12	68	58.83
		12098	C4	11	12098	10869	511.27	138.965	1	166755	195577	160276	190464	133618	150995	0.909051	0.265283	0.479851	0.909051	0.265283	0.479851	174203	158359	1.10005	10.7876	18.3948	0	12098	1	2	1020.52	23936	0	7	68	62.45
		12098	T1	11	12098	10869	511.27	138.965	1	166755	195577	160276	190464	133618	150995	0.909051	0.265283	0.479851	0.909051	0.265283	0.479851	174203	158359	1.10005	10.7876	18.3948	0	12098	1	2	1020.52	24241	0	12	68	56.04
		12098	T3	11	12098	10869	511.27	138.965	1	166755	195577	160276	190464	133618	150995	0.909051	0.265283	0.479851	0.909051	0.265283	0.479851	174203	158359	1.10005	10.7876	18.3948	0	12098	1	2	1020.52	24009	0	7	68	53.25
		12098	T3	11	12098	10869	511.27	138.965	1	166755	195577	160276	190464	133618	150995	0.909051	0.265283	0.479851	0.909051	0.265283	0.479851	174203	158359	1.10005	10.7876	18.3948	0	12098	1	2	1020.52	23993	0	12	68	52.93
		12098	T4	11	12098	10869	511.27	138.965	1	166755	195577	160276	190464	133618	150995	0.909051	0.265283	0.479851	0.909051	0.265283	0.479851	174203	158359	1.10005	10.7876	18.3948	0	12098	1	2	1020.52	24091	0	7	68	65.57
		12098	T4	11	12098	10869	511.27	138.965	1	166755	195577	160276	190464	133618	150995	0.909051	0.265283	0.479851	0.909051	0.265283	0.479851	174203	158359	1.10005	10.7876	18.3948	0	12098	1	2	1020.52	24102	0	12	68	55.3
		12218	C2	4	12218	17395	511.268	140.812	1	19101.5	17776.5	13874.8	28255.3	11733.2	15797.3	1.09917	0.685424	0.773528	1.09917	0.685424	0.773528	16917.6	18595.3	1.09917	16.0613	46.2972	0	12218	1	2	1020.52	24389	0	6	68	22.09
		12218	C4	4	12218	17395	511.268	140.812	1	19101.5	17776.5	13874.8	28255.3	11733.2	15797.3	1.09917	0.685424	0.773528	1.09917	0.685424	0.773528	16917.6	18595.3	1.09917	16.0613	46.2972	0	12218	1	2	1020.52	24184	0	10	68	28.28
		12218	T1	4	12218	17395	511.268	140.812	1	19101.5	17776.5	13874.8	28255.3	11733.2	15797.3	1.09917	0.685424	0.773528	1.09917	0.685424	0.773528	16917.6	18595.3	1.09917	16.0613	46.2972	0	12218	1	2	1020.52	24465	0	8	68	34.08
		12218	T1	4	12218	17395	511.268	140.812	1	19101.5	17776.5	13874.8	28255.3	11733.2	15797.3	1.09917	0.685424	0.773528	1.09917	0.685424	0.773528	16917.6	18595.3	1.09917	16.0613	46.2972	0	12218	1	2	1020.52	24462	0	7	68	43.91
		23151	T4	3	23151	10112	511.27	136.005	1	187375	228949	184830	216034	154662	175183	0.908051	0.26816	0.470484	0.908051	0.26816	0.470484	200385	181960	1.10126	12.3613	17.17	0	23151	2	2	1020.53	23358	0	7	68	53.39
		23151	T4	3	23151	10112	511.27	136.005	1	187375	228949	184830	216034	154662	175183	0.908051	0.26816	0.470484	0.908051	0.26816	0.470484	200385	181960	1.10126	12.3613	17.17	0	23151	2	2	1020.53	23478	0	7	68	59.02
		23151	T1	3	23151	10112	511.27	136.005	1	187375	228949	184830	216034	154662	175183	0.908051	0.26816	0.470484	0.908051	0.26816	0.470484	200385	181960	1.10126	12.3613	17.17	0	23151	2	2	1020.53	23728	0	12	68	44.39
		23151	T4	3	23151	10112	511.27	136.005	1	187375	228949	184830	216034	154662	175183	0.908051	0.26816	0.470484	0.908051	0.26816	0.470484	200385	181960	1.10126	12.3613	17.17	0	23151	2	2	1020.53	23358	0	7	68	53.39
		23151	T4	3	23151	10112	511.27	136.005	1	187375	228949	184830	216034	154662	175183	0.908051	0.26816	0.470484	0.908051	0.26816	0.470484	200385	181960	1.10126	12.3613	17.17	0	23151	2	2	1020.53	23478	0	7	68	59.02
		26864	T4	1	26864	10112	511.769	135.916	1	75972.4	93065.4	79323.4	94250.9	69730	66320.5	0.927284	0.285504	0.594705	0.927284	0.285504	0.594705	82787.1	76767.1	1.07842	10.9408	19.8484	1	23151	2	2	1020.53	23475	0	7	68	59.52
		26864	T4	1	26864	10112	511.769	135.916	1	75972.4	93065.4	79323.4	94250.9	69730	66320.5	0.927284	0.285504	0.594705	0.927284	0.285504	0.594705	82787.1	76767.1	1.07842	10.9408	19.8484	1	23151	2	2	1020.53	23475	0	7	68	59.52
	LTYYTPEYETKDTDXLAAFR+I(15)	1	1	1.02451	0.648873	0.935171	0	27.42
		hits: 1 Items
		FRAMEID	RAWFILE	MS2	FrameID1	CompID	MZ	Time	GoodID	II_C2	II_C3	II_C4	II_T1	II_T3	II_T4	Ratio	StdDev	PValue	NRatio	NStdDev	NPValue	Avg_Con	Avg_Treat	MaxChange	CV_Con	CV_Treat	PRElement	PRRoot	PRSize	Charge	CompMW	MS2Scan	Rank	Ion1	Ion2	IonScore
		6932	T1	9	6932	6920	804.067	86.3445	1	368086	200024	170922	207625	241913	307607	1.02451	0.648873	0.935171	1.02451	0.648873	0.935171	246344	252382	1.02451	43.2043	20.1307	0	6932	2	3	2410.18	14642	0	22	194	27.42
	LTYYTPEYETKDTDXLAAFR+L(15)	1	1	1.02451	0.648873	0.935171	0	27.42
		hits: 1 Items
		FRAMEID	RAWFILE	MS2	FrameID1	CompID	MZ	Time	GoodID	II_C2	II_C3	II_C4	II_T1	II_T3	II_T4	Ratio	StdDev	PValue	NRatio	NStdDev	NPValue	Avg_Con	Avg_Treat	MaxChange	CV_Con	CV_Treat	PRElement	PRRoot	PRSize	Charge	CompMW	MS2Scan	Rank	Ion1	Ion2	IonScore
		6932	T1	9	6932	6920	804.067	86.3445	1	368086	200024	170922	207625	241913	307607	1.02451	0.648873	0.935171	1.02451	0.648873	0.935171	246344	252382	1.02451	43.2043	20.1307	0	6932	2	3	2410.18	14642	0	22	194	27.42
GI:195658441	vacuolar ATP synthase catalytic subunit A [Zea mays]	3	3	34	1.22974	0.202574	4.72295e-05
	peptides: 3 Items
	PEPTIDE	FRAMES	HITS	Ratio	StdDev	PValue	OtherAssignments	AvgIonScore
	FDPDFIDIR	1	13	1.17037	0.33127	0.292309	0	35.8377
		hits: 13 Items
		FRAMEID	RAWFILE	MS2	FrameID1	CompID	MZ	Time	GoodID	II_C2	II_C3	II_C4	II_T1	II_T3	II_T4	Ratio	StdDev	PValue	NRatio	NStdDev	NPValue	Avg_Con	Avg_Treat	MaxChange	CV_Con	CV_Treat	PRElement	PRRoot	PRSize	Charge	CompMW	MS2Scan	Rank	Ion1	Ion2	IonScore
		5553	T4	12	5553	1386	569.283	72.7351	1	2.18386e+06	2.71651e+06	1.71577e+06	2.71365e+06	2.60269e+06	2.42698e+06	1.17037	0.33127	0.32253	1.17037	0.33127	0.32253	2.20538e+06	2.58111e+06	1.17037	22.7044	5.60037	0	5553	1	2	1136.55	11854	0	7	74	40.86
		5553	T4	12	5553	1386	569.283	72.7351	1	2.18386e+06	2.71651e+06	1.71577e+06	2.71365e+06	2.60269e+06	2.42698e+06	1.17037	0.33127	0.32253	1.17037	0.33127	0.32253	2.20538e+06	2.58111e+06	1.17037	22.7044	5.60037	0	5553	1	2	1136.55	11864	0	13	74	38.36
		5553	C2	12	5553	1386	569.283	72.7351	1	2.18386e+06	2.71651e+06	1.71577e+06	2.71365e+06	2.60269e+06	2.42698e+06	1.17037	0.33127	0.32253	1.17037	0.33127	0.32253	2.20538e+06	2.58111e+06	1.17037	22.7044	5.60037	0	5553	1	2	1136.55	12154	0	13	74	28.03
		5553	C2	12	5553	1386	569.283	72.7351	1	2.18386e+06	2.71651e+06	1.71577e+06	2.71365e+06	2.60269e+06	2.42698e+06	1.17037	0.33127	0.32253	1.17037	0.33127	0.32253	2.20538e+06	2.58111e+06	1.17037	22.7044	5.60037	0	5553	1	2	1136.55	12163	0	7	74	35.57
		5553	C3	12	5553	1386	569.283	72.7351	1	2.18386e+06	2.71651e+06	1.71577e+06	2.71365e+06	2.60269e+06	2.42698e+06	1.17037	0.33127	0.32253	1.17037	0.33127	0.32253	2.20538e+06	2.58111e+06	1.17037	22.7044	5.60037	0	5553	1	2	1136.55	12096	0	13	74	36.04
		5553	C4	12	5553	1386	569.283	72.7351	1	2.18386e+06	2.71651e+06	1.71577e+06	2.71365e+06	2.60269e+06	2.42698e+06	1.17037	0.33127	0.32253	1.17037	0.33127	0.32253	2.20538e+06	2.58111e+06	1.17037	22.7044	5.60037	0	5553	1	2	1136.55	12035	0	8	74	35.31
		5553	C4	12	5553	1386	569.283	72.7351	1	2.18386e+06	2.71651e+06	1.71577e+06	2.71365e+06	2.60269e+06	2.42698e+06	1.17037	0.33127	0.32253	1.17037	0.33127	0.32253	2.20538e+06	2.58111e+06	1.17037	22.7044	5.60037	0	5553	1	2	1136.55	12028	0	13	74	33.75
		5553	T1	12	5553	1386	569.283	72.7351	1	2.18386e+06	2.71651e+06	1.71577e+06	2.71365e+06	2.60269e+06	2.42698e+06	1.17037	0.33127	0.32253	1.17037	0.33127	0.32253	2.20538e+06	2.58111e+06	1.17037	22.7044	5.60037	0	5553	1	2	1136.55	12037	0	7	74	32.95
		5553	T1	12	5553	1386	569.283	72.7351	1	2.18386e+06	2.71651e+06	1.71577e+06	2.71365e+06	2.60269e+06	2.42698e+06	1.17037	0.33127	0.32253	1.17037	0.33127	0.32253	2.20538e+06	2.58111e+06	1.17037	22.7044	5.60037	0	5553	1	2	1136.55	12027	0	8	74	37.89
		5553	T3	12	5553	1386	569.283	72.7351	1	2.18386e+06	2.71651e+06	1.71577e+06	2.71365e+06	2.60269e+06	2.42698e+06	1.17037	0.33127	0.32253	1.17037	0.33127	0.32253	2.20538e+06	2.58111e+06	1.17037	22.7044	5.60037	0	5553	1	2	1136.55	11854	0	8	74	32.92
		5553	T3	12	5553	1386	569.283	72.7351	1	2.18386e+06	2.71651e+06	1.71577e+06	2.71365e+06	2.60269e+06	2.42698e+06	1.17037	0.33127	0.32253	1.17037	0.33127	0.32253	2.20538e+06	2.58111e+06	1.17037	22.7044	5.60037	0	5553	1	2	1136.55	11845	0	12	74	34.99
		5553	T4	12	5553	1386	569.283	72.7351	1	2.18386e+06	2.71651e+06	1.71577e+06	2.71365e+06	2.60269e+06	2.42698e+06	1.17037	0.33127	0.32253	1.17037	0.33127	0.32253	2.20538e+06	2.58111e+06	1.17037	22.7044	5.60037	0	5553	1	2	1136.55	11854	0	7	74	40.86
		5553	T4	12	5553	1386	569.283	72.7351	1	2.18386e+06	2.71651e+06	1.71577e+06	2.71365e+06	2.60269e+06	2.42698e+06	1.17037	0.33127	0.32253	1.17037	0.33127	0.32253	2.20538e+06	2.58111e+06	1.17037	22.7044	5.60037	0	5553	1	2	1136.55	11864	0	13	74	38.36
	IAADTPLLTGQR	1	13	1.42187	0.554493	5.15778e-05	0	58.58
		hits: 13 Items
		FRAMEID	RAWFILE	MS2	FrameID1	CompID	MZ	Time	GoodID	II_C2	II_C3	II_C4	II_T1	II_T3	II_T4	Ratio	StdDev	PValue	NRatio	NStdDev	NPValue	Avg_Con	Avg_Treat	MaxChange	CV_Con	CV_Treat	PRElement	PRRoot	PRSize	Charge	CompMW	MS2Scan	Rank	Ion1	Ion2	IonScore
		2371	T4	12	2371	1795	628.354	41.672	1	1.54176e+06	1.8846e+06	1.14929e+06	2.06652e+06	2.52994e+06	1.90953e+06	1.42187	0.554493	0.086146	1.42187	0.554493	0.086146	1.52522e+06	2.16866e+06	1.42187	24.1233	14.8742	0	2371	1	2	1254.69	5565	0	9	100	69.7
		2371	T4	12	2371	1795	628.354	41.672	1	1.54176e+06	1.8846e+06	1.14929e+06	2.06652e+06	2.52994e+06	1.90953e+06	1.42187	0.554493	0.086146	1.42187	0.554493	0.086146	1.52522e+06	2.16866e+06	1.42187	24.1233	14.8742	0	2371	1	2	1254.69	5576	0	18	100	100.22
		2371	C2	12	2371	1795	628.354	41.672	1	1.54176e+06	1.8846e+06	1.14929e+06	2.06652e+06	2.52994e+06	1.90953e+06	1.42187	0.554493	0.086146	1.42187	0.554493	0.086146	1.52522e+06	2.16866e+06	1.42187	24.1233	14.8742	0	2371	1	2	1254.69	5966	0	6	100	38.36
		2371	C2	12	2371	1795	628.354	41.672	1	1.54176e+06	1.8846e+06	1.14929e+06	2.06652e+06	2.52994e+06	1.90953e+06	1.42187	0.554493	0.086146	1.42187	0.554493	0.086146	1.52522e+06	2.16866e+06	1.42187	24.1233	14.8742	0	2371	1	2	1254.69	5951	0	7	100	42.85
		2371	C3	12	2371	1795	628.354	41.672	1	1.54176e+06	1.8846e+06	1.14929e+06	2.06652e+06	2.52994e+06	1.90953e+06	1.42187	0.554493	0.086146	1.42187	0.554493	0.086146	1.52522e+06	2.16866e+06	1.42187	24.1233	14.8742	0	2371	1	2	1254.69	5789	0	8	100	45.55
		2371	C3	12	2371	1795	628.354	41.672	1	1.54176e+06	1.8846e+06	1.14929e+06	2.06652e+06	2.52994e+06	1.90953e+06	1.42187	0.554493	0.086146	1.42187	0.554493	0.086146	1.52522e+06	2.16866e+06	1.42187	24.1233	14.8742	0	2371	1	2	1254.69	5800	0	8	100	56.3
		2371	C4	12	2371	1795	628.354	41.672	1	1.54176e+06	1.8846e+06	1.14929e+06	2.06652e+06	2.52994e+06	1.90953e+06	1.42187	0.554493	0.086146	1.42187	0.554493	0.086146	1.52522e+06	2.16866e+06	1.42187	24.1233	14.8742	0	2371	1	2	1254.69	5839	0	7	100	54.2
		2371	T1	12	2371	1795	628.354	41.672	1	1.54176e+06	1.8846e+06	1.14929e+06	2.06652e+06	2.52994e+06	1.90953e+06	1.42187	0.554493	0.086146	1.42187	0.554493	0.086146	1.52522e+06	2.16866e+06	1.42187	24.1233	14.8742	0	2371	1	2	1254.69	5752	0	8	100	60.5
		2371	T1	12	2371	1795	628.354	41.672	1	1.54176e+06	1.8846e+06	1.14929e+06	2.06652e+06	2.52994e+06	1.90953e+06	1.42187	0.554493	0.086146	1.42187	0.554493	0.086146	1.52522e+06	2.16866e+06	1.42187	24.1233	14.8742	0	2371	1	2	1254.69	5743	0	9	100	63.96
		2371	T3	12	2371	1795	628.354	41.672	1	1.54176e+06	1.8846e+06	1.14929e+06	2.06652e+06	2.52994e+06	1.90953e+06	1.42187	0.554493	0.086146	1.42187	0.554493	0.086146	1.52522e+06	2.16866e+06	1.42187	24.1233	14.8742	0	2371	1	2	1254.69	5620	0	16	100	47.2
		2371	T3	12	2371	1795	628.354	41.672	1	1.54176e+06	1.8846e+06	1.14929e+06	2.06652e+06	2.52994e+06	1.90953e+06	1.42187	0.554493	0.086146	1.42187	0.554493	0.086146	1.52522e+06	2.16866e+06	1.42187	24.1233	14.8742	0	2371	1	2	1254.69	5613	0	4	100	12.78
		2371	T4	12	2371	1795	628.354	41.672	1	1.54176e+06	1.8846e+06	1.14929e+06	2.06652e+06	2.52994e+06	1.90953e+06	1.42187	0.554493	0.086146	1.42187	0.554493	0.086146	1.52522e+06	2.16866e+06	1.42187	24.1233	14.8742	0	2371	1	2	1254.69	5565	0	9	100	69.7
		2371	T4	12	2371	1795	628.354	41.672	1	1.54176e+06	1.8846e+06	1.14929e+06	2.06652e+06	2.52994e+06	1.90953e+06	1.42187	0.554493	0.086146	1.42187	0.554493	0.086146	1.52522e+06	2.16866e+06	1.42187	24.1233	14.8742	0	2371	1	2	1254.69	5576	0	18	100	100.22
	LYDDLTAGFR	1	8	1.22275	0.288629	0.0250282	0	65.94
		hits: 8 Items
		FRAMEID	RAWFILE	MS2	FrameID1	CompID	MZ	Time	GoodID	II_C2	II_C3	II_C4	II_T1	II_T3	II_T4	Ratio	StdDev	PValue	NRatio	NStdDev	NPValue	Avg_Con	Avg_Treat	MaxChange	CV_Con	CV_Treat	PRElement	PRRoot	PRSize	Charge	CompMW	MS2Scan	Rank	Ion1	Ion2	IonScore
		3837	T4	12	3837	2027	585.793	55.8371	1	1.46317e+06	1.72572e+06	1.18329e+06	1.81846e+06	1.847e+06	1.68063e+06	1.22275	0.288629	0.164872	1.22275	0.288629	0.164872	1.4574e+06	1.78203e+06	1.22275	18.6127	4.99225	0	3837	1	2	1169.57	8427	0	9	78	71.67
		3837	T4	12	3837	2027	585.793	55.8371	1	1.46317e+06	1.72572e+06	1.18329e+06	1.81846e+06	1.847e+06	1.68063e+06	1.22275	0.288629	0.164872	1.22275	0.288629	0.164872	1.4574e+06	1.78203e+06	1.22275	18.6127	4.99225	0	3837	1	2	1169.57	8420	0	9	78	74.32
		3837	C4	12	3837	2027	585.793	55.8371	1	1.46317e+06	1.72572e+06	1.18329e+06	1.81846e+06	1.847e+06	1.68063e+06	1.22275	0.288629	0.164872	1.22275	0.288629	0.164872	1.4574e+06	1.78203e+06	1.22275	18.6127	4.99225	0	3837	1	2	1169.57	8718	0	8	78	22.91
		3837	C4	12	3837	2027	585.793	55.8371	1	1.46317e+06	1.72572e+06	1.18329e+06	1.81846e+06	1.847e+06	1.68063e+06	1.22275	0.288629	0.164872	1.22275	0.288629	0.164872	1.4574e+06	1.78203e+06	1.22275	18.6127	4.99225	0	3837	1	2	1169.57	8708	0	9	78	70.03
		3837	T1	12	3837	2027	585.793	55.8371	1	1.46317e+06	1.72572e+06	1.18329e+06	1.81846e+06	1.847e+06	1.68063e+06	1.22275	0.288629	0.164872	1.22275	0.288629	0.164872	1.4574e+06	1.78203e+06	1.22275	18.6127	4.99225	0	3837	1	2	1169.57	8683	0	9	78	66.91
		3837	T1	12	3837	2027	585.793	55.8371	1	1.46317e+06	1.72572e+06	1.18329e+06	1.81846e+06	1.847e+06	1.68063e+06	1.22275	0.288629	0.164872	1.22275	0.288629	0.164872	1.4574e+06	1.78203e+06	1.22275	18.6127	4.99225	0	3837	1	2	1169.57	8671	0	9	78	75.69
		3837	T4	12	3837	2027	585.793	55.8371	1	1.46317e+06	1.72572e+06	1.18329e+06	1.81846e+06	1.847e+06	1.68063e+06	1.22275	0.288629	0.164872	1.22275	0.288629	0.164872	1.4574e+06	1.78203e+06	1.22275	18.6127	4.99225	0	3837	1	2	1169.57	8427	0	9	78	71.67
		3837	T4	12	3837	2027	585.793	55.8371	1	1.46317e+06	1.72572e+06	1.18329e+06	1.81846e+06	1.847e+06	1.68063e+06	1.22275	0.288629	0.164872	1.22275	0.288629	0.164872	1.4574e+06	1.78203e+06	1.22275	18.6127	4.99225	0	3837	1	2	1169.57	8420	0	9	78	74.32
GI:448872690	alpha-1,4-glucan-protein synthase [Elaeis guineensis]	3	3	16	1.92908	0.323833	9.9e-20
	peptides: 3 Items
	PEPTIDE	FRAMES	HITS	Ratio	StdDev	PValue	OtherAssignments	AvgIonScore
	VICDHLGLGVK+Carbamidomethyl(3)	1	4	1.72742	0.574327	1.04875e-05	0	18.945
		hits: 4 Items
		FRAMEID	RAWFILE	MS2	FrameID1	CompID	MZ	Time	GoodID	II_C2	II_C3	II_C4	II_T1	II_T3	II_T4	Ratio	StdDev	PValue	NRatio	NStdDev	NPValue	Avg_Con	Avg_Treat	MaxChange	CV_Con	CV_Treat	PRElement	PRRoot	PRSize	Charge	CompMW	MS2Scan	Rank	Ion1	Ion2	IonScore
		2098	T4	9	2098	4324	605.833	38.8404	1	607280	559134	357558	802994	1.01392e+06	732773	1.67305	0.724372	0.0404366	1.67305	0.724372	0.0404366	507991	849894	1.67305	26.08	17.2164	0	2098	1	2	1209.65	4750	0	13	80	22.6
		2098	T4	9	2098	4324	605.833	38.8404	1	607280	559134	357558	802994	1.01392e+06	732773	1.67305	0.724372	0.0404366	1.67305	0.724372	0.0404366	507991	849894	1.67305	26.08	17.2164	0	2098	1	2	1209.65	4764	0	12	80	15.29
		2098	T4	9	2098	4324	605.833	38.8404	1	607280	559134	357558	802994	1.01392e+06	732773	1.67305	0.724372	0.0404366	1.67305	0.724372	0.0404366	507991	849894	1.67305	26.08	17.2164	0	2098	1	2	1209.65	4750	0	13	80	22.6
		2098	T4	9	2098	4324	605.833	38.8404	1	607280	559134	357558	802994	1.01392e+06	732773	1.67305	0.724372	0.0404366	1.67305	0.724372	0.0404366	507991	849894	1.67305	26.08	17.2164	0	2098	1	2	1209.65	4764	0	12	80	15.29
	VPEGFDYELYNR	1	1	1.91569	0.445239	1.75822e-07	0	12.98
		hits: 1 Items
		FRAMEID	RAWFILE	MS2	FrameID1	CompID	MZ	Time	GoodID	II_C2	II_C3	II_C4	II_T1	II_T3	II_T4	Ratio	StdDev	PValue	NRatio	NStdDev	NPValue	Avg_Con	Avg_Treat	MaxChange	CV_Con	CV_Treat	PRElement	PRRoot	PRSize	Charge	CompMW	MS2Scan	Rank	Ion1	Ion2	IonScore
		3944	C4	18	3944	1797	751.352	56.9304	1	1.29759e+06	1.46834e+06	1.03082e+06	2.58486e+06	2.36883e+06	2.31971e+06	1.91569	0.445239	0.00292044	1.91569	0.445239	0.00292044	1.26558e+06	2.42447e+06	1.91569	17.4237	5.81805	0	3944	2	2	1500.69	9026	0	8	100	12.98
	YDDMWAGWCIK+Carbamidomethyl(9)	1	11	2.39416	0.827691	9.24816e-14	0	46.9418
		hits: 11 Items
		FRAMEID	RAWFILE	MS2	FrameID1	CompID	MZ	Time	GoodID	II_C2	II_C3	II_C4	II_T1	II_T3	II_T4	Ratio	StdDev	PValue	NRatio	NStdDev	NPValue	Avg_Con	Avg_Treat	MaxChange	CV_Con	CV_Treat	PRElement	PRRoot	PRSize	Charge	CompMW	MS2Scan	Rank	Ion1	Ion2	IonScore
		6409	T4	11	6409	5010	722.804	81.0905	1	307805	437019	243080	788783	752048	824366	2.39416	0.827691	0.0084819	2.39416	0.827691	0.0084819	329301	788399	2.39416	29.9847	4.5866	0	6409	1	2	1443.59	13445	0	11	82	67.44
		6409	T4	11	6409	5010	722.804	81.0905	1	307805	437019	243080	788783	752048	824366	2.39416	0.827691	0.0084819	2.39416	0.827691	0.0084819	329301	788399	2.39416	29.9847	4.5866	0	6409	1	2	1443.59	13437	0	10	82	51.27
		6409	C3	11	6409	5010	722.804	81.0905	1	307805	437019	243080	788783	752048	824366	2.39416	0.827691	0.0084819	2.39416	0.827691	0.0084819	329301	788399	2.39416	29.9847	4.5866	0	6409	1	2	1443.59	13705	0	7	82	27.07
		6409	C4	11	6409	5010	722.804	81.0905	1	307805	437019	243080	788783	752048	824366	2.39416	0.827691	0.0084819	2.39416	0.827691	0.0084819	329301	788399	2.39416	29.9847	4.5866	0	6409	1	2	1443.59	13611	0	9	82	19.33
		6409	C4	11	6409	5010	722.804	81.0905	1	307805	437019	243080	788783	752048	824366	2.39416	0.827691	0.0084819	2.39416	0.827691	0.0084819	329301	788399	2.39416	29.9847	4.5866	0	6409	1	2	1443.59	13599	0	6	82	24.03
		6409	T1	11	6409	5010	722.804	81.0905	1	307805	437019	243080	788783	752048	824366	2.39416	0.827691	0.0084819	2.39416	0.827691	0.0084819	329301	788399	2.39416	29.9847	4.5866	0	6409	1	2	1443.59	13604	0	13	82	53.98
		6409	T1	11	6409	5010	722.804	81.0905	1	307805	437019	243080	788783	752048	824366	2.39416	0.827691	0.0084819	2.39416	0.827691	0.0084819	329301	788399	2.39416	29.9847	4.5866	0	6409	1	2	1443.59	13594	0	10	82	51.43
		6409	T3	11	6409	5010	722.804	81.0905	1	307805	437019	243080	788783	752048	824366	2.39416	0.827691	0.0084819	2.39416	0.827691	0.0084819	329301	788399	2.39416	29.9847	4.5866	0	6409	1	2	1443.59	13436	0	12	82	42.08
		6409	T3	11	6409	5010	722.804	81.0905	1	307805	437019	243080	788783	752048	824366	2.39416	0.827691	0.0084819	2.39416	0.827691	0.0084819	329301	788399	2.39416	29.9847	4.5866	0	6409	1	2	1443.59	13442	0	11	82	61.02
		6409	T4	11	6409	5010	722.804	81.0905	1	307805	437019	243080	788783	752048	824366	2.39416	0.827691	0.0084819	2.39416	0.827691	0.0084819	329301	788399	2.39416	29.9847	4.5866	0	6409	1	2	1443.59	13445	0	11	82	67.44
		6409	T4	11	6409	5010	722.804	81.0905	1	307805	437019	243080	788783	752048	824366	2.39416	0.827691	0.0084819	2.39416	0.827691	0.0084819	329301	788399	2.39416	29.9847	4.5866	0	6409	1	2	1443.59	13437	0	10	82	51.27
GI:15218869	isocitrate dehydrogenase [Arabidopsis thaliana]	3	3	4	1.51285	0.207956	3.38507e-13
	peptides: 3 Items
	PEPTIDE	FRAMES	HITS	Ratio	StdDev	PValue	OtherAssignments	AvgIonScore
	DIFQEVYEASWK	1	2	1.41426	0.282908	0.00222825	0	60.895
		hits: 2 Items
		FRAMEID	RAWFILE	MS2	FrameID1	CompID	MZ	Time	GoodID	II_C2	II_C3	II_C4	II_T1	II_T3	II_T4	Ratio	StdDev	PValue	NRatio	NStdDev	NPValue	Avg_Con	Avg_Treat	MaxChange	CV_Con	CV_Treat	PRElement	PRRoot	PRSize	Charge	CompMW	MS2Scan	Rank	Ion1	Ion2	IonScore
		7975	C2	10	7975	3812	757.863	96.4914	1	654226	744022	567309	992771	874449	912597	1.41426	0.282908	0.015445	1.41426	0.282908	0.015445	655186	926606	1.41426	13.4864	6.51752	0	7975	1	2	1513.71	16720	0	10	122	81.92
		7975	T3	10	7975	3812	757.863	96.4914	1	654226	744022	567309	992771	874449	912597	1.41426	0.282908	0.015445	1.41426	0.282908	0.015445	655186	926606	1.41426	13.4864	6.51752	0	7975	1	2	1513.71	16454	0	16	122	39.87
	DLALIIHGSK	1	1	1.6597	0.386595	1.27038e-07	0	18.51
		hits: 1 Items
		FRAMEID	RAWFILE	MS2	FrameID1	CompID	MZ	Time	GoodID	II_C2	II_C3	II_C4	II_T1	II_T3	II_T4	Ratio	StdDev	PValue	NRatio	NStdDev	NPValue	Avg_Con	Avg_Treat	MaxChange	CV_Con	CV_Treat	PRElement	PRRoot	PRSize	Charge	CompMW	MS2Scan	Rank	Ion1	Ion2	IonScore
		2835	C2	12	2835	2943	533.816	46.0912	1	784196	822881	584972	1.28878e+06	1.20006e+06	1.1493e+06	1.6597	0.386595	0.00951689	1.6597	0.386595	0.00951689	730683	1.21271e+06	1.6597	17.4718	5.82134	0	2835	2	2	1066.61	6863	0	6	88	18.51
	GGETSTNSIASIFAWTR	1	1	1.5761	0.503887	1.82343e-06	0	19.66
		hits: 1 Items
		FRAMEID	RAWFILE	MS2	FrameID1	CompID	MZ	Time	GoodID	II_C2	II_C3	II_C4	II_T1	II_T3	II_T4	Ratio	StdDev	PValue	NRatio	NStdDev	NPValue	Avg_Con	Avg_Treat	MaxChange	CV_Con	CV_Treat	PRElement	PRRoot	PRSize	Charge	CompMW	MS2Scan	Rank	Ion1	Ion2	IonScore
		7936	C2	10	7936	4060	899.444	96.1354	1	444368	426129	296441	582319	564926	691966	1.5761	0.503887	0.0225178	1.5761	0.503887	0.0225178	388979	613070	1.5761	20.7357	11.2348	0	7936	3	2	1797.88	16662	0	6	174	19.66
GI:307136095	ferredoxin--NADP reductase [Cucumis melo subsp. melo]	3	4	23	0.822011	0.127189	0.0208235
	peptides: 3 Items
	PEPTIDE	FRAMES	HITS	Ratio	StdDev	PValue	OtherAssignments	AvgIonScore
	GVCSNFLCDLKPGAEVK+Carbamidomethyl(3)Carbamidomethyl(8)	2	12	0.838739	0.183315	0.0467241	0	24.8758
		hits: 12 Items
		FRAMEID	RAWFILE	MS2	FrameID1	CompID	MZ	Time	GoodID	II_C2	II_C3	II_C4	II_T1	II_T3	II_T4	Ratio	StdDev	PValue	NRatio	NStdDev	NPValue	Avg_Con	Avg_Treat	MaxChange	CV_Con	CV_Treat	PRElement	PRRoot	PRSize	Charge	CompMW	MS2Scan	Rank	Ion1	Ion2	IonScore
		4627	T4	6	4627	1620	631.978	63.5997	1	2.36492e+06	2.40803e+06	1.90897e+06	2.03072e+06	1.56383e+06	2.05192e+06	0.845038	0.228778	0.200652	0.845038	0.228778	0.200652	2.22731e+06	1.88216e+06	1.18338	12.4153	14.6578	0	4627	2	3	1892.91	10001	0	11	174	25.08
		4627	T4	6	4627	1620	631.978	63.5997	1	2.36492e+06	2.40803e+06	1.90897e+06	2.03072e+06	1.56383e+06	2.05192e+06	0.845038	0.228778	0.200652	0.845038	0.228778	0.200652	2.22731e+06	1.88216e+06	1.18338	12.4153	14.6578	0	4627	2	3	1892.91	9993	0	13	174	18.59
		4627	C2	6	4627	1620	631.978	63.5997	1	2.36492e+06	2.40803e+06	1.90897e+06	2.03072e+06	1.56383e+06	2.05192e+06	0.845038	0.228778	0.200652	0.845038	0.228778	0.200652	2.22731e+06	1.88216e+06	1.18338	12.4153	14.6578	0	4627	2	3	1892.91	10349	0	8	174	10.63
		4627	C3	6	4627	1620	631.978	63.5997	1	2.36492e+06	2.40803e+06	1.90897e+06	2.03072e+06	1.56383e+06	2.05192e+06	0.845038	0.228778	0.200652	0.845038	0.228778	0.200652	2.22731e+06	1.88216e+06	1.18338	12.4153	14.6578	0	4627	2	3	1892.91	10303	0	10	174	19.83
		4627	T1	6	4627	1620	631.978	63.5997	1	2.36492e+06	2.40803e+06	1.90897e+06	2.03072e+06	1.56383e+06	2.05192e+06	0.845038	0.228778	0.200652	0.845038	0.228778	0.200652	2.22731e+06	1.88216e+06	1.18338	12.4153	14.6578	0	4627	2	3	1892.91	10220	0	8	174	39.68
		4627	T3	6	4627	1620	631.978	63.5997	1	2.36492e+06	2.40803e+06	1.90897e+06	2.03072e+06	1.56383e+06	2.05192e+06	0.845038	0.228778	0.200652	0.845038	0.228778	0.200652	2.22731e+06	1.88216e+06	1.18338	12.4153	14.6578	0	4627	2	3	1892.91	10034	0	10	174	37.98
		4627	T4	6	4627	1620	631.978	63.5997	1	2.36492e+06	2.40803e+06	1.90897e+06	2.03072e+06	1.56383e+06	2.05192e+06	0.845038	0.228778	0.200652	0.845038	0.228778	0.200652	2.22731e+06	1.88216e+06	1.18338	12.4153	14.6578	0	4627	2	3	1892.91	10001	0	11	174	25.08
		4627	T4	6	4627	1620	631.978	63.5997	1	2.36492e+06	2.40803e+06	1.90897e+06	2.03072e+06	1.56383e+06	2.05192e+06	0.845038	0.228778	0.200652	0.845038	0.228778	0.200652	2.22731e+06	1.88216e+06	1.18338	12.4153	14.6578	0	4627	2	3	1892.91	9993	0	13	174	18.59
		4634	C2	5	4634	1620	632.312	63.6503	1	2.22798e+06	2.38959e+06	1.75476e+06	1.96822e+06	1.2933e+06	1.93921e+06	0.816143	0.306398	0.252378	0.816143	0.306398	0.252378	2.12411e+06	1.73358e+06	1.22528	15.5319	22.0103	1	4627	2	3	1892.91	10359	0	10	174	29.54
		4634	C3	5	4634	1620	632.312	63.6503	1	2.22798e+06	2.38959e+06	1.75476e+06	1.96822e+06	1.2933e+06	1.93921e+06	0.816143	0.306398	0.252378	0.816143	0.306398	0.252378	2.12411e+06	1.73358e+06	1.22528	15.5319	22.0103	1	4627	2	3	1892.91	10292	0	9	174	18.04
		4634	C4	5	4634	1620	632.312	63.6503	1	2.22798e+06	2.38959e+06	1.75476e+06	1.96822e+06	1.2933e+06	1.93921e+06	0.816143	0.306398	0.252378	0.816143	0.306398	0.252378	2.12411e+06	1.73358e+06	1.22528	15.5319	22.0103	1	4627	2	3	1892.91	10230	0	13	174	28.95
		4634	T1	5	4634	1620	632.312	63.6503	1	2.22798e+06	2.38959e+06	1.75476e+06	1.96822e+06	1.2933e+06	1.93921e+06	0.816143	0.306398	0.252378	0.816143	0.306398	0.252378	2.12411e+06	1.73358e+06	1.22528	15.5319	22.0103	1	4627	2	3	1892.91	10211	0	10	174	26.52
	LYSIASSALGDFGDSK	1	1	0.821762	0.22127	0.157993	0	11.07
		hits: 1 Items
		FRAMEID	RAWFILE	MS2	FrameID1	CompID	MZ	Time	GoodID	II_C2	II_C3	II_C4	II_T1	II_T3	II_T4	Ratio	StdDev	PValue	NRatio	NStdDev	NPValue	Avg_Con	Avg_Treat	MaxChange	CV_Con	CV_Treat	PRElement	PRRoot	PRSize	Charge	CompMW	MS2Scan	Rank	Ion1	Ion2	IonScore
		5402	C2	2	5402	437	816.403	71.2496	1	8.24182e+06	8.06403e+06	6.8952e+06	7.25521e+06	5.11483e+06	6.6957e+06	0.821762	0.22127	0.157993	0.821762	0.22127	0.157993	7.73368e+06	6.35525e+06	1.2169	9.45951	17.4668	1	14201	5	2	1629.79	11886	0	7	144	11.07
	MAQYAEELWELLK	1	10	0.77966	0.293184	0.0776658	0	31.074
		hits: 10 Items
		FRAMEID	RAWFILE	MS2	FrameID1	CompID	MZ	Time	GoodID	II_C2	II_C3	II_C4	II_T1	II_T3	II_T4	Ratio	StdDev	PValue	NRatio	NStdDev	NPValue	Avg_Con	Avg_Treat	MaxChange	CV_Con	CV_Treat	PRElement	PRRoot	PRSize	Charge	CompMW	MS2Scan	Rank	Ion1	Ion2	IonScore
		9766	T4	23	9766	470	812.408	113.883	1	9.22303e+06	9.43333e+06	6.12538e+06	7.22999e+06	5.34664e+06	6.74472e+06	0.77966	0.293184	0.228327	0.77966	0.293184	0.228327	8.26058e+06	6.44045e+06	1.28261	22.4212	15.1829	0	9766	2	2	1622.8	19719	0	11	124	37.34
		9766	T4	23	9766	470	812.408	113.883	1	9.22303e+06	9.43333e+06	6.12538e+06	7.22999e+06	5.34664e+06	6.74472e+06	0.77966	0.293184	0.228327	0.77966	0.293184	0.228327	8.26058e+06	6.44045e+06	1.28261	22.4212	15.1829	0	9766	2	2	1622.8	19708	0	8	124	21.48
		9766	C2	23	9766	470	812.408	113.883	1	9.22303e+06	9.43333e+06	6.12538e+06	7.22999e+06	5.34664e+06	6.74472e+06	0.77966	0.293184	0.228327	0.77966	0.293184	0.228327	8.26058e+06	6.44045e+06	1.28261	22.4212	15.1829	0	9766	2	2	1622.8	19914	0	9	124	36.75
		9766	C3	23	9766	470	812.408	113.883	1	9.22303e+06	9.43333e+06	6.12538e+06	7.22999e+06	5.34664e+06	6.74472e+06	0.77966	0.293184	0.228327	0.77966	0.293184	0.228327	8.26058e+06	6.44045e+06	1.28261	22.4212	15.1829	0	9766	2	2	1622.8	19785	0	8	124	27.57
		9766	C3	23	9766	470	812.408	113.883	1	9.22303e+06	9.43333e+06	6.12538e+06	7.22999e+06	5.34664e+06	6.74472e+06	0.77966	0.293184	0.228327	0.77966	0.293184	0.228327	8.26058e+06	6.44045e+06	1.28261	22.4212	15.1829	0	9766	2	2	1622.8	19774	0	10	124	31.04
		9766	C4	23	9766	470	812.408	113.883	1	9.22303e+06	9.43333e+06	6.12538e+06	7.22999e+06	5.34664e+06	6.74472e+06	0.77966	0.293184	0.228327	0.77966	0.293184	0.228327	8.26058e+06	6.44045e+06	1.28261	22.4212	15.1829	0	9766	2	2	1622.8	19725	0	9	124	26.3
		9766	T1	23	9766	470	812.408	113.883	1	9.22303e+06	9.43333e+06	6.12538e+06	7.22999e+06	5.34664e+06	6.74472e+06	0.77966	0.293184	0.228327	0.77966	0.293184	0.228327	8.26058e+06	6.44045e+06	1.28261	22.4212	15.1829	0	9766	2	2	1622.8	19924	0	9	124	39.57
		9766	T1	23	9766	470	812.408	113.883	1	9.22303e+06	9.43333e+06	6.12538e+06	7.22999e+06	5.34664e+06	6.74472e+06	0.77966	0.293184	0.228327	0.77966	0.293184	0.228327	8.26058e+06	6.44045e+06	1.28261	22.4212	15.1829	0	9766	2	2	1622.8	19913	0	8	124	31.87
		9766	T4	23	9766	470	812.408	113.883	1	9.22303e+06	9.43333e+06	6.12538e+06	7.22999e+06	5.34664e+06	6.74472e+06	0.77966	0.293184	0.228327	0.77966	0.293184	0.228327	8.26058e+06	6.44045e+06	1.28261	22.4212	15.1829	0	9766	2	2	1622.8	19719	0	11	124	37.34
		9766	T4	23	9766	470	812.408	113.883	1	9.22303e+06	9.43333e+06	6.12538e+06	7.22999e+06	5.34664e+06	6.74472e+06	0.77966	0.293184	0.228327	0.77966	0.293184	0.228327	8.26058e+06	6.44045e+06	1.28261	22.4212	15.1829	0	9766	2	2	1622.8	19708	0	8	124	21.48
GI:189418957	glycolate oxidase [Mikania micrantha]	3	5	46	1.17523	0.107136	0.00409993
	peptides: 3 Items
	PEPTIDE	FRAMES	HITS	Ratio	StdDev	PValue	OtherAssignments	AvgIonScore
	DVQWLQTITK	1	9	1.13125	0.207727	0.0326384	0	51.1578
		hits: 9 Items
		FRAMEID	RAWFILE	MS2	FrameID1	CompID	MZ	Time	GoodID	II_C2	II_C3	II_C4	II_T1	II_T3	II_T4	Ratio	StdDev	PValue	NRatio	NStdDev	NPValue	Avg_Con	Avg_Treat	MaxChange	CV_Con	CV_Treat	PRElement	PRRoot	PRSize	Charge	CompMW	MS2Scan	Rank	Ion1	Ion2	IonScore
		5265	T4	10	5265	821	616.338	69.9041	1	3.7388e+06	4.19545e+06	3.34751e+06	4.34267e+06	4.5011e+06	3.91877e+06	1.13125	0.207727	0.183439	1.13125	0.207727	0.183439	3.76059e+06	4.25418e+06	1.13125	11.2852	7.07732	0	5265	1	2	1230.66	11287	0	8	102	61.4
		5265	T4	10	5265	821	616.338	69.9041	1	3.7388e+06	4.19545e+06	3.34751e+06	4.34267e+06	4.5011e+06	3.91877e+06	1.13125	0.207727	0.183439	1.13125	0.207727	0.183439	3.76059e+06	4.25418e+06	1.13125	11.2852	7.07732	0	5265	1	2	1230.66	11296	0	7	102	42
		5265	C2	10	5265	821	616.338	69.9041	1	3.7388e+06	4.19545e+06	3.34751e+06	4.34267e+06	4.5011e+06	3.91877e+06	1.13125	0.207727	0.183439	1.13125	0.207727	0.183439	3.76059e+06	4.25418e+06	1.13125	11.2852	7.07732	0	5265	1	2	1230.66	11613	0	13	102	62.04
		5265	C2	10	5265	821	616.338	69.9041	1	3.7388e+06	4.19545e+06	3.34751e+06	4.34267e+06	4.5011e+06	3.91877e+06	1.13125	0.207727	0.183439	1.13125	0.207727	0.183439	3.76059e+06	4.25418e+06	1.13125	11.2852	7.07732	0	5265	1	2	1230.66	11604	0	7	102	29.22
		5265	C3	10	5265	821	616.338	69.9041	1	3.7388e+06	4.19545e+06	3.34751e+06	4.34267e+06	4.5011e+06	3.91877e+06	1.13125	0.207727	0.183439	1.13125	0.207727	0.183439	3.76059e+06	4.25418e+06	1.13125	11.2852	7.07732	0	5265	1	2	1230.66	11538	0	13	102	65.68
		5265	T3	10	5265	821	616.338	69.9041	1	3.7388e+06	4.19545e+06	3.34751e+06	4.34267e+06	4.5011e+06	3.91877e+06	1.13125	0.207727	0.183439	1.13125	0.207727	0.183439	3.76059e+06	4.25418e+06	1.13125	11.2852	7.07732	0	5265	1	2	1230.66	11297	0	8	102	56.44
		5265	T3	10	5265	821	616.338	69.9041	1	3.7388e+06	4.19545e+06	3.34751e+06	4.34267e+06	4.5011e+06	3.91877e+06	1.13125	0.207727	0.183439	1.13125	0.207727	0.183439	3.76059e+06	4.25418e+06	1.13125	11.2852	7.07732	0	5265	1	2	1230.66	11290	0	7	102	40.24
		5265	T4	10	5265	821	616.338	69.9041	1	3.7388e+06	4.19545e+06	3.34751e+06	4.34267e+06	4.5011e+06	3.91877e+06	1.13125	0.207727	0.183439	1.13125	0.207727	0.183439	3.76059e+06	4.25418e+06	1.13125	11.2852	7.07732	0	5265	1	2	1230.66	11287	0	8	102	61.4
		5265	T4	10	5265	821	616.338	69.9041	1	3.7388e+06	4.19545e+06	3.34751e+06	4.34267e+06	4.5011e+06	3.91877e+06	1.13125	0.207727	0.183439	1.13125	0.207727	0.183439	3.76059e+06	4.25418e+06	1.13125	11.2852	7.07732	0	5265	1	2	1230.66	11296	0	7	102	42
	IDMTTTVLGFK	1	21	1.16635	0.290005	0.0450286	0	63.2848
		hits: 21 Items
		FRAMEID	RAWFILE	MS2	FrameID1	CompID	MZ	Time	GoodID	II_C2	II_C3	II_C4	II_T1	II_T3	II_T4	Ratio	StdDev	PValue	NRatio	NStdDev	NPValue	Avg_Con	Avg_Treat	MaxChange	CV_Con	CV_Treat	PRElement	PRRoot	PRSize	Charge	CompMW	MS2Scan	Rank	Ion1	Ion2	IonScore
		5315	T4	23	5315	379	613.328	70.4468	1	8.32904e+06	1.04438e+07	7.37863e+06	9.94321e+06	1.09498e+07	9.60874e+06	1.16635	0.290005	0.247204	1.16635	0.290005	0.247204	8.71715e+06	1.01672e+07	1.16635	17.9989	6.86545	0	5315	1	2	1224.64	11375	0	9	88	66.01
		5315	T4	23	5315	379	613.328	70.4468	1	8.32904e+06	1.04438e+07	7.37863e+06	9.94321e+06	1.09498e+07	9.60874e+06	1.16635	0.290005	0.247204	1.16635	0.290005	0.247204	8.71715e+06	1.01672e+07	1.16635	17.9989	6.86545	0	5315	1	2	1224.64	11384	0	9	88	84.82
		5315	C2	23	5315	379	613.328	70.4468	1	8.32904e+06	1.04438e+07	7.37863e+06	9.94321e+06	1.09498e+07	9.60874e+06	1.16635	0.290005	0.247204	1.16635	0.290005	0.247204	8.71715e+06	1.01672e+07	1.16635	17.9989	6.86545	0	5315	1	2	1224.64	11714	0	8	88	78.91
		5315	C2	23	5315	379	613.328	70.4468	1	8.32904e+06	1.04438e+07	7.37863e+06	9.94321e+06	1.09498e+07	9.60874e+06	1.16635	0.290005	0.247204	1.16635	0.290005	0.247204	8.71715e+06	1.01672e+07	1.16635	17.9989	6.86545	0	5315	1	2	1224.64	11748	0	9	88	35.97
		5315	C2	23	5315	379	613.328	70.4468	1	8.32904e+06	1.04438e+07	7.37863e+06	9.94321e+06	1.09498e+07	9.60874e+06	1.16635	0.290005	0.247204	1.16635	0.290005	0.247204	8.71715e+06	1.01672e+07	1.16635	17.9989	6.86545	0	5315	1	2	1224.64	11739	0	8	88	16.41
		5315	C2	23	5315	379	613.328	70.4468	1	8.32904e+06	1.04438e+07	7.37863e+06	9.94321e+06	1.09498e+07	9.60874e+06	1.16635	0.290005	0.247204	1.16635	0.290005	0.247204	8.71715e+06	1.01672e+07	1.16635	17.9989	6.86545	0	5315	1	2	1224.64	11723	0	9	88	82.28
		5315	C3	23	5315	379	613.328	70.4468	1	8.32904e+06	1.04438e+07	7.37863e+06	9.94321e+06	1.09498e+07	9.60874e+06	1.16635	0.290005	0.247204	1.16635	0.290005	0.247204	8.71715e+06	1.01672e+07	1.16635	17.9989	6.86545	0	5315	1	2	1224.64	11645	0	9	88	82.44
		5315	C3	23	5315	379	613.328	70.4468	1	8.32904e+06	1.04438e+07	7.37863e+06	9.94321e+06	1.09498e+07	9.60874e+06	1.16635	0.290005	0.247204	1.16635	0.290005	0.247204	8.71715e+06	1.01672e+07	1.16635	17.9989	6.86545	0	5315	1	2	1224.64	11635	0	15	88	73.97
		5315	C3	23	5315	379	613.328	70.4468	1	8.32904e+06	1.04438e+07	7.37863e+06	9.94321e+06	1.09498e+07	9.60874e+06	1.16635	0.290005	0.247204	1.16635	0.290005	0.247204	8.71715e+06	1.01672e+07	1.16635	17.9989	6.86545	0	5315	1	2	1224.64	11660	0	8	88	33.22
		5315	C4	23	5315	379	613.328	70.4468	1	8.32904e+06	1.04438e+07	7.37863e+06	9.94321e+06	1.09498e+07	9.60874e+06	1.16635	0.290005	0.247204	1.16635	0.290005	0.247204	8.71715e+06	1.01672e+07	1.16635	17.9989	6.86545	0	5315	1	2	1224.64	11583	0	9	88	64.72
		5315	C4	23	5315	379	613.328	70.4468	1	8.32904e+06	1.04438e+07	7.37863e+06	9.94321e+06	1.09498e+07	9.60874e+06	1.16635	0.290005	0.247204	1.16635	0.290005	0.247204	8.71715e+06	1.01672e+07	1.16635	17.9989	6.86545	0	5315	1	2	1224.64	11594	0	9	88	84.91
		5315	C4	23	5315	379	613.328	70.4468	1	8.32904e+06	1.04438e+07	7.37863e+06	9.94321e+06	1.09498e+07	9.60874e+06	1.16635	0.290005	0.247204	1.16635	0.290005	0.247204	8.71715e+06	1.01672e+07	1.16635	17.9989	6.86545	0	5315	1	2	1224.64	11607	0	9	88	47.39
		5315	C4	23	5315	379	613.328	70.4468	1	8.32904e+06	1.04438e+07	7.37863e+06	9.94321e+06	1.09498e+07	9.60874e+06	1.16635	0.290005	0.247204	1.16635	0.290005	0.247204	8.71715e+06	1.01672e+07	1.16635	17.9989	6.86545	0	5315	1	2	1224.64	11616	0	8	88	38.96
		5315	T1	23	5315	379	613.328	70.4468	1	8.32904e+06	1.04438e+07	7.37863e+06	9.94321e+06	1.09498e+07	9.60874e+06	1.16635	0.290005	0.247204	1.16635	0.290005	0.247204	8.71715e+06	1.01672e+07	1.16635	17.9989	6.86545	0	5315	1	2	1224.64	11564	0	9	88	65.79
		5315	T1	23	5315	379	613.328	70.4468	1	8.32904e+06	1.04438e+07	7.37863e+06	9.94321e+06	1.09498e+07	9.60874e+06	1.16635	0.290005	0.247204	1.16635	0.290005	0.247204	8.71715e+06	1.01672e+07	1.16635	17.9989	6.86545	0	5315	1	2	1224.64	11572	0	9	88	79.96
		5315	T1	23	5315	379	613.328	70.4468	1	8.32904e+06	1.04438e+07	7.37863e+06	9.94321e+06	1.09498e+07	9.60874e+06	1.16635	0.290005	0.247204	1.16635	0.290005	0.247204	8.71715e+06	1.01672e+07	1.16635	17.9989	6.86545	0	5315	1	2	1224.64	11605	0	9	88	44.2
		5315	T1	23	5315	379	613.328	70.4468	1	8.32904e+06	1.04438e+07	7.37863e+06	9.94321e+06	1.09498e+07	9.60874e+06	1.16635	0.290005	0.247204	1.16635	0.290005	0.247204	8.71715e+06	1.01672e+07	1.16635	17.9989	6.86545	0	5315	1	2	1224.64	11596	0	9	88	50.16
		5315	T3	23	5315	379	613.328	70.4468	1	8.32904e+06	1.04438e+07	7.37863e+06	9.94321e+06	1.09498e+07	9.60874e+06	1.16635	0.290005	0.247204	1.16635	0.290005	0.247204	8.71715e+06	1.01672e+07	1.16635	17.9989	6.86545	0	5315	1	2	1224.64	11394	0	9	88	84.89
		5315	T3	23	5315	379	613.328	70.4468	1	8.32904e+06	1.04438e+07	7.37863e+06	9.94321e+06	1.09498e+07	9.60874e+06	1.16635	0.290005	0.247204	1.16635	0.290005	0.247204	8.71715e+06	1.01672e+07	1.16635	17.9989	6.86545	0	5315	1	2	1224.64	11387	0	9	88	63.14
		5315	T4	23	5315	379	613.328	70.4468	1	8.32904e+06	1.04438e+07	7.37863e+06	9.94321e+06	1.09498e+07	9.60874e+06	1.16635	0.290005	0.247204	1.16635	0.290005	0.247204	8.71715e+06	1.01672e+07	1.16635	17.9989	6.86545	0	5315	1	2	1224.64	11375	0	9	88	66.01
		5315	T4	23	5315	379	613.328	70.4468	1	8.32904e+06	1.04438e+07	7.37863e+06	9.94321e+06	1.09498e+07	9.60874e+06	1.16635	0.290005	0.247204	1.16635	0.290005	0.247204	8.71715e+06	1.01672e+07	1.16635	17.9989	6.86545	0	5315	1	2	1224.64	11384	0	9	88	84.82
	QLDYVPATIIALEEVVK	3	16	1.19683	0.138598	0.0499727	0	45.7419
		hits: 16 Items
		FRAMEID	RAWFILE	MS2	FrameID1	CompID	MZ	Time	GoodID	II_C2	II_C3	II_C4	II_T1	II_T3	II_T4	Ratio	StdDev	PValue	NRatio	NStdDev	NPValue	Avg_Con	Avg_Treat	MaxChange	CV_Con	CV_Treat	PRElement	PRRoot	PRSize	Charge	CompMW	MS2Scan	Rank	Ion1	Ion2	IonScore
		10711	T4	22	10711	654	951.037	123.786	1	4.23741e+06	5.21181e+06	4.25612e+06	5.29168e+06	4.96475e+06	4.95522e+06	1.10991	0.177315	0.254967	1.10991	0.177315	0.254967	4.56844e+06	5.07055e+06	1.10991	12.1978	3.7779	0	10711	2	2	1901.05	21366	0	6	182	11.28
		10711	C4	22	10711	654	951.037	123.786	1	4.23741e+06	5.21181e+06	4.25612e+06	5.29168e+06	4.96475e+06	4.95522e+06	1.10991	0.177315	0.254967	1.10991	0.177315	0.254967	4.56844e+06	5.07055e+06	1.10991	12.1978	3.7779	0	10711	2	2	1901.05	21394	0	4	182	15.99
		10727	C2	1	10727	5934	634.695	123.95	1	303303	443416	450618	494313	504431	482247	1.2369	0.285215	0.185426	1.2369	0.285215	0.185426	399112	493664	1.2369	20.809	2.24975	1	10730	2	3	1901.06	21588	0	10	182	69.7
		10730	T4	11	10730	5934	634.36	123.991	1	306741	362641	501094	497821	489030	470995	1.24551	0.354465	0.237655	1.24551	0.354465	0.237655	390159	485948	1.24551	25.645	2.81426	0	10730	2	3	1901.06	21388	0	11	182	70.4
		10730	T4	11	10730	5934	634.36	123.991	1	306741	362641	501094	497821	489030	470995	1.24551	0.354465	0.237655	1.24551	0.354465	0.237655	390159	485948	1.24551	25.645	2.81426	0	10730	2	3	1901.06	21385	0	14	182	46.3
		10730	C2	11	10730	5934	634.36	123.991	1	306741	362641	501094	497821	489030	470995	1.24551	0.354465	0.237655	1.24551	0.354465	0.237655	390159	485948	1.24551	25.645	2.81426	0	10730	2	3	1901.06	21595	0	18	182	57.65
		10730	C3	11	10730	5934	634.36	123.991	1	306741	362641	501094	497821	489030	470995	1.24551	0.354465	0.237655	1.24551	0.354465	0.237655	390159	485948	1.24551	25.645	2.81426	0	10730	2	3	1901.06	21480	0	10	182	50.27
		10730	C3	11	10730	5934	634.36	123.991	1	306741	362641	501094	497821	489030	470995	1.24551	0.354465	0.237655	1.24551	0.354465	0.237655	390159	485948	1.24551	25.645	2.81426	0	10730	2	3	1901.06	21485	0	19	182	18.76
		10730	C4	11	10730	5934	634.36	123.991	1	306741	362641	501094	497821	489030	470995	1.24551	0.354465	0.237655	1.24551	0.354465	0.237655	390159	485948	1.24551	25.645	2.81426	0	10730	2	3	1901.06	21416	0	15	182	28.46
		10730	C4	11	10730	5934	634.36	123.991	1	306741	362641	501094	497821	489030	470995	1.24551	0.354465	0.237655	1.24551	0.354465	0.237655	390159	485948	1.24551	25.645	2.81426	0	10730	2	3	1901.06	21424	0	12	182	82.87
		10730	T1	11	10730	5934	634.36	123.991	1	306741	362641	501094	497821	489030	470995	1.24551	0.354465	0.237655	1.24551	0.354465	0.237655	390159	485948	1.24551	25.645	2.81426	0	10730	2	3	1901.06	21719	0	12	182	44.82
		10730	T1	11	10730	5934	634.36	123.991	1	306741	362641	501094	497821	489030	470995	1.24551	0.354465	0.237655	1.24551	0.354465	0.237655	390159	485948	1.24551	25.645	2.81426	0	10730	2	3	1901.06	21709	0	8	182	31.18
		10730	T3	11	10730	5934	634.36	123.991	1	306741	362641	501094	497821	489030	470995	1.24551	0.354465	0.237655	1.24551	0.354465	0.237655	390159	485948	1.24551	25.645	2.81426	0	10730	2	3	1901.06	21376	0	11	182	55.53
		10730	T3	11	10730	5934	634.36	123.991	1	306741	362641	501094	497821	489030	470995	1.24551	0.354465	0.237655	1.24551	0.354465	0.237655	390159	485948	1.24551	25.645	2.81426	0	10730	2	3	1901.06	21367	0	9	182	31.96
		10730	T4	11	10730	5934	634.36	123.991	1	306741	362641	501094	497821	489030	470995	1.24551	0.354465	0.237655	1.24551	0.354465	0.237655	390159	485948	1.24551	25.645	2.81426	0	10730	2	3	1901.06	21388	0	11	182	70.4
		10730	T4	11	10730	5934	634.36	123.991	1	306741	362641	501094	497821	489030	470995	1.24551	0.354465	0.237655	1.24551	0.354465	0.237655	390159	485948	1.24551	25.645	2.81426	0	10730	2	3	1901.06	21385	0	14	182	46.3
GI:285309967	aconitate hydratase 3 [Citrus clementina]	3	3	11	1.46217	0.260542	4.12552e-05
	peptides: 3 Items
	PEPTIDE	FRAMES	HITS	Ratio	StdDev	PValue	OtherAssignments	AvgIonScore
	DAYCLLNFGDSITTDHISPAGSIHK+Carbamidomethyl(4)	1	5	1.31345	0.615868	0.184846	0	14.042
		hits: 5 Items
		FRAMEID	RAWFILE	MS2	FrameID1	CompID	MZ	Time	GoodID	II_C2	II_C3	II_C4	II_T1	II_T3	II_T4	Ratio	StdDev	PValue	NRatio	NStdDev	NPValue	Avg_Con	Avg_Treat	MaxChange	CV_Con	CV_Treat	PRElement	PRRoot	PRSize	Charge	CompMW	MS2Scan	Rank	Ion1	Ion2	IonScore
		14679	T4	7	14679	10241	683.83	84.7007	1	137241	102376	91514.5	109799	182848	142277	1.31345	0.615868	0.252915	1.31345	0.615868	0.252915	110377	144975	1.31345	21.6442	25.2452	0	14679	2	4	2732.29	14150	0	17	270	13.23
		14679	T1	7	14679	10241	683.83	84.7007	1	137241	102376	91514.5	109799	182848	142277	1.31345	0.615868	0.252915	1.31345	0.615868	0.252915	110377	144975	1.31345	21.6442	25.2452	0	14679	2	4	2732.29	14312	0	22	270	14.91
		14679	T3	7	14679	10241	683.83	84.7007	1	137241	102376	91514.5	109799	182848	142277	1.31345	0.615868	0.252915	1.31345	0.615868	0.252915	110377	144975	1.31345	21.6442	25.2452	0	14679	2	4	2732.29	14161	0	16	270	17.15
		14679	T3	7	14679	10241	683.83	84.7007	1	137241	102376	91514.5	109799	182848	142277	1.31345	0.615868	0.252915	1.31345	0.615868	0.252915	110377	144975	1.31345	21.6442	25.2452	0	14679	2	4	2732.29	14168	0	11	270	11.69
		14679	T4	7	14679	10241	683.83	84.7007	1	137241	102376	91514.5	109799	182848	142277	1.31345	0.615868	0.252915	1.31345	0.615868	0.252915	110377	144975	1.31345	21.6442	25.2452	0	14679	2	4	2732.29	14150	0	17	270	13.23
	FYSLPALNDPR	1	4	1.58268	0.490442	0.00014896	0	28.3
		hits: 4 Items
		FRAMEID	RAWFILE	MS2	FrameID1	CompID	MZ	Time	GoodID	II_C2	II_C3	II_C4	II_T1	II_T3	II_T4	Ratio	StdDev	PValue	NRatio	NStdDev	NPValue	Avg_Con	Avg_Treat	MaxChange	CV_Con	CV_Treat	PRElement	PRRoot	PRSize	Charge	CompMW	MS2Scan	Rank	Ion1	Ion2	IonScore
		4652	T4	23	4652	3049	646.835	63.8469	1	848842	921032	604200	1.25255e+06	1.37773e+06	1.12712e+06	1.58268	0.490442	0.0211278	1.58268	0.490442	0.0211278	791358	1.25247e+06	1.58268	20.9834	10.0047	0	4652	1	2	1291.66	9980	0	7	98	27.85
		4652	C2	23	4652	3049	646.835	63.8469	1	848842	921032	604200	1.25255e+06	1.37773e+06	1.12712e+06	1.58268	0.490442	0.0211278	1.58268	0.490442	0.0211278	791358	1.25247e+06	1.58268	20.9834	10.0047	0	4652	1	2	1291.66	10414	0	7	98	35.02
		4652	C3	23	4652	3049	646.835	63.8469	1	848842	921032	604200	1.25255e+06	1.37773e+06	1.12712e+06	1.58268	0.490442	0.0211278	1.58268	0.490442	0.0211278	791358	1.25247e+06	1.58268	20.9834	10.0047	0	4652	1	2	1291.66	10294	0	5	98	20.29
		4652	T1	23	4652	3049	646.835	63.8469	1	848842	921032	604200	1.25255e+06	1.37773e+06	1.12712e+06	1.58268	0.490442	0.0211278	1.58268	0.490442	0.0211278	791358	1.25247e+06	1.58268	20.9834	10.0047	0	4652	1	2	1291.66	10223	0	6	98	30.04
	YLLQSGLQK	1	2	1.44845	0.354942	0.0117406	0	29.1
		hits: 2 Items
		FRAMEID	RAWFILE	MS2	FrameID1	CompID	MZ	Time	GoodID	II_C2	II_C3	II_C4	II_T1	II_T3	II_T4	Ratio	StdDev	PValue	NRatio	NStdDev	NPValue	Avg_Con	Avg_Treat	MaxChange	CV_Con	CV_Treat	PRElement	PRRoot	PRSize	Charge	CompMW	MS2Scan	Rank	Ion1	Ion2	IonScore
		1983	T4	15	1983	997	525.302	37.7899	1	2.94314e+06	3.00667e+06	2.09352e+06	4.12888e+06	3.77665e+06	3.74482e+06	1.44845	0.354942	0.0396888	1.44845	0.354942	0.0396888	2.68111e+06	3.88345e+06	1.44845	19.0165	5.48847	0	1983	1	2	1048.59	4761	0	6	74	29.1
		1983	T4	15	1983	997	525.302	37.7899	1	2.94314e+06	3.00667e+06	2.09352e+06	4.12888e+06	3.77665e+06	3.74482e+06	1.44845	0.354942	0.0396888	1.44845	0.354942	0.0396888	2.68111e+06	3.88345e+06	1.44845	19.0165	5.48847	0	1983	1	2	1048.59	4761	0	6	74	29.1
GI:474036467	Magnesium-chelatase subunit chlI, chloroplastic [Triticum urartu]	3	4	13	0.551078	0.0925853	3.86986e-05
	peptides: 3 Items
	PEPTIDE	FRAMES	HITS	Ratio	StdDev	PValue	OtherAssignments	AvgIonScore
	FGMHAQVGTVR	2	3	0.678613	0.231152	0.0498528	0	21.6
		hits: 3 Items
		FRAMEID	RAWFILE	MS2	FrameID1	CompID	MZ	Time	GoodID	II_C2	II_C3	II_C4	II_T1	II_T3	II_T4	Ratio	StdDev	PValue	NRatio	NStdDev	NPValue	Avg_Con	Avg_Treat	MaxChange	CV_Con	CV_Treat	PRElement	PRRoot	PRSize	Charge	CompMW	MS2Scan	Rank	Ion1	Ion2	IonScore
		1040	T4	2	1040	14203	602.311	28.1625	1	92046.5	45844.3	18986.6	53156.9	33019.4	21609.9	0.687072	0.791007	0.536853	0.687072	0.791007	0.536853	52292.5	35928.7	1.45545	70.6685	44.4587	1	1022	2	2	1201.6	3020	0	8	90	17.87
		1079	T1	10	1079	6759	401.541	28.531	1	509419	504670	309661	338067	268674	288313	0.676151	0.255727	0.152878	0.676151	0.255727	0.152878	441250	298352	1.47896	25.8321	11.9889	0	1079	1	3	1201.6	3109	0	5	90	23.24
		1079	T1	10	1079	6759	401.541	28.531	1	509419	504670	309661	338067	268674	288313	0.676151	0.255727	0.152878	0.676151	0.255727	0.152878	441250	298352	1.47896	25.8321	11.9889	0	1079	1	3	1201.6	3099	0	11	90	23.69
	LCLLLNVIDPK+Carbamidomethyl(2)	1	1	0.474691	0.116019	0.000991081	0	11.86
		hits: 1 Items
		FRAMEID	RAWFILE	MS2	FrameID1	CompID	MZ	Time	GoodID	II_C2	II_C3	II_C4	II_T1	II_T3	II_T4	Ratio	StdDev	PValue	NRatio	NStdDev	NPValue	Avg_Con	Avg_Treat	MaxChange	CV_Con	CV_Treat	PRElement	PRRoot	PRSize	Charge	CompMW	MS2Scan	Rank	Ion1	Ion2	IonScore
		14878	T1	9	14878	3866	649.381	91.9389	1	1.09532e+06	1.19689e+06	869114	465357	487580	547715	0.474691	0.116019	0.0235997	0.474691	0.116019	0.0235997	1.05378e+06	500218	2.10663	15.923	8.518	0	14878	1	2	1296.75	15748	0	5	90	11.86
	VCAELNVDGLR+Carbamidomethyl(2)	1	9	0.690098	0.205624	0.00608174	0	34.0756
		hits: 9 Items
		FRAMEID	RAWFILE	MS2	FrameID1	CompID	MZ	Time	GoodID	II_C2	II_C3	II_C4	II_T1	II_T3	II_T4	Ratio	StdDev	PValue	NRatio	NStdDev	NPValue	Avg_Con	Avg_Treat	MaxChange	CV_Con	CV_Treat	PRElement	PRRoot	PRSize	Charge	CompMW	MS2Scan	Rank	Ion1	Ion2	IonScore
		2864	T4	7	2864	4314	623.317	46.3241	1	899846	918183	598104	570530	587978	508860	0.690098	0.205624	0.131616	0.690098	0.205624	0.131616	805378	555789	1.44907	22.3173	7.47907	0	2864	1	2	1244.62	6402	0	8	98	45.23
		2864	T4	7	2864	4314	623.317	46.3241	1	899846	918183	598104	570530	587978	508860	0.690098	0.205624	0.131616	0.690098	0.205624	0.131616	805378	555789	1.44907	22.3173	7.47907	0	2864	1	2	1244.62	6411	0	7	98	32.55
		2864	C2	7	2864	4314	623.317	46.3241	1	899846	918183	598104	570530	587978	508860	0.690098	0.205624	0.131616	0.690098	0.205624	0.131616	805378	555789	1.44907	22.3173	7.47907	0	2864	1	2	1244.62	6900	0	8	98	25.95
		2864	C4	7	2864	4314	623.317	46.3241	1	899846	918183	598104	570530	587978	508860	0.690098	0.205624	0.131616	0.690098	0.205624	0.131616	805378	555789	1.44907	22.3173	7.47907	0	2864	1	2	1244.62	6786	0	8	98	28.99
		2864	C4	7	2864	4314	623.317	46.3241	1	899846	918183	598104	570530	587978	508860	0.690098	0.205624	0.131616	0.690098	0.205624	0.131616	805378	555789	1.44907	22.3173	7.47907	0	2864	1	2	1244.62	6764	0	9	98	36.55
		2864	T1	7	2864	4314	623.317	46.3241	1	899846	918183	598104	570530	587978	508860	0.690098	0.205624	0.131616	0.690098	0.205624	0.131616	805378	555789	1.44907	22.3173	7.47907	0	2864	1	2	1244.62	6644	0	9	98	28.38
		2864	T1	7	2864	4314	623.317	46.3241	1	899846	918183	598104	570530	587978	508860	0.690098	0.205624	0.131616	0.690098	0.205624	0.131616	805378	555789	1.44907	22.3173	7.47907	0	2864	1	2	1244.62	6625	0	5	98	31.25
		2864	T4	7	2864	4314	623.317	46.3241	1	899846	918183	598104	570530	587978	508860	0.690098	0.205624	0.131616	0.690098	0.205624	0.131616	805378	555789	1.44907	22.3173	7.47907	0	2864	1	2	1244.62	6402	0	8	98	45.23
		2864	T4	7	2864	4314	623.317	46.3241	1	899846	918183	598104	570530	587978	508860	0.690098	0.205624	0.131616	0.690098	0.205624	0.131616	805378	555789	1.44907	22.3173	7.47907	0	2864	1	2	1244.62	6411	0	7	98	32.55
GI:285309965	aconitate hydratase 1 [Citrus clementina]	3	4	11	1.71679	0.248457	6.26235e-11
	peptides: 3 Items
	PEPTIDE	FRAMES	HITS	Ratio	StdDev	PValue	OtherAssignments	AvgIonScore
	ILLESAIR	1	6	1.77918	0.557529	4.70177e-07	0	42.8633
		hits: 6 Items
		FRAMEID	RAWFILE	MS2	FrameID1	CompID	MZ	Time	GoodID	II_C2	II_C3	II_C4	II_T1	II_T3	II_T4	Ratio	StdDev	PValue	NRatio	NStdDev	NPValue	Avg_Con	Avg_Treat	MaxChange	CV_Con	CV_Treat	PRElement	PRRoot	PRSize	Charge	CompMW	MS2Scan	Rank	Ion1	Ion2	IonScore
		2824	T4	11	2824	2020	457.787	45.9839	1	1.26445e+06	1.38594e+06	864908	2.17502e+06	2.18871e+06	1.89062e+06	1.77918	0.557529	0.0124039	1.77918	0.557529	0.0124039	1.17177e+06	2.08479e+06	1.77918	23.264	8.07222	0	2824	1	2	913.56	6392	0	5	58	24.96
		2824	C2	11	2824	2020	457.787	45.9839	1	1.26445e+06	1.38594e+06	864908	2.17502e+06	2.18871e+06	1.89062e+06	1.77918	0.557529	0.0124039	1.77918	0.557529	0.0124039	1.17177e+06	2.08479e+06	1.77918	23.264	8.07222	0	2824	1	2	913.56	6831	0	7	58	52.34
		2824	C4	11	2824	2020	457.787	45.9839	1	1.26445e+06	1.38594e+06	864908	2.17502e+06	2.18871e+06	1.89062e+06	1.77918	0.557529	0.0124039	1.77918	0.557529	0.0124039	1.17177e+06	2.08479e+06	1.77918	23.264	8.07222	0	2824	1	2	913.56	6751	0	7	58	53.56
		2824	C4	11	2824	2020	457.787	45.9839	1	1.26445e+06	1.38594e+06	864908	2.17502e+06	2.18871e+06	1.89062e+06	1.77918	0.557529	0.0124039	1.77918	0.557529	0.0124039	1.17177e+06	2.08479e+06	1.77918	23.264	8.07222	0	2824	1	2	913.56	6740	0	5	58	46.32
		2824	T3	11	2824	2020	457.787	45.9839	1	1.26445e+06	1.38594e+06	864908	2.17502e+06	2.18871e+06	1.89062e+06	1.77918	0.557529	0.0124039	1.77918	0.557529	0.0124039	1.17177e+06	2.08479e+06	1.77918	23.264	8.07222	0	2824	1	2	913.56	6472	0	7	58	55.04
		2824	T4	11	2824	2020	457.787	45.9839	1	1.26445e+06	1.38594e+06	864908	2.17502e+06	2.18871e+06	1.89062e+06	1.77918	0.557529	0.0124039	1.77918	0.557529	0.0124039	1.17177e+06	2.08479e+06	1.77918	23.264	8.07222	0	2824	1	2	913.56	6392	0	5	58	24.96
	SNLVGMGLIPLCFK+Carbamidomethyl(12)	1	1	1.52791	0.377867	0.0126109	0	41.22
		hits: 1 Items
		FRAMEID	RAWFILE	MS2	FrameID1	CompID	MZ	Time	GoodID	II_C2	II_C3	II_C4	II_T1	II_T3	II_T4	Ratio	StdDev	PValue	NRatio	NStdDev	NPValue	Avg_Con	Avg_Treat	MaxChange	CV_Con	CV_Treat	PRElement	PRRoot	PRSize	Charge	CompMW	MS2Scan	Rank	Ion1	Ion2	IonScore
		15136	T3	3	15136	4426	774.916	99.1364	1	520590	594100	441408	701071	833855	842647	1.52791	0.377867	0.0126109	1.52791	0.377867	0.0126109	518699	792525	1.52791	14.7222	10.0089	0	15136	1	2	1547.82	16936	0	9	128	41.22
	VILQDFTGVPCVVDLAAMR+Carbamidomethyl(11)	2	4	1.90448	0.408978	2.2466e-05	0	19.0075
		hits: 4 Items
		FRAMEID	RAWFILE	MS2	FrameID1	CompID	MZ	Time	GoodID	II_C2	II_C3	II_C4	II_T1	II_T3	II_T4	Ratio	StdDev	PValue	NRatio	NStdDev	NPValue	Avg_Con	Avg_Treat	MaxChange	CV_Con	CV_Treat	PRElement	PRRoot	PRSize	Charge	CompMW	MS2Scan	Rank	Ion1	Ion2	IonScore
		9447	T4	10	9447	5731	1052.55	111.056	1	280160	314107	188739	478469	517770	483453	1.88976	0.551463	0.017163	1.88976	0.551463	0.017163	261002	493230	1.88976	24.8435	4.33817	0	9447	2	2	2104.09	19166	0	5	192	17.8
		9447	C4	10	9447	5731	1052.55	111.056	1	280160	314107	188739	478469	517770	483453	1.88976	0.551463	0.017163	1.88976	0.551463	0.017163	261002	493230	1.88976	24.8435	4.33817	0	9447	2	2	2104.09	19258	0	6	192	18.15
		15603	T4	4	15603	5731	1053.05	110.842	1	290793	407954	262456	670098	584949	592842	1.92248	0.609671	0.00832356	1.92248	0.609671	0.00832356	320401	615963	1.92248	24.0748	7.63807	1	9447	2	2	2104.09	19158	0	6	192	20.04
		15603	T4	4	15603	5731	1053.05	110.842	1	290793	407954	262456	670098	584949	592842	1.92248	0.609671	0.00832356	1.92248	0.609671	0.00832356	320401	615963	1.92248	24.0748	7.63807	1	9447	2	2	2104.09	19158	0	6	192	20.04
GI:283484351	chloroplast Hsp70-1 [Physcomitrella patens]	3	3	23	1.16643	0.218034	0.0422915
	peptides: 3 Items
	PEPTIDE	FRAMES	HITS	Ratio	StdDev	PValue	OtherAssignments	AvgIonScore
	AKFEELCSDLLDR+Carbamidomethyl(7)	1	9	1.18502	0.456945	0.486044	0	35.63
		hits: 9 Items
		FRAMEID	RAWFILE	MS2	FrameID1	CompID	MZ	Time	GoodID	II_C2	II_C3	II_C4	II_T1	II_T3	II_T4	Ratio	StdDev	PValue	NRatio	NStdDev	NPValue	Avg_Con	Avg_Treat	MaxChange	CV_Con	CV_Treat	PRElement	PRRoot	PRSize	Charge	CompMW	MS2Scan	Rank	Ion1	Ion2	IonScore
		4269	T4	10	4269	6889	798.391	60.1254	1	381127	382688	223068	437065	373963	358447	1.18502	0.456945	0.377316	1.18502	0.456945	0.377316	328961	389825	1.18502	27.8785	10.6817	0	4269	1	2	1594.77	9286	0	16	134	34.1
		4269	T4	10	4269	6889	798.391	60.1254	1	381127	382688	223068	437065	373963	358447	1.18502	0.456945	0.377316	1.18502	0.456945	0.377316	328961	389825	1.18502	27.8785	10.6817	0	4269	1	2	1594.77	9298	0	8	134	43.65
		4269	C3	10	4269	6889	798.391	60.1254	1	381127	382688	223068	437065	373963	358447	1.18502	0.456945	0.377316	1.18502	0.456945	0.377316	328961	389825	1.18502	27.8785	10.6817	0	4269	1	2	1594.77	9542	0	13	134	46.7
		4269	C4	10	4269	6889	798.391	60.1254	1	381127	382688	223068	437065	373963	358447	1.18502	0.456945	0.377316	1.18502	0.456945	0.377316	328961	389825	1.18502	27.8785	10.6817	0	4269	1	2	1594.77	9571	0	10	134	32.24
		4269	T1	10	4269	6889	798.391	60.1254	1	381127	382688	223068	437065	373963	358447	1.18502	0.456945	0.377316	1.18502	0.456945	0.377316	328961	389825	1.18502	27.8785	10.6817	0	4269	1	2	1594.77	9524	0	9	134	29.02
		4269	T1	10	4269	6889	798.391	60.1254	1	381127	382688	223068	437065	373963	358447	1.18502	0.456945	0.377316	1.18502	0.456945	0.377316	328961	389825	1.18502	27.8785	10.6817	0	4269	1	2	1594.77	9534	0	5	134	24.88
		4269	T3	10	4269	6889	798.391	60.1254	1	381127	382688	223068	437065	373963	358447	1.18502	0.456945	0.377316	1.18502	0.456945	0.377316	328961	389825	1.18502	27.8785	10.6817	0	4269	1	2	1594.77	9306	0	9	134	32.33
		4269	T4	10	4269	6889	798.391	60.1254	1	381127	382688	223068	437065	373963	358447	1.18502	0.456945	0.377316	1.18502	0.456945	0.377316	328961	389825	1.18502	27.8785	10.6817	0	4269	1	2	1594.77	9286	0	16	134	34.1
		4269	T4	10	4269	6889	798.391	60.1254	1	381127	382688	223068	437065	373963	358447	1.18502	0.456945	0.377316	1.18502	0.456945	0.377316	328961	389825	1.18502	27.8785	10.6817	0	4269	1	2	1594.77	9298	0	8	134	43.65
	FEELCSDLLDR+Carbamidomethyl(5)	1	10	1.0261	0.307488	0.999992	0	56.645
		hits: 10 Items
		FRAMEID	RAWFILE	MS2	FrameID1	CompID	MZ	Time	GoodID	II_C2	II_C3	II_C4	II_T1	II_T3	II_T4	Ratio	StdDev	PValue	NRatio	NStdDev	NPValue	Avg_Con	Avg_Treat	MaxChange	CV_Con	CV_Treat	PRElement	PRRoot	PRSize	Charge	CompMW	MS2Scan	Rank	Ion1	Ion2	IonScore
		4464	T4	9	4464	954	698.824	61.934	1	3.34582e+06	4.06638e+06	2.77036e+06	3.21674e+06	3.91466e+06	3.31695e+06	1.0261	0.307488	0.850373	1.0261	0.307488	0.850373	3.39419e+06	3.48278e+06	1.0261	19.1317	10.8349	0	4464	1	2	1395.63	9693	0	9	96	44.65
		4464	C2	9	4464	954	698.824	61.934	1	3.34582e+06	4.06638e+06	2.77036e+06	3.21674e+06	3.91466e+06	3.31695e+06	1.0261	0.307488	0.850373	1.0261	0.307488	0.850373	3.39419e+06	3.48278e+06	1.0261	19.1317	10.8349	0	4464	1	2	1395.63	10020	0	9	96	58.74
		4464	C2	9	4464	954	698.824	61.934	1	3.34582e+06	4.06638e+06	2.77036e+06	3.21674e+06	3.91466e+06	3.31695e+06	1.0261	0.307488	0.850373	1.0261	0.307488	0.850373	3.39419e+06	3.48278e+06	1.0261	19.1317	10.8349	0	4464	1	2	1395.63	10033	0	15	96	49.1
		4464	C3	9	4464	954	698.824	61.934	1	3.34582e+06	4.06638e+06	2.77036e+06	3.21674e+06	3.91466e+06	3.31695e+06	1.0261	0.307488	0.850373	1.0261	0.307488	0.850373	3.39419e+06	3.48278e+06	1.0261	19.1317	10.8349	0	4464	1	2	1395.63	9835	0	15	96	48.88
		4464	C3	9	4464	954	698.824	61.934	1	3.34582e+06	4.06638e+06	2.77036e+06	3.21674e+06	3.91466e+06	3.31695e+06	1.0261	0.307488	0.850373	1.0261	0.307488	0.850373	3.39419e+06	3.48278e+06	1.0261	19.1317	10.8349	0	4464	1	2	1395.63	9845	0	8	96	42.11
		4464	C4	9	4464	954	698.824	61.934	1	3.34582e+06	4.06638e+06	2.77036e+06	3.21674e+06	3.91466e+06	3.31695e+06	1.0261	0.307488	0.850373	1.0261	0.307488	0.850373	3.39419e+06	3.48278e+06	1.0261	19.1317	10.8349	0	4464	1	2	1395.63	9763	0	17	96	78.95
		4464	C4	9	4464	954	698.824	61.934	1	3.34582e+06	4.06638e+06	2.77036e+06	3.21674e+06	3.91466e+06	3.31695e+06	1.0261	0.307488	0.850373	1.0261	0.307488	0.850373	3.39419e+06	3.48278e+06	1.0261	19.1317	10.8349	0	4464	1	2	1395.63	9772	0	16	96	85.58
		4464	T3	9	4464	954	698.824	61.934	1	3.34582e+06	4.06638e+06	2.77036e+06	3.21674e+06	3.91466e+06	3.31695e+06	1.0261	0.307488	0.850373	1.0261	0.307488	0.850373	3.39419e+06	3.48278e+06	1.0261	19.1317	10.8349	0	4464	1	2	1395.63	9693	0	15	96	49.3
		4464	T3	9	4464	954	698.824	61.934	1	3.34582e+06	4.06638e+06	2.77036e+06	3.21674e+06	3.91466e+06	3.31695e+06	1.0261	0.307488	0.850373	1.0261	0.307488	0.850373	3.39419e+06	3.48278e+06	1.0261	19.1317	10.8349	0	4464	1	2	1395.63	9682	0	8	96	64.49
		4464	T4	9	4464	954	698.824	61.934	1	3.34582e+06	4.06638e+06	2.77036e+06	3.21674e+06	3.91466e+06	3.31695e+06	1.0261	0.307488	0.850373	1.0261	0.307488	0.850373	3.39419e+06	3.48278e+06	1.0261	19.1317	10.8349	0	4464	1	2	1395.63	9693	0	9	96	44.65
	IPAVQELVK	1	4	1.4125	0.419975	0.00302099	0	44.6125
		hits: 4 Items
		FRAMEID	RAWFILE	MS2	FrameID1	CompID	MZ	Time	GoodID	II_C2	II_C3	II_C4	II_T1	II_T3	II_T4	Ratio	StdDev	PValue	NRatio	NStdDev	NPValue	Avg_Con	Avg_Treat	MaxChange	CV_Con	CV_Treat	PRElement	PRRoot	PRSize	Charge	CompMW	MS2Scan	Rank	Ion1	Ion2	IonScore
		17722	T4	4	17722	792	498.808	48.2554	1	3.41597e+06	4.17054e+06	2.73542e+06	4.94569e+06	5.24157e+06	4.3925e+06	1.4125	0.419975	0.0544653	1.4125	0.419975	0.0544653	3.44064e+06	4.85992e+06	1.4125	20.8646	8.8681	0	17722	1	2	995.601	6934	0	8	72	36.07
		17722	T1	4	17722	792	498.808	48.2554	1	3.41597e+06	4.17054e+06	2.73542e+06	4.94569e+06	5.24157e+06	4.3925e+06	1.4125	0.419975	0.0544653	1.4125	0.419975	0.0544653	3.44064e+06	4.85992e+06	1.4125	20.8646	8.8681	0	17722	1	2	995.601	7140	0	8	72	57.53
		17722	T1	4	17722	792	498.808	48.2554	1	3.41597e+06	4.17054e+06	2.73542e+06	4.94569e+06	5.24157e+06	4.3925e+06	1.4125	0.419975	0.0544653	1.4125	0.419975	0.0544653	3.44064e+06	4.85992e+06	1.4125	20.8646	8.8681	0	17722	1	2	995.601	7129	0	8	72	48.78
		17722	T4	4	17722	792	498.808	48.2554	1	3.41597e+06	4.17054e+06	2.73542e+06	4.94569e+06	5.24157e+06	4.3925e+06	1.4125	0.419975	0.0544653	1.4125	0.419975	0.0544653	3.44064e+06	4.85992e+06	1.4125	20.8646	8.8681	0	17722	1	2	995.601	6934	0	8	72	36.07
GI:374433978	glycolate oxidase [Wolffia australiana]	3	6	27	1.38	0.200063	4.33633e-08
	peptides: 3 Items
	PEPTIDE	FRAMES	HITS	Ratio	StdDev	PValue	OtherAssignments	AvgIonScore
	AIALTVDTPR	2	9	1.36506	0.359308	0.00029415	0	53.27
		hits: 9 Items
		FRAMEID	RAWFILE	MS2	FrameID1	CompID	MZ	Time	GoodID	II_C2	II_C3	II_C4	II_T1	II_T3	II_T4	Ratio	StdDev	PValue	NRatio	NStdDev	NPValue	Avg_Con	Avg_Treat	MaxChange	CV_Con	CV_Treat	PRElement	PRRoot	PRSize	Charge	CompMW	MS2Scan	Rank	Ion1	Ion2	IonScore
		2252	T4	8	2252	825	528.807	40.4029	1	3.47815e+06	3.85713e+06	2.77395e+06	4.52111e+06	5.28958e+06	4.03124e+06	1.36924	0.41158	0.0633625	1.36924	0.41158	0.0633625	3.36974e+06	4.61398e+06	1.36924	16.3119	13.7472	0	2252	2	2	1055.6	5263	0	8	78	55.42
		2252	C2	8	2252	825	528.807	40.4029	1	3.47815e+06	3.85713e+06	2.77395e+06	4.52111e+06	5.28958e+06	4.03124e+06	1.36924	0.41158	0.0633625	1.36924	0.41158	0.0633625	3.36974e+06	4.61398e+06	1.36924	16.3119	13.7472	0	2252	2	2	1055.6	5702	0	8	78	52.74
		2252	C3	8	2252	825	528.807	40.4029	1	3.47815e+06	3.85713e+06	2.77395e+06	4.52111e+06	5.28958e+06	4.03124e+06	1.36924	0.41158	0.0633625	1.36924	0.41158	0.0633625	3.36974e+06	4.61398e+06	1.36924	16.3119	13.7472	0	2252	2	2	1055.6	5516	0	10	78	44.33
		2252	C3	8	2252	825	528.807	40.4029	1	3.47815e+06	3.85713e+06	2.77395e+06	4.52111e+06	5.28958e+06	4.03124e+06	1.36924	0.41158	0.0633625	1.36924	0.41158	0.0633625	3.36974e+06	4.61398e+06	1.36924	16.3119	13.7472	0	2252	2	2	1055.6	5528	0	7	78	62.96
		2252	C3	8	2252	825	528.807	40.4029	1	3.47815e+06	3.85713e+06	2.77395e+06	4.52111e+06	5.28958e+06	4.03124e+06	1.36924	0.41158	0.0633625	1.36924	0.41158	0.0633625	3.36974e+06	4.61398e+06	1.36924	16.3119	13.7472	0	2252	2	2	1055.6	5557	0	7	78	32.02
		2252	T3	8	2252	825	528.807	40.4029	1	3.47815e+06	3.85713e+06	2.77395e+06	4.52111e+06	5.28958e+06	4.03124e+06	1.36924	0.41158	0.0633625	1.36924	0.41158	0.0633625	3.36974e+06	4.61398e+06	1.36924	16.3119	13.7472	0	2252	2	2	1055.6	5382	0	8	78	66.63
		2252	T3	8	2252	825	528.807	40.4029	1	3.47815e+06	3.85713e+06	2.77395e+06	4.52111e+06	5.28958e+06	4.03124e+06	1.36924	0.41158	0.0633625	1.36924	0.41158	0.0633625	3.36974e+06	4.61398e+06	1.36924	16.3119	13.7472	0	2252	2	2	1055.6	5373	0	7	78	51.49
		2252	T4	8	2252	825	528.807	40.4029	1	3.47815e+06	3.85713e+06	2.77395e+06	4.52111e+06	5.28958e+06	4.03124e+06	1.36924	0.41158	0.0633625	1.36924	0.41158	0.0633625	3.36974e+06	4.61398e+06	1.36924	16.3119	13.7472	0	2252	2	2	1055.6	5263	0	8	78	55.42
		13202	C3	5	13202	1057	528.806	41.9887	1	3.12948e+06	3.39654e+06	1.77017e+06	3.30867e+06	4.49254e+06	2.63575e+06	1.25804	0.7367	0.389985	1.25804	0.7367	0.389985	2.7654e+06	3.47899e+06	1.25804	31.5387	27.0205	0	13202	1	2	1055.6	5844	0	7	78	58.42
	NVVAQLVR	1	1	1.46909	0.352754	0.00184753	0	17.06
		hits: 1 Items
		FRAMEID	RAWFILE	MS2	FrameID1	CompID	MZ	Time	GoodID	II_C2	II_C3	II_C4	II_T1	II_T3	II_T4	Ratio	StdDev	PValue	NRatio	NStdDev	NPValue	Avg_Con	Avg_Treat	MaxChange	CV_Con	CV_Treat	PRElement	PRRoot	PRSize	Charge	CompMW	MS2Scan	Rank	Ion1	Ion2	IonScore
		2255	C3	11	2255	1348	449.777	40.4291	1	2.23652e+06	2.02242e+06	1.78602e+06	3.47096e+06	2.85515e+06	2.37456e+06	1.43933	0.433715	0.0924861	1.43933	0.433715	0.0924861	2.01498e+06	2.90022e+06	1.43933	11.1833	18.9499	0	2255	1	2	897.54	5533	0	5	72	17.06
	VPVFLDGGVR	3	17	1.31477	0.329651	0.000286417	0	50.4306
		hits: 17 Items
		FRAMEID	RAWFILE	MS2	FrameID1	CompID	MZ	Time	GoodID	II_C2	II_C3	II_C4	II_T1	II_T3	II_T4	Ratio	StdDev	PValue	NRatio	NStdDev	NPValue	Avg_Con	Avg_Treat	MaxChange	CV_Con	CV_Treat	PRElement	PRRoot	PRSize	Charge	CompMW	MS2Scan	Rank	Ion1	Ion2	IonScore
		3240	C2	1	3240	8216	530.302	50.1062	1	64627.3	62583.6	43398.8	158571	128033	100460	2.26872	0.978317	0.0358282	2.26872	0.978317	0.0358282	56869.9	129022	2.26872	20.5926	22.5295	1	17759	2	2	1057.59	7657	0	5	72	39.7
		3631	T4	12	3631	145	529.803	53.8961	1	1.94449e+07	2.06598e+07	1.32906e+07	2.60386e+07	2.23213e+07	2.02954e+07	1.28579	0.449071	0.153346	1.28579	0.449071	0.153346	1.77985e+07	2.28851e+07	1.28579	22.1978	12.7279	0	3631	1	2	1057.59	8027	0	14	72	55.61
		3631	T4	12	3631	145	529.803	53.8961	1	1.94449e+07	2.06598e+07	1.32906e+07	2.60386e+07	2.23213e+07	2.02954e+07	1.28579	0.449071	0.153346	1.28579	0.449071	0.153346	1.77985e+07	2.28851e+07	1.28579	22.1978	12.7279	0	3631	1	2	1057.59	8016	0	13	72	51.15
		3631	C2	12	3631	145	529.803	53.8961	1	1.94449e+07	2.06598e+07	1.32906e+07	2.60386e+07	2.23213e+07	2.02954e+07	1.28579	0.449071	0.153346	1.28579	0.449071	0.153346	1.77985e+07	2.28851e+07	1.28579	22.1978	12.7279	0	3631	1	2	1057.59	8438	0	9	72	38.8
		3631	C2	12	3631	145	529.803	53.8961	1	1.94449e+07	2.06598e+07	1.32906e+07	2.60386e+07	2.23213e+07	2.02954e+07	1.28579	0.449071	0.153346	1.28579	0.449071	0.153346	1.77985e+07	2.28851e+07	1.28579	22.1978	12.7279	0	3631	1	2	1057.59	8427	0	6	72	37.57
		3631	C3	12	3631	145	529.803	53.8961	1	1.94449e+07	2.06598e+07	1.32906e+07	2.60386e+07	2.23213e+07	2.02954e+07	1.28579	0.449071	0.153346	1.28579	0.449071	0.153346	1.77985e+07	2.28851e+07	1.28579	22.1978	12.7279	0	3631	1	2	1057.59	8329	0	14	72	59.4
		3631	C3	12	3631	145	529.803	53.8961	1	1.94449e+07	2.06598e+07	1.32906e+07	2.60386e+07	2.23213e+07	2.02954e+07	1.28579	0.449071	0.153346	1.28579	0.449071	0.153346	1.77985e+07	2.28851e+07	1.28579	22.1978	12.7279	0	3631	1	2	1057.59	8318	0	14	72	59.95
		3631	C4	12	3631	145	529.803	53.8961	1	1.94449e+07	2.06598e+07	1.32906e+07	2.60386e+07	2.23213e+07	2.02954e+07	1.28579	0.449071	0.153346	1.28579	0.449071	0.153346	1.77985e+07	2.28851e+07	1.28579	22.1978	12.7279	0	3631	1	2	1057.59	8351	0	5	72	45.54
		3631	C4	12	3631	145	529.803	53.8961	1	1.94449e+07	2.06598e+07	1.32906e+07	2.60386e+07	2.23213e+07	2.02954e+07	1.28579	0.449071	0.153346	1.28579	0.449071	0.153346	1.77985e+07	2.28851e+07	1.28579	22.1978	12.7279	0	3631	1	2	1057.59	8363	0	7	72	44.74
		3631	T1	12	3631	145	529.803	53.8961	1	1.94449e+07	2.06598e+07	1.32906e+07	2.60386e+07	2.23213e+07	2.02954e+07	1.28579	0.449071	0.153346	1.28579	0.449071	0.153346	1.77985e+07	2.28851e+07	1.28579	22.1978	12.7279	0	3631	1	2	1057.59	8278	0	14	72	57.61
		3631	T1	12	3631	145	529.803	53.8961	1	1.94449e+07	2.06598e+07	1.32906e+07	2.60386e+07	2.23213e+07	2.02954e+07	1.28579	0.449071	0.153346	1.28579	0.449071	0.153346	1.77985e+07	2.28851e+07	1.28579	22.1978	12.7279	0	3631	1	2	1057.59	8267	0	14	72	57.69
		3631	T3	12	3631	145	529.803	53.8961	1	1.94449e+07	2.06598e+07	1.32906e+07	2.60386e+07	2.23213e+07	2.02954e+07	1.28579	0.449071	0.153346	1.28579	0.449071	0.153346	1.77985e+07	2.28851e+07	1.28579	22.1978	12.7279	0	3631	1	2	1057.59	8096	0	14	72	61.76
		3631	T3	12	3631	145	529.803	53.8961	1	1.94449e+07	2.06598e+07	1.32906e+07	2.60386e+07	2.23213e+07	2.02954e+07	1.28579	0.449071	0.153346	1.28579	0.449071	0.153346	1.77985e+07	2.28851e+07	1.28579	22.1978	12.7279	0	3631	1	2	1057.59	8085	0	14	72	52.21
		3631	T4	12	3631	145	529.803	53.8961	1	1.94449e+07	2.06598e+07	1.32906e+07	2.60386e+07	2.23213e+07	2.02954e+07	1.28579	0.449071	0.153346	1.28579	0.449071	0.153346	1.77985e+07	2.28851e+07	1.28579	22.1978	12.7279	0	3631	1	2	1057.59	8027	0	14	72	55.61
		3631	T4	12	3631	145	529.803	53.8961	1	1.94449e+07	2.06598e+07	1.32906e+07	2.60386e+07	2.23213e+07	2.02954e+07	1.28579	0.449071	0.153346	1.28579	0.449071	0.153346	1.77985e+07	2.28851e+07	1.28579	22.1978	12.7279	0	3631	1	2	1057.59	8016	0	13	72	51.15
		17759	T3	5	17759	8216	529.803	50.0037	1	218379	285553	167603	369645	325825	293994	1.47344	0.559136	0.0698333	1.47344	0.559136	0.0698333	223845	329821	1.47344	26.4312	11.5165	0	17759	2	2	1057.59	7327	0	5	72	44.35
		17759	T3	5	17759	8216	529.803	50.0037	1	218379	285553	167603	369645	325825	293994	1.47344	0.559136	0.0698333	1.47344	0.559136	0.0698333	223845	329821	1.47344	26.4312	11.5165	0	17759	2	2	1057.59	7306	0	5	72	44.48
GI:302127766	C3 phosphoenolpyruvate carboxylase [Panicum bisulcatum]	3	3	14	1.32265	0.344078	6.18978e-05
	peptides: 3 Items
	PEPTIDE	FRAMES	HITS	Ratio	StdDev	PValue	OtherAssignments	AvgIonScore
	FLDILQDLHGEDLR	1	6	1.86104	0.573714	6.39348e-07	0	28.725
		hits: 6 Items
		FRAMEID	RAWFILE	MS2	FrameID1	CompID	MZ	Time	GoodID	II_C2	II_C3	II_C4	II_T1	II_T3	II_T4	Ratio	StdDev	PValue	NRatio	NStdDev	NPValue	Avg_Con	Avg_Treat	MaxChange	CV_Con	CV_Treat	PRElement	PRRoot	PRSize	Charge	CompMW	MS2Scan	Rank	Ion1	Ion2	IonScore
		14840	T4	9	14840	7659	561.962	90.1769	1	249368	218879	177865	417768	337481	447191	1.86104	0.573714	0.0132065	1.86104	0.573714	0.0132065	215370	400814	1.86104	16.6598	14.1677	0	14840	1	3	1682.86	15197	0	7	138	32.23
		14840	C4	9	14840	7659	561.962	90.1769	1	249368	218879	177865	417768	337481	447191	1.86104	0.573714	0.0132065	1.86104	0.573714	0.0132065	215370	400814	1.86104	16.6598	14.1677	0	14840	1	3	1682.86	15329	0	8	138	28.78
		14840	T1	9	14840	7659	561.962	90.1769	1	249368	218879	177865	417768	337481	447191	1.86104	0.573714	0.0132065	1.86104	0.573714	0.0132065	215370	400814	1.86104	16.6598	14.1677	0	14840	1	3	1682.86	15375	0	7	138	31.64
		14840	T1	9	14840	7659	561.962	90.1769	1	249368	218879	177865	417768	337481	447191	1.86104	0.573714	0.0132065	1.86104	0.573714	0.0132065	215370	400814	1.86104	16.6598	14.1677	0	14840	1	3	1682.86	15385	0	6	138	21.28
		14840	T3	9	14840	7659	561.962	90.1769	1	249368	218879	177865	417768	337481	447191	1.86104	0.573714	0.0132065	1.86104	0.573714	0.0132065	215370	400814	1.86104	16.6598	14.1677	0	14840	1	3	1682.86	15219	0	5	138	26.19
		14840	T4	9	14840	7659	561.962	90.1769	1	249368	218879	177865	417768	337481	447191	1.86104	0.573714	0.0132065	1.86104	0.573714	0.0132065	215370	400814	1.86104	16.6598	14.1677	0	14840	1	3	1682.86	15197	0	7	138	32.23
	GGGPTHLAILSQPPDTIHGSLR	1	1	1.33065	1.30194	0.804653	0	10.67
		hits: 1 Items
		FRAMEID	RAWFILE	MS2	FrameID1	CompID	MZ	Time	GoodID	II_C2	II_C3	II_C4	II_T1	II_T3	II_T4	Ratio	StdDev	PValue	NRatio	NStdDev	NPValue	Avg_Con	Avg_Treat	MaxChange	CV_Con	CV_Treat	PRElement	PRRoot	PRSize	Charge	CompMW	MS2Scan	Rank	Ion1	Ion2	IonScore
		3795	C4	8	3795	9134	742.402	55.481	1	309482	94619.1	191556	306443	133719	352451	1.33065	1.30194	0.511004	1.33065	1.30194	0.511004	198552	264204	1.33065	54.1935	43.6485	0	3795	1	3	2224.19	8666	0	13	218	10.67
	LVEYDALLLDR	1	7	0.982215	0.455554	0.999999	0	56.8029
		hits: 7 Items
		FRAMEID	RAWFILE	MS2	FrameID1	CompID	MZ	Time	GoodID	II_C2	II_C3	II_C4	II_T1	II_T3	II_T4	Ratio	StdDev	PValue	NRatio	NStdDev	NPValue	Avg_Con	Avg_Treat	MaxChange	CV_Con	CV_Treat	PRElement	PRRoot	PRSize	Charge	CompMW	MS2Scan	Rank	Ion1	Ion2	IonScore
		18298	T4	5	18298	2831	660.362	73.2829	1	1.28269e+06	914786	1.18659e+06	1.23527e+06	737038	1.35158e+06	0.982215	0.455554	0.932196	0.982215	0.455554	0.932196	1.12802e+06	1.10796e+06	1.01811	16.9162	29.4641	0	18298	1	2	1318.71	11994	0	9	94	60.63
		18298	T4	5	18298	2831	660.362	73.2829	1	1.28269e+06	914786	1.18659e+06	1.23527e+06	737038	1.35158e+06	0.982215	0.455554	0.932196	0.982215	0.455554	0.932196	1.12802e+06	1.10796e+06	1.01811	16.9162	29.4641	0	18298	1	2	1318.71	11984	0	8	94	59.96
		18298	C4	5	18298	2831	660.362	73.2829	1	1.28269e+06	914786	1.18659e+06	1.23527e+06	737038	1.35158e+06	0.982215	0.455554	0.932196	0.982215	0.455554	0.932196	1.12802e+06	1.10796e+06	1.01811	16.9162	29.4641	0	18298	1	2	1318.71	12142	0	9	94	58.4
		18298	T1	5	18298	2831	660.362	73.2829	1	1.28269e+06	914786	1.18659e+06	1.23527e+06	737038	1.35158e+06	0.982215	0.455554	0.932196	0.982215	0.455554	0.932196	1.12802e+06	1.10796e+06	1.01811	16.9162	29.4641	0	18298	1	2	1318.71	12174	0	9	94	40.6
		18298	T1	5	18298	2831	660.362	73.2829	1	1.28269e+06	914786	1.18659e+06	1.23527e+06	737038	1.35158e+06	0.982215	0.455554	0.932196	0.982215	0.455554	0.932196	1.12802e+06	1.10796e+06	1.01811	16.9162	29.4641	0	18298	1	2	1318.71	12158	0	9	94	57.44
		18298	T4	5	18298	2831	660.362	73.2829	1	1.28269e+06	914786	1.18659e+06	1.23527e+06	737038	1.35158e+06	0.982215	0.455554	0.932196	0.982215	0.455554	0.932196	1.12802e+06	1.10796e+06	1.01811	16.9162	29.4641	0	18298	1	2	1318.71	11994	0	9	94	60.63
		18298	T4	5	18298	2831	660.362	73.2829	1	1.28269e+06	914786	1.18659e+06	1.23527e+06	737038	1.35158e+06	0.982215	0.455554	0.932196	0.982215	0.455554	0.932196	1.12802e+06	1.10796e+06	1.01811	16.9162	29.4641	0	18298	1	2	1318.71	11984	0	8	94	59.96
GI:443329645	ribulose 1_5_bisphosphate carboxylase/oxygenase large subunit (chloroplast) [Equisetum hyemale]	3	21	125	0.764453	0.02923	9.9e-20
	peptides: 3 Items
	PEPTIDE	FRAMES	HITS	Ratio	StdDev	PValue	OtherAssignments	AvgIonScore
	DLTLGFVDLLR	15	102	0.765436	0.0293734	9.9e-20	0	59.0669
		hits: 102 Items
		FRAMEID	RAWFILE	MS2	FrameID1	CompID	MZ	Time	GoodID	II_C2	II_C3	II_C4	II_T1	II_T3	II_T4	Ratio	StdDev	PValue	NRatio	NStdDev	NPValue	Avg_Con	Avg_Treat	MaxChange	CV_Con	CV_Treat	PRElement	PRRoot	PRSize	Charge	CompMW	MS2Scan	Rank	Ion1	Ion2	IonScore
		9290	T4	24	9290	7	631.361	109.295	1	2.73418e+08	3.09201e+08	2.16277e+08	1.93006e+08	1.8909e+08	2.25641e+08	0.760721	0.209248	0.128648	0.760721	0.209248	0.128648	2.66299e+08	2.02579e+08	1.31454	17.6003	9.90624	0	9290	1	2	1260.71	18903	0	9	94	85.51
		9290	T4	24	9290	7	631.361	109.295	1	2.73418e+08	3.09201e+08	2.16277e+08	1.93006e+08	1.8909e+08	2.25641e+08	0.760721	0.209248	0.128648	0.760721	0.209248	0.128648	2.66299e+08	2.02579e+08	1.31454	17.6003	9.90624	0	9290	1	2	1260.71	18870	0	9	94	27.11
		9290	T4	24	9290	7	631.361	109.295	1	2.73418e+08	3.09201e+08	2.16277e+08	1.93006e+08	1.8909e+08	2.25641e+08	0.760721	0.209248	0.128648	0.760721	0.209248	0.128648	2.66299e+08	2.02579e+08	1.31454	17.6003	9.90624	0	9290	1	2	1260.71	18892	0	9	94	91.42
		9290	C2	24	9290	7	631.361	109.295	1	2.73418e+08	3.09201e+08	2.16277e+08	1.93006e+08	1.8909e+08	2.25641e+08	0.760721	0.209248	0.128648	0.760721	0.209248	0.128648	2.66299e+08	2.02579e+08	1.31454	17.6003	9.90624	0	9290	1	2	1260.71	19085	0	9	94	80.44
		9290	C2	24	9290	7	631.361	109.295	1	2.73418e+08	3.09201e+08	2.16277e+08	1.93006e+08	1.8909e+08	2.25641e+08	0.760721	0.209248	0.128648	0.760721	0.209248	0.128648	2.66299e+08	2.02579e+08	1.31454	17.6003	9.90624	0	9290	1	2	1260.71	19095	0	9	94	88.27
		9290	C3	24	9290	7	631.361	109.295	1	2.73418e+08	3.09201e+08	2.16277e+08	1.93006e+08	1.8909e+08	2.25641e+08	0.760721	0.209248	0.128648	0.760721	0.209248	0.128648	2.66299e+08	2.02579e+08	1.31454	17.6003	9.90624	0	9290	1	2	1260.71	18943	0	9	94	31.73
		9290	C3	24	9290	7	631.361	109.295	1	2.73418e+08	3.09201e+08	2.16277e+08	1.93006e+08	1.8909e+08	2.25641e+08	0.760721	0.209248	0.128648	0.760721	0.209248	0.128648	2.66299e+08	2.02579e+08	1.31454	17.6003	9.90624	0	9290	1	2	1260.71	18951	0	9	94	30.53
		9290	C3	24	9290	7	631.361	109.295	1	2.73418e+08	3.09201e+08	2.16277e+08	1.93006e+08	1.8909e+08	2.25641e+08	0.760721	0.209248	0.128648	0.760721	0.209248	0.128648	2.66299e+08	2.02579e+08	1.31454	17.6003	9.90624	0	9290	1	2	1260.71	19020	0	9	94	91.44
		9290	C3	24	9290	7	631.361	109.295	1	2.73418e+08	3.09201e+08	2.16277e+08	1.93006e+08	1.8909e+08	2.25641e+08	0.760721	0.209248	0.128648	0.760721	0.209248	0.128648	2.66299e+08	2.02579e+08	1.31454	17.6003	9.90624	0	9290	1	2	1260.71	19029	0	9	94	91.41
		9290	C4	24	9290	7	631.361	109.295	1	2.73418e+08	3.09201e+08	2.16277e+08	1.93006e+08	1.8909e+08	2.25641e+08	0.760721	0.209248	0.128648	0.760721	0.209248	0.128648	2.66299e+08	2.02579e+08	1.31454	17.6003	9.90624	0	9290	1	2	1260.71	18931	0	9	94	88.26
		9290	C4	24	9290	7	631.361	109.295	1	2.73418e+08	3.09201e+08	2.16277e+08	1.93006e+08	1.8909e+08	2.25641e+08	0.760721	0.209248	0.128648	0.760721	0.209248	0.128648	2.66299e+08	2.02579e+08	1.31454	17.6003	9.90624	0	9290	1	2	1260.71	18942	0	9	94	91.44
		9290	C4	24	9290	7	631.361	109.295	1	2.73418e+08	3.09201e+08	2.16277e+08	1.93006e+08	1.8909e+08	2.25641e+08	0.760721	0.209248	0.128648	0.760721	0.209248	0.128648	2.66299e+08	2.02579e+08	1.31454	17.6003	9.90624	0	9290	1	2	1260.71	18920	0	9	94	27.27
		9290	T1	24	9290	7	631.361	109.295	1	2.73418e+08	3.09201e+08	2.16277e+08	1.93006e+08	1.8909e+08	2.25641e+08	0.760721	0.209248	0.128648	0.760721	0.209248	0.128648	2.66299e+08	2.02579e+08	1.31454	17.6003	9.90624	0	9290	1	2	1260.71	19076	0	9	94	31.95
		9290	T1	24	9290	7	631.361	109.295	1	2.73418e+08	3.09201e+08	2.16277e+08	1.93006e+08	1.8909e+08	2.25641e+08	0.760721	0.209248	0.128648	0.760721	0.209248	0.128648	2.66299e+08	2.02579e+08	1.31454	17.6003	9.90624	0	9290	1	2	1260.71	19151	0	9	94	88.26
		9290	T1	24	9290	7	631.361	109.295	1	2.73418e+08	3.09201e+08	2.16277e+08	1.93006e+08	1.8909e+08	2.25641e+08	0.760721	0.209248	0.128648	0.760721	0.209248	0.128648	2.66299e+08	2.02579e+08	1.31454	17.6003	9.90624	0	9290	1	2	1260.71	19158	0	9	94	91.42
		9290	T3	24	9290	7	631.361	109.295	1	2.73418e+08	3.09201e+08	2.16277e+08	1.93006e+08	1.8909e+08	2.25641e+08	0.760721	0.209248	0.128648	0.760721	0.209248	0.128648	2.66299e+08	2.02579e+08	1.31454	17.6003	9.90624	0	9290	1	2	1260.71	18948	0	9	94	91.43
		9290	T3	24	9290	7	631.361	109.295	1	2.73418e+08	3.09201e+08	2.16277e+08	1.93006e+08	1.8909e+08	2.25641e+08	0.760721	0.209248	0.128648	0.760721	0.209248	0.128648	2.66299e+08	2.02579e+08	1.31454	17.6003	9.90624	0	9290	1	2	1260.71	18957	0	9	94	88.34
		9290	T4	24	9290	7	631.361	109.295	1	2.73418e+08	3.09201e+08	2.16277e+08	1.93006e+08	1.8909e+08	2.25641e+08	0.760721	0.209248	0.128648	0.760721	0.209248	0.128648	2.66299e+08	2.02579e+08	1.31454	17.6003	9.90624	0	9290	1	2	1260.71	18903	0	9	94	85.51
		9290	T4	24	9290	7	631.361	109.295	1	2.73418e+08	3.09201e+08	2.16277e+08	1.93006e+08	1.8909e+08	2.25641e+08	0.760721	0.209248	0.128648	0.760721	0.209248	0.128648	2.66299e+08	2.02579e+08	1.31454	17.6003	9.90624	0	9290	1	2	1260.71	18870	0	9	94	27.11
		9290	T4	24	9290	7	631.361	109.295	1	2.73418e+08	3.09201e+08	2.16277e+08	1.93006e+08	1.8909e+08	2.25641e+08	0.760721	0.209248	0.128648	0.760721	0.209248	0.128648	2.66299e+08	2.02579e+08	1.31454	17.6003	9.90624	0	9290	1	2	1260.71	18892	0	9	94	91.42
		9428	T4	24	9428	4	631.362	110.868	1	3.26893e+08	3.43582e+08	2.88988e+08	2.28771e+08	2.79508e+08	2.54214e+08	0.794708	0.148836	0.0399841	0.794708	0.148836	0.0399841	3.19821e+08	2.54164e+08	1.25832	8.74731	9.98106	0	9428	1	2	1260.71	19171	0	9	94	85.59
		9428	T4	24	9428	4	631.362	110.868	1	3.26893e+08	3.43582e+08	2.88988e+08	2.28771e+08	2.79508e+08	2.54214e+08	0.794708	0.148836	0.0399841	0.794708	0.148836	0.0399841	3.19821e+08	2.54164e+08	1.25832	8.74731	9.98106	0	9428	1	2	1260.71	19130	0	9	94	22.24
		9428	T4	24	9428	4	631.362	110.868	1	3.26893e+08	3.43582e+08	2.88988e+08	2.28771e+08	2.79508e+08	2.54214e+08	0.794708	0.148836	0.0399841	0.794708	0.148836	0.0399841	3.19821e+08	2.54164e+08	1.25832	8.74731	9.98106	0	9428	1	2	1260.71	19160	0	9	94	85.47
		9428	C2	24	9428	4	631.362	110.868	1	3.26893e+08	3.43582e+08	2.88988e+08	2.28771e+08	2.79508e+08	2.54214e+08	0.794708	0.148836	0.0399841	0.794708	0.148836	0.0399841	3.19821e+08	2.54164e+08	1.25832	8.74731	9.98106	0	9428	1	2	1260.71	19363	0	9	94	83.13
		9428	C2	24	9428	4	631.362	110.868	1	3.26893e+08	3.43582e+08	2.88988e+08	2.28771e+08	2.79508e+08	2.54214e+08	0.794708	0.148836	0.0399841	0.794708	0.148836	0.0399841	3.19821e+08	2.54164e+08	1.25832	8.74731	9.98106	0	9428	1	2	1260.71	19364	0	9	94	31.64
		9428	C2	24	9428	4	631.362	110.868	1	3.26893e+08	3.43582e+08	2.88988e+08	2.28771e+08	2.79508e+08	2.54214e+08	0.794708	0.148836	0.0399841	0.794708	0.148836	0.0399841	3.19821e+08	2.54164e+08	1.25832	8.74731	9.98106	0	9428	1	2	1260.71	19355	0	9	94	88.43
		9428	C3	24	9428	4	631.362	110.868	1	3.26893e+08	3.43582e+08	2.88988e+08	2.28771e+08	2.79508e+08	2.54214e+08	0.794708	0.148836	0.0399841	0.794708	0.148836	0.0399841	3.19821e+08	2.54164e+08	1.25832	8.74731	9.98106	0	9428	1	2	1260.71	19207	0	9	94	24.24
		9428	C3	24	9428	4	631.362	110.868	1	3.26893e+08	3.43582e+08	2.88988e+08	2.28771e+08	2.79508e+08	2.54214e+08	0.794708	0.148836	0.0399841	0.794708	0.148836	0.0399841	3.19821e+08	2.54164e+08	1.25832	8.74731	9.98106	0	9428	1	2	1260.71	19286	0	9	94	83
		9428	C3	24	9428	4	631.362	110.868	1	3.26893e+08	3.43582e+08	2.88988e+08	2.28771e+08	2.79508e+08	2.54214e+08	0.794708	0.148836	0.0399841	0.794708	0.148836	0.0399841	3.19821e+08	2.54164e+08	1.25832	8.74731	9.98106	0	9428	1	2	1260.71	19282	0	9	94	88.26
		9428	C3	24	9428	4	631.362	110.868	1	3.26893e+08	3.43582e+08	2.88988e+08	2.28771e+08	2.79508e+08	2.54214e+08	0.794708	0.148836	0.0399841	0.794708	0.148836	0.0399841	3.19821e+08	2.54164e+08	1.25832	8.74731	9.98106	0	9428	1	2	1260.71	19216	0	8	94	22.75
		9428	C4	24	9428	4	631.362	110.868	1	3.26893e+08	3.43582e+08	2.88988e+08	2.28771e+08	2.79508e+08	2.54214e+08	0.794708	0.148836	0.0399841	0.794708	0.148836	0.0399841	3.19821e+08	2.54164e+08	1.25832	8.74731	9.98106	0	9428	1	2	1260.71	19174	0	9	94	36.03
		9428	C4	24	9428	4	631.362	110.868	1	3.26893e+08	3.43582e+08	2.88988e+08	2.28771e+08	2.79508e+08	2.54214e+08	0.794708	0.148836	0.0399841	0.794708	0.148836	0.0399841	3.19821e+08	2.54164e+08	1.25832	8.74731	9.98106	0	9428	1	2	1260.71	19191	0	9	94	88.22
		9428	C4	24	9428	4	631.362	110.868	1	3.26893e+08	3.43582e+08	2.88988e+08	2.28771e+08	2.79508e+08	2.54214e+08	0.794708	0.148836	0.0399841	0.794708	0.148836	0.0399841	3.19821e+08	2.54164e+08	1.25832	8.74731	9.98106	0	9428	1	2	1260.71	19202	0	9	94	82.87
		9428	T1	24	9428	4	631.362	110.868	1	3.26893e+08	3.43582e+08	2.88988e+08	2.28771e+08	2.79508e+08	2.54214e+08	0.794708	0.148836	0.0399841	0.794708	0.148836	0.0399841	3.19821e+08	2.54164e+08	1.25832	8.74731	9.98106	0	9428	1	2	1260.71	19424	0	9	94	82.95
		9428	T1	24	9428	4	631.362	110.868	1	3.26893e+08	3.43582e+08	2.88988e+08	2.28771e+08	2.79508e+08	2.54214e+08	0.794708	0.148836	0.0399841	0.794708	0.148836	0.0399841	3.19821e+08	2.54164e+08	1.25832	8.74731	9.98106	0	9428	1	2	1260.71	19435	0	9	94	82.97
		9428	T1	24	9428	4	631.362	110.868	1	3.26893e+08	3.43582e+08	2.88988e+08	2.28771e+08	2.79508e+08	2.54214e+08	0.794708	0.148836	0.0399841	0.794708	0.148836	0.0399841	3.19821e+08	2.54164e+08	1.25832	8.74731	9.98106	0	9428	1	2	1260.71	19358	0	8	94	30.37
		9428	T3	24	9428	4	631.362	110.868	1	3.26893e+08	3.43582e+08	2.88988e+08	2.28771e+08	2.79508e+08	2.54214e+08	0.794708	0.148836	0.0399841	0.794708	0.148836	0.0399841	3.19821e+08	2.54164e+08	1.25832	8.74731	9.98106	0	9428	1	2	1260.71	19170	0	9	94	30.7
		9428	T3	24	9428	4	631.362	110.868	1	3.26893e+08	3.43582e+08	2.88988e+08	2.28771e+08	2.79508e+08	2.54214e+08	0.794708	0.148836	0.0399841	0.794708	0.148836	0.0399841	3.19821e+08	2.54164e+08	1.25832	8.74731	9.98106	0	9428	1	2	1260.71	19235	0	9	94	85.45
		9428	T3	24	9428	4	631.362	110.868	1	3.26893e+08	3.43582e+08	2.88988e+08	2.28771e+08	2.79508e+08	2.54214e+08	0.794708	0.148836	0.0399841	0.794708	0.148836	0.0399841	3.19821e+08	2.54164e+08	1.25832	8.74731	9.98106	0	9428	1	2	1260.71	19224	0	9	94	91.41
		9428	T4	24	9428	4	631.362	110.868	1	3.26893e+08	3.43582e+08	2.88988e+08	2.28771e+08	2.79508e+08	2.54214e+08	0.794708	0.148836	0.0399841	0.794708	0.148836	0.0399841	3.19821e+08	2.54164e+08	1.25832	8.74731	9.98106	0	9428	1	2	1260.71	19171	0	9	94	85.59
		9428	T4	24	9428	4	631.362	110.868	1	3.26893e+08	3.43582e+08	2.88988e+08	2.28771e+08	2.79508e+08	2.54214e+08	0.794708	0.148836	0.0399841	0.794708	0.148836	0.0399841	3.19821e+08	2.54164e+08	1.25832	8.74731	9.98106	0	9428	1	2	1260.71	19130	0	9	94	22.24
		9428	T4	24	9428	4	631.362	110.868	1	3.26893e+08	3.43582e+08	2.88988e+08	2.28771e+08	2.79508e+08	2.54214e+08	0.794708	0.148836	0.0399841	0.794708	0.148836	0.0399841	3.19821e+08	2.54164e+08	1.25832	8.74731	9.98106	0	9428	1	2	1260.71	19160	0	9	94	85.47
		9599	T4	24	9599	63	631.361	112.42	1	4.41074e+07	5.34781e+07	6.09635e+07	3.52107e+07	4.06399e+07	3.37343e+07	0.691173	0.179261	0.0619169	0.691173	0.179261	0.0619169	5.28497e+07	3.65283e+07	1.44681	15.9804	9.95525	0	9599	1	2	1260.71	19455	0	9	94	80.13
		9599	C2	24	9599	63	631.361	112.42	1	4.41074e+07	5.34781e+07	6.09635e+07	3.52107e+07	4.06399e+07	3.37343e+07	0.691173	0.179261	0.0619169	0.691173	0.179261	0.0619169	5.28497e+07	3.65283e+07	1.44681	15.9804	9.95525	0	9599	1	2	1260.71	19642	0	9	94	80.23
		9599	C2	24	9599	63	631.361	112.42	1	4.41074e+07	5.34781e+07	6.09635e+07	3.52107e+07	4.06399e+07	3.37343e+07	0.691173	0.179261	0.0619169	0.691173	0.179261	0.0619169	5.28497e+07	3.65283e+07	1.44681	15.9804	9.95525	0	9599	1	2	1260.71	19655	0	9	94	22.9
		9599	C2	24	9599	63	631.361	112.42	1	4.41074e+07	5.34781e+07	6.09635e+07	3.52107e+07	4.06399e+07	3.37343e+07	0.691173	0.179261	0.0619169	0.691173	0.179261	0.0619169	5.28497e+07	3.65283e+07	1.44681	15.9804	9.95525	0	9599	1	2	1260.71	19647	0	7	94	16.11
		9599	C3	24	9599	63	631.361	112.42	1	4.41074e+07	5.34781e+07	6.09635e+07	3.52107e+07	4.06399e+07	3.37343e+07	0.691173	0.179261	0.0619169	0.691173	0.179261	0.0619169	5.28497e+07	3.65283e+07	1.44681	15.9804	9.95525	0	9599	1	2	1260.71	19557	0	9	94	85.03
		9599	T1	24	9599	63	631.361	112.42	1	4.41074e+07	5.34781e+07	6.09635e+07	3.52107e+07	4.06399e+07	3.37343e+07	0.691173	0.179261	0.0619169	0.691173	0.179261	0.0619169	5.28497e+07	3.65283e+07	1.44681	15.9804	9.95525	0	9599	1	2	1260.71	19728	0	9	94	80.26
		9599	T3	24	9599	63	631.361	112.42	1	4.41074e+07	5.34781e+07	6.09635e+07	3.52107e+07	4.06399e+07	3.37343e+07	0.691173	0.179261	0.0619169	0.691173	0.179261	0.0619169	5.28497e+07	3.65283e+07	1.44681	15.9804	9.95525	0	9599	1	2	1260.71	19511	0	9	94	85.03
		9599	T3	24	9599	63	631.361	112.42	1	4.41074e+07	5.34781e+07	6.09635e+07	3.52107e+07	4.06399e+07	3.37343e+07	0.691173	0.179261	0.0619169	0.691173	0.179261	0.0619169	5.28497e+07	3.65283e+07	1.44681	15.9804	9.95525	0	9599	1	2	1260.71	19541	0	13	94	16.45
		9599	T3	24	9599	63	631.361	112.42	1	4.41074e+07	5.34781e+07	6.09635e+07	3.52107e+07	4.06399e+07	3.37343e+07	0.691173	0.179261	0.0619169	0.691173	0.179261	0.0619169	5.28497e+07	3.65283e+07	1.44681	15.9804	9.95525	0	9599	1	2	1260.71	19522	0	9	94	82.53
		9599	T4	24	9599	63	631.361	112.42	1	4.41074e+07	5.34781e+07	6.09635e+07	3.52107e+07	4.06399e+07	3.37343e+07	0.691173	0.179261	0.0619169	0.691173	0.179261	0.0619169	5.28497e+07	3.65283e+07	1.44681	15.9804	9.95525	0	9599	1	2	1260.71	19455	0	9	94	80.13
		9781	T4	19	9781	500	631.361	114.005	1	7.61455e+06	1.01478e+07	6.77065e+06	5.29469e+06	5.66359e+06	5.79664e+06	0.682953	0.178584	0.122131	0.682953	0.178584	0.122131	8.17768e+06	5.58497e+06	1.46423	21.4927	4.6561	0	9781	1	2	1260.71	19763	0	9	94	53.62
		9781	C2	19	9781	500	631.361	114.005	1	7.61455e+06	1.01478e+07	6.77065e+06	5.29469e+06	5.66359e+06	5.79664e+06	0.682953	0.178584	0.122131	0.682953	0.178584	0.122131	8.17768e+06	5.58497e+06	1.46423	21.4927	4.6561	0	9781	1	2	1260.71	19926	0	9	94	64.31
		9781	C3	19	9781	500	631.361	114.005	1	7.61455e+06	1.01478e+07	6.77065e+06	5.29469e+06	5.66359e+06	5.79664e+06	0.682953	0.178584	0.122131	0.682953	0.178584	0.122131	8.17768e+06	5.58497e+06	1.46423	21.4927	4.6561	0	9781	1	2	1260.71	19862	0	9	94	69.44
		9781	C4	19	9781	500	631.361	114.005	1	7.61455e+06	1.01478e+07	6.77065e+06	5.29469e+06	5.66359e+06	5.79664e+06	0.682953	0.178584	0.122131	0.682953	0.178584	0.122131	8.17768e+06	5.58497e+06	1.46423	21.4927	4.6561	0	9781	1	2	1260.71	19791	0	9	94	65.11
		9781	C4	19	9781	500	631.361	114.005	1	7.61455e+06	1.01478e+07	6.77065e+06	5.29469e+06	5.66359e+06	5.79664e+06	0.682953	0.178584	0.122131	0.682953	0.178584	0.122131	8.17768e+06	5.58497e+06	1.46423	21.4927	4.6561	0	9781	1	2	1260.71	19780	0	16	94	69.01
		9781	T1	19	9781	500	631.361	114.005	1	7.61455e+06	1.01478e+07	6.77065e+06	5.29469e+06	5.66359e+06	5.79664e+06	0.682953	0.178584	0.122131	0.682953	0.178584	0.122131	8.17768e+06	5.58497e+06	1.46423	21.4927	4.6561	0	9781	1	2	1260.71	20005	0	8	94	39.69
		9781	T4	19	9781	500	631.361	114.005	1	7.61455e+06	1.01478e+07	6.77065e+06	5.29469e+06	5.66359e+06	5.79664e+06	0.682953	0.178584	0.122131	0.682953	0.178584	0.122131	8.17768e+06	5.58497e+06	1.46423	21.4927	4.6561	0	9781	1	2	1260.71	19763	0	9	94	53.62
		9953	T4	7	9953	1289	631.361	115.598	1	3.1611e+06	4.11449e+06	2.51234e+06	1.76632e+06	2.05839e+06	1.76816e+06	0.571404	0.192661	0.0894354	0.571404	0.192661	0.0894354	3.26265e+06	1.86429e+06	1.75008	24.7004	9.01667	0	9953	1	2	1260.71	20038	0	9	94	54.49
		9953	T4	7	9953	1289	631.361	115.598	1	3.1611e+06	4.11449e+06	2.51234e+06	1.76632e+06	2.05839e+06	1.76816e+06	0.571404	0.192661	0.0894354	0.571404	0.192661	0.0894354	3.26265e+06	1.86429e+06	1.75008	24.7004	9.01667	0	9953	1	2	1260.71	20030	0	8	94	47.88
		9953	C2	7	9953	1289	631.361	115.598	1	3.1611e+06	4.11449e+06	2.51234e+06	1.76632e+06	2.05839e+06	1.76816e+06	0.571404	0.192661	0.0894354	0.571404	0.192661	0.0894354	3.26265e+06	1.86429e+06	1.75008	24.7004	9.01667	0	9953	1	2	1260.71	20215	0	9	94	67.77
		9953	C2	7	9953	1289	631.361	115.598	1	3.1611e+06	4.11449e+06	2.51234e+06	1.76632e+06	2.05839e+06	1.76816e+06	0.571404	0.192661	0.0894354	0.571404	0.192661	0.0894354	3.26265e+06	1.86429e+06	1.75008	24.7004	9.01667	0	9953	1	2	1260.71	20225	0	9	94	66.63
		9953	C3	7	9953	1289	631.361	115.598	1	3.1611e+06	4.11449e+06	2.51234e+06	1.76632e+06	2.05839e+06	1.76816e+06	0.571404	0.192661	0.0894354	0.571404	0.192661	0.0894354	3.26265e+06	1.86429e+06	1.75008	24.7004	9.01667	0	9953	1	2	1260.71	20138	0	9	94	60.81
		9953	T4	7	9953	1289	631.361	115.598	1	3.1611e+06	4.11449e+06	2.51234e+06	1.76632e+06	2.05839e+06	1.76816e+06	0.571404	0.192661	0.0894354	0.571404	0.192661	0.0894354	3.26265e+06	1.86429e+06	1.75008	24.7004	9.01667	0	9953	1	2	1260.71	20038	0	9	94	54.49
		9953	T4	7	9953	1289	631.361	115.598	1	3.1611e+06	4.11449e+06	2.51234e+06	1.76632e+06	2.05839e+06	1.76816e+06	0.571404	0.192661	0.0894354	0.571404	0.192661	0.0894354	3.26265e+06	1.86429e+06	1.75008	24.7004	9.01667	0	9953	1	2	1260.71	20030	0	8	94	47.88
		10067	T4	19	10067	2664	631.359	117.991	1	1.22822e+06	645198	2.00156e+06	1.30509e+06	670265	1.25783e+06	0.834374	0.713327	0.661945	0.834374	0.713327	0.661945	1.29166e+06	1.07773e+06	1.1985	52.6768	32.8156	0	10067	1	2	1260.7	20496	0	14	94	38.14
		10067	C2	19	10067	2664	631.359	117.991	1	1.22822e+06	645198	2.00156e+06	1.30509e+06	670265	1.25783e+06	0.834374	0.713327	0.661945	0.834374	0.713327	0.661945	1.29166e+06	1.07773e+06	1.1985	52.6768	32.8156	0	10067	1	2	1260.7	20532	0	8	94	56.92
		10067	C4	19	10067	2664	631.359	117.991	1	1.22822e+06	645198	2.00156e+06	1.30509e+06	670265	1.25783e+06	0.834374	0.713327	0.661945	0.834374	0.713327	0.661945	1.29166e+06	1.07773e+06	1.1985	52.6768	32.8156	0	10067	1	2	1260.7	20311	0	14	94	15.18
		10067	C4	19	10067	2664	631.359	117.991	1	1.22822e+06	645198	2.00156e+06	1.30509e+06	670265	1.25783e+06	0.834374	0.713327	0.661945	0.834374	0.713327	0.661945	1.29166e+06	1.07773e+06	1.1985	52.6768	32.8156	0	10067	1	2	1260.7	20461	0	9	94	59.71
		10067	T1	19	10067	2664	631.359	117.991	1	1.22822e+06	645198	2.00156e+06	1.30509e+06	670265	1.25783e+06	0.834374	0.713327	0.661945	0.834374	0.713327	0.661945	1.29166e+06	1.07773e+06	1.1985	52.6768	32.8156	0	10067	1	2	1260.7	20698	0	9	94	65.39
		10067	T1	19	10067	2664	631.359	117.991	1	1.22822e+06	645198	2.00156e+06	1.30509e+06	670265	1.25783e+06	0.834374	0.713327	0.661945	0.834374	0.713327	0.661945	1.29166e+06	1.07773e+06	1.1985	52.6768	32.8156	0	10067	1	2	1260.7	20687	0	15	94	57.52
		10067	T3	19	10067	2664	631.359	117.991	1	1.22822e+06	645198	2.00156e+06	1.30509e+06	670265	1.25783e+06	0.834374	0.713327	0.661945	0.834374	0.713327	0.661945	1.29166e+06	1.07773e+06	1.1985	52.6768	32.8156	0	10067	1	2	1260.7	20272	0	15	94	52.72
		10067	T4	19	10067	2664	631.359	117.991	1	1.22822e+06	645198	2.00156e+06	1.30509e+06	670265	1.25783e+06	0.834374	0.713327	0.661945	0.834374	0.713327	0.661945	1.29166e+06	1.07773e+06	1.1985	52.6768	32.8156	0	10067	1	2	1260.7	20496	0	14	94	38.14
		10249	T4	13	10249	2080	631.361	119.531	1	1.8304e+06	1.71187e+06	1.75604e+06	1.38557e+06	1.43324e+06	1.39515e+06	0.79534	0.0412542	0.0036979	0.79534	0.0412542	0.0036979	1.7661e+06	1.40465e+06	1.25732	3.39189	1.7951	0	10249	1	2	1260.71	20509	0	9	94	48.24
		10249	C2	13	10249	2080	631.361	119.531	1	1.8304e+06	1.71187e+06	1.75604e+06	1.38557e+06	1.43324e+06	1.39515e+06	0.79534	0.0412542	0.0036979	0.79534	0.0412542	0.0036979	1.7661e+06	1.40465e+06	1.25732	3.39189	1.7951	0	10249	1	2	1260.71	20830	0	8	94	46.97
		10249	C4	13	10249	2080	631.361	119.531	1	1.8304e+06	1.71187e+06	1.75604e+06	1.38557e+06	1.43324e+06	1.39515e+06	0.79534	0.0412542	0.0036979	0.79534	0.0412542	0.0036979	1.7661e+06	1.40465e+06	1.25732	3.39189	1.7951	0	10249	1	2	1260.71	20751	0	9	94	52.84
		10249	C4	13	10249	2080	631.361	119.531	1	1.8304e+06	1.71187e+06	1.75604e+06	1.38557e+06	1.43324e+06	1.39515e+06	0.79534	0.0412542	0.0036979	0.79534	0.0412542	0.0036979	1.7661e+06	1.40465e+06	1.25732	3.39189	1.7951	0	10249	1	2	1260.71	20761	0	9	94	52.54
		10249	T3	13	10249	2080	631.361	119.531	1	1.8304e+06	1.71187e+06	1.75604e+06	1.38557e+06	1.43324e+06	1.39515e+06	0.79534	0.0412542	0.0036979	0.79534	0.0412542	0.0036979	1.7661e+06	1.40465e+06	1.25732	3.39189	1.7951	0	10249	1	2	1260.71	20559	0	9	94	48.75
		10249	T4	13	10249	2080	631.361	119.531	1	1.8304e+06	1.71187e+06	1.75604e+06	1.38557e+06	1.43324e+06	1.39515e+06	0.79534	0.0412542	0.0036979	0.79534	0.0412542	0.0036979	1.7661e+06	1.40465e+06	1.25732	3.39189	1.7951	0	10249	1	2	1260.71	20509	0	9	94	48.24
		10442	C2	9	10442	3357	631.361	121.258	1	1.10892e+06	1.28135e+06	1.03422e+06	611055	824929	617046	0.599514	0.173257	0.0108227	0.599514	0.173257	0.0108227	1.1415e+06	684343	1.66802	11.1032	17.7963	0	10442	1	2	1260.71	21118	0	8	94	40.53
		10442	C4	9	10442	3357	631.361	121.258	1	1.10892e+06	1.28135e+06	1.03422e+06	611055	824929	617046	0.599514	0.173257	0.0108227	0.599514	0.173257	0.0108227	1.1415e+06	684343	1.66802	11.1032	17.7963	0	10442	1	2	1260.71	21026	0	9	94	51.48
		10442	C4	9	10442	3357	631.361	121.258	1	1.10892e+06	1.28135e+06	1.03422e+06	611055	824929	617046	0.599514	0.173257	0.0108227	0.599514	0.173257	0.0108227	1.1415e+06	684343	1.66802	11.1032	17.7963	0	10442	1	2	1260.71	21037	0	9	94	46.14
		10442	T1	9	10442	3357	631.361	121.258	1	1.10892e+06	1.28135e+06	1.03422e+06	611055	824929	617046	0.599514	0.173257	0.0108227	0.599514	0.173257	0.0108227	1.1415e+06	684343	1.66802	11.1032	17.7963	0	10442	1	2	1260.71	21246	0	8	94	39.04
		10442	T3	9	10442	3357	631.361	121.258	1	1.10892e+06	1.28135e+06	1.03422e+06	611055	824929	617046	0.599514	0.173257	0.0108227	0.599514	0.173257	0.0108227	1.1415e+06	684343	1.66802	11.1032	17.7963	0	10442	1	2	1260.71	20847	0	14	94	35.92
		10449	T1	3	10449	5223	631.318	121.319	1	694817	902807	532581	278416	399264	363686	0.488857	0.21523	0.0649304	0.488857	0.21523	0.0649304	710068	347122	2.04559	26.136	17.891	0	10449	1	2	1260.62	21253	0	9	94	63.22
		10609	C2	2	10609	4432	631.863	122.853	1	466042	553127	520748	422020	329692	385391	0.738419	0.153894	0.0222243	0.738419	0.153894	0.0222243	513306	379035	1.35424	8.57526	12.2657	1	10613	2	2	1260.71	21393	0	15	94	57.47
		10609	T3	2	10609	4432	631.863	122.853	1	466042	553127	520748	422020	329692	385391	0.738419	0.153894	0.0222243	0.738419	0.153894	0.0222243	513306	379035	1.35424	8.57526	12.2657	1	10613	2	2	1260.71	20840	0	9	94	62.03
		10613	C3	13	10613	4432	631.361	122.898	1	663838	821502	810857	590620	506191	533512	0.71001	0.138025	0.0313139	0.71001	0.138025	0.0313139	765399	543441	1.40843	11.5124	7.92749	0	10613	2	2	1260.71	21312	0	9	94	61.81
		10613	T1	13	10613	4432	631.361	122.898	1	663838	821502	810857	590620	506191	533512	0.71001	0.138025	0.0313139	0.71001	0.138025	0.0313139	765399	543441	1.40843	11.5124	7.92749	0	10613	2	2	1260.71	21534	0	8	94	40.05
		10613	T1	13	10613	4432	631.361	122.898	1	663838	821502	810857	590620	506191	533512	0.71001	0.138025	0.0313139	0.71001	0.138025	0.0313139	765399	543441	1.40843	11.5124	7.92749	0	10613	2	2	1260.71	21522	0	7	94	24.29
		10613	T3	13	10613	4432	631.361	122.898	1	663838	821502	810857	590620	506191	533512	0.71001	0.138025	0.0313139	0.71001	0.138025	0.0313139	765399	543441	1.40843	11.5124	7.92749	0	10613	2	2	1260.71	21109	0	11	94	29.54
		10777	C2	9	10777	3942	631.361	124.439	1	735155	901283	867718	739048	679774	633539	0.819582	0.149611	0.077244	0.819582	0.149611	0.077244	834719	684121	1.22013	10.5236	7.73093	0	10777	1	2	1260.71	21672	0	8	94	36.03
		11165	C2	10	11165	4238	631.362	128.009	1	769303	873142	769182	622075	574715	569204	0.732283	0.0908004	0.0124691	0.732283	0.0908004	0.0124691	803876	588664	1.36559	7.46217	4.93747	0	11165	1	2	1260.71	22316	0	9	94	64.69
		11165	T1	10	11165	4238	631.362	128.009	1	769303	873142	769182	622075	574715	569204	0.732283	0.0908004	0.0124691	0.732283	0.0908004	0.0124691	803876	588664	1.36559	7.46217	4.93747	0	11165	1	2	1260.71	22385	0	9	94	66.62
		11165	T3	10	11165	4238	631.362	128.009	1	769303	873142	769182	622075	574715	569204	0.732283	0.0908004	0.0124691	0.732283	0.0908004	0.0124691	803876	588664	1.36559	7.46217	4.93747	0	11165	1	2	1260.71	22124	0	8	94	42.61
		16695	C3	2	16695	3340	631.819	136.041	1	753886	864463	677821	512197	485678	580486	0.687388	0.148194	0.0293953	0.687388	0.148194	0.0293953	765390	526120	1.45478	12.2619	9.29704	1	11910	2	2	1260.62	23580	0	9	94	47.89
		20059	T4	5	20059	3619	631.361	136.222	1	818521	1.10827e+06	883995	745595	722673	739542	0.785477	0.14007	0.148255	0.785477	0.14007	0.148255	936929	735937	1.27311	16.2184	1.6141	0	20059	1	2	1260.71	23661	0	9	94	50.51
		20059	C4	5	20059	3619	631.361	136.222	1	818521	1.10827e+06	883995	745595	722673	739542	0.785477	0.14007	0.148255	0.785477	0.14007	0.148255	936929	735937	1.27311	16.2184	1.6141	0	20059	1	2	1260.71	23481	0	9	94	50.77
		20059	T3	5	20059	3619	631.361	136.222	1	818521	1.10827e+06	883995	745595	722673	739542	0.785477	0.14007	0.148255	0.785477	0.14007	0.148255	936929	735937	1.27311	16.2184	1.6141	0	20059	1	2	1260.71	23390	0	9	94	53.52
		20059	T3	5	20059	3619	631.361	136.222	1	818521	1.10827e+06	883995	745595	722673	739542	0.785477	0.14007	0.148255	0.785477	0.14007	0.148255	936929	735937	1.27311	16.2184	1.6141	0	20059	1	2	1260.71	23652	0	8	94	46.01
		20059	T4	5	20059	3619	631.361	136.222	1	818521	1.10827e+06	883995	745595	722673	739542	0.785477	0.14007	0.148255	0.785477	0.14007	0.148255	936929	735937	1.27311	16.2184	1.6141	0	20059	1	2	1260.71	23661	0	9	94	50.51
	DLTLGFVDLLRDDFIEK	5	22	0.728037	0.338304	0.98975	0	30.3241
		hits: 22 Items
		FRAMEID	RAWFILE	MS2	FrameID1	CompID	MZ	Time	GoodID	II_C2	II_C3	II_C4	II_T1	II_T3	II_T4	Ratio	StdDev	PValue	NRatio	NStdDev	NPValue	Avg_Con	Avg_Treat	MaxChange	CV_Con	CV_Treat	PRElement	PRRoot	PRSize	Charge	CompMW	MS2Scan	Rank	Ion1	Ion2	IonScore
		10925	T4	12	10925	2937	670.358	125.72	1	768186	1.08482e+06	1.61309e+06	705217	677785	1.57036e+06	0.852072	0.754135	0.679085	0.852072	0.754135	0.679085	1.15537e+06	984455	1.17361	36.9449	51.5611	0	10925	1	3	2008.05	21699	0	6	170	18.73
		10925	T4	12	10925	2937	670.358	125.72	1	768186	1.08482e+06	1.61309e+06	705217	677785	1.57036e+06	0.852072	0.754135	0.679085	0.852072	0.754135	0.679085	1.15537e+06	984455	1.17361	36.9449	51.5611	0	10925	1	3	2008.05	21708	0	11	170	33.25
		10925	C2	12	10925	2937	670.358	125.72	1	768186	1.08482e+06	1.61309e+06	705217	677785	1.57036e+06	0.852072	0.754135	0.679085	0.852072	0.754135	0.679085	1.15537e+06	984455	1.17361	36.9449	51.5611	0	10925	1	3	2008.05	21914	0	13	170	39.17
		10925	C2	12	10925	2937	670.358	125.72	1	768186	1.08482e+06	1.61309e+06	705217	677785	1.57036e+06	0.852072	0.754135	0.679085	0.852072	0.754135	0.679085	1.15537e+06	984455	1.17361	36.9449	51.5611	0	10925	1	3	2008.05	21905	0	10	170	26.12
		10925	C3	12	10925	2937	670.358	125.72	1	768186	1.08482e+06	1.61309e+06	705217	677785	1.57036e+06	0.852072	0.754135	0.679085	0.852072	0.754135	0.679085	1.15537e+06	984455	1.17361	36.9449	51.5611	0	10925	1	3	2008.05	21731	0	10	170	38.25
		10925	C4	12	10925	2937	670.358	125.72	1	768186	1.08482e+06	1.61309e+06	705217	677785	1.57036e+06	0.852072	0.754135	0.679085	0.852072	0.754135	0.679085	1.15537e+06	984455	1.17361	36.9449	51.5611	0	10925	1	3	2008.05	21777	0	8	170	49.68
		10925	C4	12	10925	2937	670.358	125.72	1	768186	1.08482e+06	1.61309e+06	705217	677785	1.57036e+06	0.852072	0.754135	0.679085	0.852072	0.754135	0.679085	1.15537e+06	984455	1.17361	36.9449	51.5611	0	10925	1	3	2008.05	21784	0	9	170	32.76
		10925	T1	12	10925	2937	670.358	125.72	1	768186	1.08482e+06	1.61309e+06	705217	677785	1.57036e+06	0.852072	0.754135	0.679085	0.852072	0.754135	0.679085	1.15537e+06	984455	1.17361	36.9449	51.5611	0	10925	1	3	2008.05	21966	0	9	170	30.94
		10925	T1	12	10925	2937	670.358	125.72	1	768186	1.08482e+06	1.61309e+06	705217	677785	1.57036e+06	0.852072	0.754135	0.679085	0.852072	0.754135	0.679085	1.15537e+06	984455	1.17361	36.9449	51.5611	0	10925	1	3	2008.05	21971	0	9	170	30.16
		10925	T3	12	10925	2937	670.358	125.72	1	768186	1.08482e+06	1.61309e+06	705217	677785	1.57036e+06	0.852072	0.754135	0.679085	0.852072	0.754135	0.679085	1.15537e+06	984455	1.17361	36.9449	51.5611	0	10925	1	3	2008.05	21709	0	9	170	50.47
		10925	T3	12	10925	2937	670.358	125.72	1	768186	1.08482e+06	1.61309e+06	705217	677785	1.57036e+06	0.852072	0.754135	0.679085	0.852072	0.754135	0.679085	1.15537e+06	984455	1.17361	36.9449	51.5611	0	10925	1	3	2008.05	21718	0	10	170	31.57
		10925	T4	12	10925	2937	670.358	125.72	1	768186	1.08482e+06	1.61309e+06	705217	677785	1.57036e+06	0.852072	0.754135	0.679085	0.852072	0.754135	0.679085	1.15537e+06	984455	1.17361	36.9449	51.5611	0	10925	1	3	2008.05	21699	0	6	170	18.73
		10925	T4	12	10925	2937	670.358	125.72	1	768186	1.08482e+06	1.61309e+06	705217	677785	1.57036e+06	0.852072	0.754135	0.679085	0.852072	0.754135	0.679085	1.15537e+06	984455	1.17361	36.9449	51.5611	0	10925	1	3	2008.05	21708	0	11	170	33.25
		11125	T4	11	11125	7990	670.357	127.63	1	167415	269418	564520	183720	137974	411193	0.731898	0.890619	0.576432	0.731898	0.890619	0.576432	333784	244296	1.36631	61.7851	59.9012	0	11125	1	3	2008.05	22305	0	9	170	12.88
		11125	C3	11	11125	7990	670.357	127.63	1	167415	269418	564520	183720	137974	411193	0.731898	0.890619	0.576432	0.731898	0.890619	0.576432	333784	244296	1.36631	61.7851	59.9012	0	11125	1	3	2008.05	22076	0	8	170	21.62
		11125	C3	11	11125	7990	670.357	127.63	1	167415	269418	564520	183720	137974	411193	0.731898	0.890619	0.576432	0.731898	0.890619	0.576432	333784	244296	1.36631	61.7851	59.9012	0	11125	1	3	2008.05	22358	0	10	170	19.06
		16274	T4	5	16274	4011	670.692	127.034	1	787036	283199	1.93505e+06	433323	382780	654694	0.489404	0.557971	0.405564	0.489404	0.557971	0.405564	1.00176e+06	490266	2.0433	84.5111	29.4992	0	16274	2	3	2009.06	22010	0	9	170	35.92
		16274	T1	5	16274	4011	670.692	127.034	1	787036	283199	1.93505e+06	433323	382780	654694	0.489404	0.557971	0.405564	0.489404	0.557971	0.405564	1.00176e+06	490266	2.0433	84.5111	29.4992	0	16274	2	3	2009.06	22311	0	10	170	32.19
		16274	T1	5	16274	4011	670.692	127.034	1	787036	283199	1.93505e+06	433323	382780	654694	0.489404	0.557971	0.405564	0.489404	0.557971	0.405564	1.00176e+06	490266	2.0433	84.5111	29.4992	0	16274	2	3	2009.06	22270	0	16	170	18.52
		16274	T4	5	16274	4011	670.692	127.034	1	787036	283199	1.93505e+06	433323	382780	654694	0.489404	0.557971	0.405564	0.489404	0.557971	0.405564	1.00176e+06	490266	2.0433	84.5111	29.4992	0	16274	2	3	2009.06	22010	0	9	170	35.92
		16398	C3	6	16398	8986	670.356	128.991	1	106826	117529	267418	299537	158876	479334	1.90687	2.02435	0.252428	1.90687	2.02435	0.252428	163924	312582	1.90687	54.7739	51.3869	0	16398	1	3	1338.7	22417	0	8	170	26.68
		19888	C4	2	19888	12080	670.692	129.091	1	119598	123127	217087	65074.8	75454.4	179694	0.696423	0.664839	0.393215	0.696423	0.664839	0.393215	153271	106741	1.43591	36.0763	59.3886	0	19888	1	3	2009.05	22360	0	8	170	31.26
	LEGERDLTLGFVDLLR	1	1	0.455363	0.613183	0.285126	0	45.03
		hits: 1 Items
		FRAMEID	RAWFILE	MS2	FrameID1	CompID	MZ	Time	GoodID	II_C2	II_C3	II_C4	II_T1	II_T3	II_T4	Ratio	StdDev	PValue	NRatio	NStdDev	NPValue	Avg_Con	Avg_Treat	MaxChange	CV_Con	CV_Treat	PRElement	PRRoot	PRSize	Charge	CompMW	MS2Scan	Rank	Ion1	Ion2	IonScore
		18902	C4	3	18902	9111	616.007	99.8382	1	181404	219392	557687	99047.5	75427.6	261983	0.455363	0.613183	0.285126	0.455363	0.613183	0.285126	319494	145486	2.19605	64.838	69.8199	0	18902	1	3	1845	17150	0	17	164	45.03
GI:351727547	OAS-TL3 cysteine synthase [Glycine max]	3	3	15	1.77307	0.251266	9.9e-20
	peptides: 3 Items
	PEPTIDE	FRAMES	HITS	Ratio	StdDev	PValue	OtherAssignments	AvgIonScore
	AFGADLILTDPTK	1	1	1.77174	0.303276	7.18314e-14	0	16.38
		hits: 1 Items
		FRAMEID	RAWFILE	MS2	FrameID1	CompID	MZ	Time	GoodID	II_C2	II_C3	II_C4	II_T1	II_T3	II_T4	Ratio	StdDev	PValue	NRatio	NStdDev	NPValue	Avg_Con	Avg_Treat	MaxChange	CV_Con	CV_Treat	PRElement	PRRoot	PRSize	Charge	CompMW	MS2Scan	Rank	Ion1	Ion2	IonScore
		5224	T3	13	5224	3101	681.368	69.4615	1	693614	832866	645931	1.30355e+06	1.31675e+06	1.22865e+06	1.77174	0.303276	0.00333414	1.77174	0.303276	0.00333414	724137	1.28299e+06	1.77174	13.4137	3.70364	0	5224	1	2	1360.72	11095	0	7	110	16.38
	LIVTVHPSFGER	1	1	99999.9	99999.9	1	0	16
		hits: 1 Items
		FRAMEID	RAWFILE	MS2	FrameID1	CompID	MZ	Time	GoodID	II_C2	II_C3	II_C4	II_T1	II_T3	II_T4	Ratio	StdDev	PValue	NRatio	NStdDev	NPValue	Avg_Con	Avg_Treat	MaxChange	CV_Con	CV_Treat	PRElement	PRRoot	PRSize	Charge	CompMW	MS2Scan	Rank	Ion1	Ion2	IonScore
		21011	T1	1	21011	-1	677.878	46.9069	1	0	0	0	92299.2	0	0	99999.9	99999.9	1	99999.9	99999.9	1	0	30766.4	99999	0	173.205	-1	-1	0	2	0	6838	0	6	102	16
	YLSSVLFQELR	1	13	1.77599	0.448706	4.91718e-12	0	50.0323
		hits: 13 Items
		FRAMEID	RAWFILE	MS2	FrameID1	CompID	MZ	Time	GoodID	II_C2	II_C3	II_C4	II_T1	II_T3	II_T4	Ratio	StdDev	PValue	NRatio	NStdDev	NPValue	Avg_Con	Avg_Treat	MaxChange	CV_Con	CV_Treat	PRElement	PRRoot	PRSize	Charge	CompMW	MS2Scan	Rank	Ion1	Ion2	IonScore
		6820	T4	12	6820	2718	677.872	85.1991	1	830631	1.01922e+06	665680	1.43269e+06	1.47922e+06	1.55563e+06	1.77599	0.448706	0.0154533	1.77599	0.448706	0.0154533	838510	1.48918e+06	1.77599	21.097	4.16819	0	6820	1	2	1353.73	14229	0	7	98	45.27
		6820	T4	12	6820	2718	677.872	85.1991	1	830631	1.01922e+06	665680	1.43269e+06	1.47922e+06	1.55563e+06	1.77599	0.448706	0.0154533	1.77599	0.448706	0.0154533	838510	1.48918e+06	1.77599	21.097	4.16819	0	6820	1	2	1353.73	14236	0	8	98	62.11
		6820	C2	12	6820	2718	677.872	85.1991	1	830631	1.01922e+06	665680	1.43269e+06	1.47922e+06	1.55563e+06	1.77599	0.448706	0.0154533	1.77599	0.448706	0.0154533	838510	1.48918e+06	1.77599	21.097	4.16819	0	6820	1	2	1353.73	14571	0	8	98	58.32
		6820	C3	12	6820	2718	677.872	85.1991	1	830631	1.01922e+06	665680	1.43269e+06	1.47922e+06	1.55563e+06	1.77599	0.448706	0.0154533	1.77599	0.448706	0.0154533	838510	1.48918e+06	1.77599	21.097	4.16819	0	6820	1	2	1353.73	14486	0	16	98	61.23
		6820	C3	12	6820	2718	677.872	85.1991	1	830631	1.01922e+06	665680	1.43269e+06	1.47922e+06	1.55563e+06	1.77599	0.448706	0.0154533	1.77599	0.448706	0.0154533	838510	1.48918e+06	1.77599	21.097	4.16819	0	6820	1	2	1353.73	14481	0	8	98	39.87
		6820	C4	12	6820	2718	677.872	85.1991	1	830631	1.01922e+06	665680	1.43269e+06	1.47922e+06	1.55563e+06	1.77599	0.448706	0.0154533	1.77599	0.448706	0.0154533	838510	1.48918e+06	1.77599	21.097	4.16819	0	6820	1	2	1353.73	14389	0	14	98	36.63
		6820	C4	12	6820	2718	677.872	85.1991	1	830631	1.01922e+06	665680	1.43269e+06	1.47922e+06	1.55563e+06	1.77599	0.448706	0.0154533	1.77599	0.448706	0.0154533	838510	1.48918e+06	1.77599	21.097	4.16819	0	6820	1	2	1353.73	14384	0	7	98	16.19
		6820	T1	12	6820	2718	677.872	85.1991	1	830631	1.01922e+06	665680	1.43269e+06	1.47922e+06	1.55563e+06	1.77599	0.448706	0.0154533	1.77599	0.448706	0.0154533	838510	1.48918e+06	1.77599	21.097	4.16819	0	6820	1	2	1353.73	14405	0	15	98	60.52
		6820	T1	12	6820	2718	677.872	85.1991	1	830631	1.01922e+06	665680	1.43269e+06	1.47922e+06	1.55563e+06	1.77599	0.448706	0.0154533	1.77599	0.448706	0.0154533	838510	1.48918e+06	1.77599	21.097	4.16819	0	6820	1	2	1353.73	14396	0	8	98	49.23
		6820	T3	12	6820	2718	677.872	85.1991	1	830631	1.01922e+06	665680	1.43269e+06	1.47922e+06	1.55563e+06	1.77599	0.448706	0.0154533	1.77599	0.448706	0.0154533	838510	1.48918e+06	1.77599	21.097	4.16819	0	6820	1	2	1353.73	14255	0	11	98	54.97
		6820	T3	12	6820	2718	677.872	85.1991	1	830631	1.01922e+06	665680	1.43269e+06	1.47922e+06	1.55563e+06	1.77599	0.448706	0.0154533	1.77599	0.448706	0.0154533	838510	1.48918e+06	1.77599	21.097	4.16819	0	6820	1	2	1353.73	14264	0	15	98	58.7
		6820	T4	12	6820	2718	677.872	85.1991	1	830631	1.01922e+06	665680	1.43269e+06	1.47922e+06	1.55563e+06	1.77599	0.448706	0.0154533	1.77599	0.448706	0.0154533	838510	1.48918e+06	1.77599	21.097	4.16819	0	6820	1	2	1353.73	14229	0	7	98	45.27
		6820	T4	12	6820	2718	677.872	85.1991	1	830631	1.01922e+06	665680	1.43269e+06	1.47922e+06	1.55563e+06	1.77599	0.448706	0.0154533	1.77599	0.448706	0.0154533	838510	1.48918e+06	1.77599	21.097	4.16819	0	6820	1	2	1353.73	14236	0	8	98	62.11
GI:15233115	light-harvesting complex I chlorophyll a/b binding protein 1 [Arabidopsis thaliana]	3	8	46	1.22916	0.124808	2.97582e-07
	peptides: 3 Items
	PEPTIDE	FRAMES	HITS	Ratio	StdDev	PValue	OtherAssignments	AvgIonScore
	KYPGGAFDPLGYSK	4	12	1.26939	0.181144	0.0390933	0	47.75
		hits: 12 Items
		FRAMEID	RAWFILE	MS2	FrameID1	CompID	MZ	Time	GoodID	II_C2	II_C3	II_C4	II_T1	II_T3	II_T4	Ratio	StdDev	PValue	NRatio	NStdDev	NPValue	Avg_Con	Avg_Treat	MaxChange	CV_Con	CV_Treat	PRElement	PRRoot	PRSize	Charge	CompMW	MS2Scan	Rank	Ion1	Ion2	IonScore
		3266	C3	20	3266	2032	750.38	50.3423	1	1.30866e+06	1.47001e+06	1.26136e+06	2.16178e+06	1.55611e+06	1.93601e+06	1.39947	0.340975	0.0795862	1.39947	0.340975	0.0795862	1.34668e+06	1.88463e+06	1.39947	8.12332	16.2413	0	3266	2	2	1498.75	7578	0	12	140	60.28
		3266	C3	20	3266	2032	750.38	50.3423	1	1.30866e+06	1.47001e+06	1.26136e+06	2.16178e+06	1.55611e+06	1.93601e+06	1.39947	0.340975	0.0795862	1.39947	0.340975	0.0795862	1.34668e+06	1.88463e+06	1.39947	8.12332	16.2413	0	3266	2	2	1498.75	7586	0	8	140	61.75
		3266	T1	20	3266	2032	750.38	50.3423	1	1.30866e+06	1.47001e+06	1.26136e+06	2.16178e+06	1.55611e+06	1.93601e+06	1.39947	0.340975	0.0795862	1.39947	0.340975	0.0795862	1.34668e+06	1.88463e+06	1.39947	8.12332	16.2413	0	3266	2	2	1498.75	7586	0	8	140	59.6
		3266	T3	20	3266	2032	750.38	50.3423	1	1.30866e+06	1.47001e+06	1.26136e+06	2.16178e+06	1.55611e+06	1.93601e+06	1.39947	0.340975	0.0795862	1.39947	0.340975	0.0795862	1.34668e+06	1.88463e+06	1.39947	8.12332	16.2413	0	3266	2	2	1498.75	7380	0	10	140	77.54
		3277	C2	1	3277	8041	500.926	50.4703	1	223977	186601	241106	288617	197718	287619	1.18762	0.39266	0.317218	1.18762	0.39266	0.317218	217228	257985	1.18762	12.8309	20.2318	1	3280	2	3	1498.75	7732	0	6	140	41.9
		3280	C2	6	3280	8041	500.591	50.4996	1	225745	305306	273303	275126	267582	371464	1.13653	0.385728	0.424652	1.13653	0.385728	0.424652	268118	304724	1.13653	14.9312	19.0079	0	3280	2	3	1498.75	7737	0	9	140	34.15
		3280	C3	6	3280	8041	500.591	50.4996	1	225745	305306	273303	275126	267582	371464	1.13653	0.385728	0.424652	1.13653	0.385728	0.424652	268118	304724	1.13653	14.9312	19.0079	0	3280	2	3	1498.75	7610	0	18	140	44.63
		3280	C3	6	3280	8041	500.591	50.4996	1	225745	305306	273303	275126	267582	371464	1.13653	0.385728	0.424652	1.13653	0.385728	0.424652	268118	304724	1.13653	14.9312	19.0079	0	3280	2	3	1498.75	7603	0	12	140	19.97
		3280	C4	6	3280	8041	500.591	50.4996	1	225745	305306	273303	275126	267582	371464	1.13653	0.385728	0.424652	1.13653	0.385728	0.424652	268118	304724	1.13653	14.9312	19.0079	0	3280	2	3	1498.75	7651	0	10	140	40.81
		3280	C4	6	3280	8041	500.591	50.4996	1	225745	305306	273303	275126	267582	371464	1.13653	0.385728	0.424652	1.13653	0.385728	0.424652	268118	304724	1.13653	14.9312	19.0079	0	3280	2	3	1498.75	7659	0	9	140	42.48
		3280	T1	6	3280	8041	500.591	50.4996	1	225745	305306	273303	275126	267582	371464	1.13653	0.385728	0.424652	1.13653	0.385728	0.424652	268118	304724	1.13653	14.9312	19.0079	0	3280	2	3	1498.75	7658	0	9	140	32.86
		17768	C4	1	17768	2032	750.882	50.3803	1	1.13326e+06	1.19826e+06	1.07323e+06	1.88765e+06	1.3047e+06	1.68468e+06	1.43242	0.339665	0.0969922	1.43242	0.339665	0.0969922	1.13492e+06	1.62568e+06	1.43242	5.50995	18.2027	1	3266	2	2	1498.75	7615	0	19	140	57.03
	WAMLAVPGILVPEALGYGNWVK	1	1	4.64564	11.0497	0.426622	0	33.35
		hits: 1 Items
		FRAMEID	RAWFILE	MS2	FrameID1	CompID	MZ	Time	GoodID	II_C2	II_C3	II_C4	II_T1	II_T3	II_T4	Ratio	StdDev	PValue	NRatio	NStdDev	NPValue	Avg_Con	Avg_Treat	MaxChange	CV_Con	CV_Treat	PRElement	PRRoot	PRSize	Charge	CompMW	MS2Scan	Rank	Ion1	Ion2	IonScore
		25193	T3	1	25193	14426	1192.64	129.835	1	0	25865.4	52824.7	50125.4	312868	2572.24	4.64564	11.0497	0.426622	4.64564	11.0497	0.426622	26230	121855	4.64564	100.702	137.148	0	25193	1	2	2383.28	22503	0	6	174	33.35
	YPGGAFDPLGYSK	3	33	1.19196	0.172227	7.72485e-08	0	55.5103
		hits: 33 Items
		FRAMEID	RAWFILE	MS2	FrameID1	CompID	MZ	Time	GoodID	II_C2	II_C3	II_C4	II_T1	II_T3	II_T4	Ratio	StdDev	PValue	NRatio	NStdDev	NPValue	Avg_Con	Avg_Treat	MaxChange	CV_Con	CV_Treat	PRElement	PRRoot	PRSize	Charge	CompMW	MS2Scan	Rank	Ion1	Ion2	IonScore
		4261	T4	16	4261	269	686.332	60.0362	1	1.1866e+07	1.28802e+07	1.08601e+07	1.38735e+07	1.5065e+07	1.32558e+07	1.18503	0.178337	0.0500825	1.18503	0.178337	0.0500825	1.18687e+07	1.40648e+07	1.18503	8.51034	6.53889	0	4261	1	2	1370.65	9301	0	17	106	76.67
		4261	T4	16	4261	269	686.332	60.0362	1	1.1866e+07	1.28802e+07	1.08601e+07	1.38735e+07	1.5065e+07	1.32558e+07	1.18503	0.178337	0.0500825	1.18503	0.178337	0.0500825	1.18687e+07	1.40648e+07	1.18503	8.51034	6.53889	0	4261	1	2	1370.65	9307	0	9	106	21.08
		4261	T4	16	4261	269	686.332	60.0362	1	1.1866e+07	1.28802e+07	1.08601e+07	1.38735e+07	1.5065e+07	1.32558e+07	1.18503	0.178337	0.0500825	1.18503	0.178337	0.0500825	1.18687e+07	1.40648e+07	1.18503	8.51034	6.53889	0	4261	1	2	1370.65	9314	0	15	106	11.95
		4261	T4	16	4261	269	686.332	60.0362	1	1.1866e+07	1.28802e+07	1.08601e+07	1.38735e+07	1.5065e+07	1.32558e+07	1.18503	0.178337	0.0500825	1.18503	0.178337	0.0500825	1.18687e+07	1.40648e+07	1.18503	8.51034	6.53889	0	4261	1	2	1370.65	9291	0	15	106	69.63
		4261	C2	16	4261	269	686.332	60.0362	1	1.1866e+07	1.28802e+07	1.08601e+07	1.38735e+07	1.5065e+07	1.32558e+07	1.18503	0.178337	0.0500825	1.18503	0.178337	0.0500825	1.18687e+07	1.40648e+07	1.18503	8.51034	6.53889	0	4261	1	2	1370.65	9645	0	17	106	67.7
		4261	C2	16	4261	269	686.332	60.0362	1	1.1866e+07	1.28802e+07	1.08601e+07	1.38735e+07	1.5065e+07	1.32558e+07	1.18503	0.178337	0.0500825	1.18503	0.178337	0.0500825	1.18687e+07	1.40648e+07	1.18503	8.51034	6.53889	0	4261	1	2	1370.65	9652	0	17	106	67.84
		4261	C3	16	4261	269	686.332	60.0362	1	1.1866e+07	1.28802e+07	1.08601e+07	1.38735e+07	1.5065e+07	1.32558e+07	1.18503	0.178337	0.0500825	1.18503	0.178337	0.0500825	1.18687e+07	1.40648e+07	1.18503	8.51034	6.53889	0	4261	1	2	1370.65	9556	0	15	106	55.8
		4261	C3	16	4261	269	686.332	60.0362	1	1.1866e+07	1.28802e+07	1.08601e+07	1.38735e+07	1.5065e+07	1.32558e+07	1.18503	0.178337	0.0500825	1.18503	0.178337	0.0500825	1.18687e+07	1.40648e+07	1.18503	8.51034	6.53889	0	4261	1	2	1370.65	9545	0	10	106	70.75
		4261	C4	16	4261	269	686.332	60.0362	1	1.1866e+07	1.28802e+07	1.08601e+07	1.38735e+07	1.5065e+07	1.32558e+07	1.18503	0.178337	0.0500825	1.18503	0.178337	0.0500825	1.18687e+07	1.40648e+07	1.18503	8.51034	6.53889	0	4261	1	2	1370.65	9530	0	18	106	54.72
		4261	C4	16	4261	269	686.332	60.0362	1	1.1866e+07	1.28802e+07	1.08601e+07	1.38735e+07	1.5065e+07	1.32558e+07	1.18503	0.178337	0.0500825	1.18503	0.178337	0.0500825	1.18687e+07	1.40648e+07	1.18503	8.51034	6.53889	0	4261	1	2	1370.65	9541	0	10	106	67.86
		4261	T1	16	4261	269	686.332	60.0362	1	1.1866e+07	1.28802e+07	1.08601e+07	1.38735e+07	1.5065e+07	1.32558e+07	1.18503	0.178337	0.0500825	1.18503	0.178337	0.0500825	1.18687e+07	1.40648e+07	1.18503	8.51034	6.53889	0	4261	1	2	1370.65	9519	0	14	106	58.7
		4261	T1	16	4261	269	686.332	60.0362	1	1.1866e+07	1.28802e+07	1.08601e+07	1.38735e+07	1.5065e+07	1.32558e+07	1.18503	0.178337	0.0500825	1.18503	0.178337	0.0500825	1.18687e+07	1.40648e+07	1.18503	8.51034	6.53889	0	4261	1	2	1370.65	9542	0	9	106	33.62
		4261	T1	16	4261	269	686.332	60.0362	1	1.1866e+07	1.28802e+07	1.08601e+07	1.38735e+07	1.5065e+07	1.32558e+07	1.18503	0.178337	0.0500825	1.18503	0.178337	0.0500825	1.18687e+07	1.40648e+07	1.18503	8.51034	6.53889	0	4261	1	2	1370.65	9530	0	18	106	74.01
		4261	T3	16	4261	269	686.332	60.0362	1	1.1866e+07	1.28802e+07	1.08601e+07	1.38735e+07	1.5065e+07	1.32558e+07	1.18503	0.178337	0.0500825	1.18503	0.178337	0.0500825	1.18687e+07	1.40648e+07	1.18503	8.51034	6.53889	0	4261	1	2	1370.65	9309	0	10	106	86.75
		4261	T4	16	4261	269	686.332	60.0362	1	1.1866e+07	1.28802e+07	1.08601e+07	1.38735e+07	1.5065e+07	1.32558e+07	1.18503	0.178337	0.0500825	1.18503	0.178337	0.0500825	1.18687e+07	1.40648e+07	1.18503	8.51034	6.53889	0	4261	1	2	1370.65	9301	0	17	106	76.67
		4261	T4	16	4261	269	686.332	60.0362	1	1.1866e+07	1.28802e+07	1.08601e+07	1.38735e+07	1.5065e+07	1.32558e+07	1.18503	0.178337	0.0500825	1.18503	0.178337	0.0500825	1.18687e+07	1.40648e+07	1.18503	8.51034	6.53889	0	4261	1	2	1370.65	9307	0	9	106	21.08
		4261	T4	16	4261	269	686.332	60.0362	1	1.1866e+07	1.28802e+07	1.08601e+07	1.38735e+07	1.5065e+07	1.32558e+07	1.18503	0.178337	0.0500825	1.18503	0.178337	0.0500825	1.18687e+07	1.40648e+07	1.18503	8.51034	6.53889	0	4261	1	2	1370.65	9314	0	15	106	11.95
		4261	T4	16	4261	269	686.332	60.0362	1	1.1866e+07	1.28802e+07	1.08601e+07	1.38735e+07	1.5065e+07	1.32558e+07	1.18503	0.178337	0.0500825	1.18503	0.178337	0.0500825	1.18687e+07	1.40648e+07	1.18503	8.51034	6.53889	0	4261	1	2	1370.65	9291	0	15	106	69.63
		4429	T4	12	4429	370	686.332	61.6071	1	7.62829e+06	1.06728e+07	5.74933e+06	8.24206e+06	1.57591e+07	1.0061e+07	1.41628	0.92814	0.292391	1.41628	0.92814	0.292391	8.0168e+06	1.13541e+07	1.41628	30.9925	34.5409	0	4429	3	2	1370.65	9605	0	8	106	59.1
		4429	T4	12	4429	370	686.332	61.6071	1	7.62829e+06	1.06728e+07	5.74933e+06	8.24206e+06	1.57591e+07	1.0061e+07	1.41628	0.92814	0.292391	1.41628	0.92814	0.292391	8.0168e+06	1.13541e+07	1.41628	30.9925	34.5409	0	4429	3	2	1370.65	9615	0	15	106	40.7
		4429	C2	12	4429	370	686.332	61.6071	1	7.62829e+06	1.06728e+07	5.74933e+06	8.24206e+06	1.57591e+07	1.0061e+07	1.41628	0.92814	0.292391	1.41628	0.92814	0.292391	8.0168e+06	1.13541e+07	1.41628	30.9925	34.5409	0	4429	3	2	1370.65	9972	0	11	106	38.42
		4429	C2	12	4429	370	686.332	61.6071	1	7.62829e+06	1.06728e+07	5.74933e+06	8.24206e+06	1.57591e+07	1.0061e+07	1.41628	0.92814	0.292391	1.41628	0.92814	0.292391	8.0168e+06	1.13541e+07	1.41628	30.9925	34.5409	0	4429	3	2	1370.65	9955	0	10	106	49.07
		4429	C3	12	4429	370	686.332	61.6071	1	7.62829e+06	1.06728e+07	5.74933e+06	8.24206e+06	1.57591e+07	1.0061e+07	1.41628	0.92814	0.292391	1.41628	0.92814	0.292391	8.0168e+06	1.13541e+07	1.41628	30.9925	34.5409	0	4429	3	2	1370.65	9854	0	10	106	82.14
		4429	C3	12	4429	370	686.332	61.6071	1	7.62829e+06	1.06728e+07	5.74933e+06	8.24206e+06	1.57591e+07	1.0061e+07	1.41628	0.92814	0.292391	1.41628	0.92814	0.292391	8.0168e+06	1.13541e+07	1.41628	30.9925	34.5409	0	4429	3	2	1370.65	9859	0	8	106	19.89
		4429	C3	12	4429	370	686.332	61.6071	1	7.62829e+06	1.06728e+07	5.74933e+06	8.24206e+06	1.57591e+07	1.0061e+07	1.41628	0.92814	0.292391	1.41628	0.92814	0.292391	8.0168e+06	1.13541e+07	1.41628	30.9925	34.5409	0	4429	3	2	1370.65	9865	0	18	106	78.59
		4429	C4	12	4429	370	686.332	61.6071	1	7.62829e+06	1.06728e+07	5.74933e+06	8.24206e+06	1.57591e+07	1.0061e+07	1.41628	0.92814	0.292391	1.41628	0.92814	0.292391	8.0168e+06	1.13541e+07	1.41628	30.9925	34.5409	0	4429	3	2	1370.65	9842	0	15	106	80.62
		4429	T1	12	4429	370	686.332	61.6071	1	7.62829e+06	1.06728e+07	5.74933e+06	8.24206e+06	1.57591e+07	1.0061e+07	1.41628	0.92814	0.292391	1.41628	0.92814	0.292391	8.0168e+06	1.13541e+07	1.41628	30.9925	34.5409	0	4429	3	2	1370.65	9849	0	8	106	47.18
		4429	T1	12	4429	370	686.332	61.6071	1	7.62829e+06	1.06728e+07	5.74933e+06	8.24206e+06	1.57591e+07	1.0061e+07	1.41628	0.92814	0.292391	1.41628	0.92814	0.292391	8.0168e+06	1.13541e+07	1.41628	30.9925	34.5409	0	4429	3	2	1370.65	9842	0	8	106	46.41
		4429	T3	12	4429	370	686.332	61.6071	1	7.62829e+06	1.06728e+07	5.74933e+06	8.24206e+06	1.57591e+07	1.0061e+07	1.41628	0.92814	0.292391	1.41628	0.92814	0.292391	8.0168e+06	1.13541e+07	1.41628	30.9925	34.5409	0	4429	3	2	1370.65	9605	0	10	106	77.13
		4429	T3	12	4429	370	686.332	61.6071	1	7.62829e+06	1.06728e+07	5.74933e+06	8.24206e+06	1.57591e+07	1.0061e+07	1.41628	0.92814	0.292391	1.41628	0.92814	0.292391	8.0168e+06	1.13541e+07	1.41628	30.9925	34.5409	0	4429	3	2	1370.65	9615	0	20	106	62.65
		4429	T4	12	4429	370	686.332	61.6071	1	7.62829e+06	1.06728e+07	5.74933e+06	8.24206e+06	1.57591e+07	1.0061e+07	1.41628	0.92814	0.292391	1.41628	0.92814	0.292391	8.0168e+06	1.13541e+07	1.41628	30.9925	34.5409	0	4429	3	2	1370.65	9605	0	8	106	59.1
		4429	T4	12	4429	370	686.332	61.6071	1	7.62829e+06	1.06728e+07	5.74933e+06	8.24206e+06	1.57591e+07	1.0061e+07	1.41628	0.92814	0.292391	1.41628	0.92814	0.292391	8.0168e+06	1.13541e+07	1.41628	30.9925	34.5409	0	4429	3	2	1370.65	9615	0	15	106	40.7
		18045	C4	1	18045	370	686.833	61.6257	1	5.76294e+06	8.1458e+06	4.29939e+06	6.39542e+06	1.20793e+07	7.81225e+06	1.44369	0.949271	0.268107	1.44369	0.949271	0.268107	6.06938e+06	8.76233e+06	1.44369	31.9872	33.7657	1	4429	3	2	1370.65	9857	0	18	106	53.73
GI:15220620	hydroxypyruvate reductase [Arabidopsis thaliana]	3	3	26	1.17433	0.174429	0.0107736
	peptides: 3 Items
	PEPTIDE	FRAMES	HITS	Ratio	StdDev	PValue	OtherAssignments	AvgIonScore
	EGMATLAALNVLGR	1	13	1.10988	0.461941	0.975651	0	61.99
		hits: 13 Items
		FRAMEID	RAWFILE	MS2	FrameID1	CompID	MZ	Time	GoodID	II_C2	II_C3	II_C4	II_T1	II_T3	II_T4	Ratio	StdDev	PValue	NRatio	NStdDev	NPValue	Avg_Con	Avg_Treat	MaxChange	CV_Con	CV_Treat	PRElement	PRRoot	PRSize	Charge	CompMW	MS2Scan	Rank	Ion1	Ion2	IonScore
		6973	T4	14	6973	2331	708.388	86.7327	1	1.20596e+06	1.72488e+06	1.02425e+06	1.30212e+06	1.69461e+06	1.39296e+06	1.10988	0.461941	0.588353	1.10988	0.461941	0.588353	1.31836e+06	1.46323e+06	1.10988	27.5788	14.0419	0	6973	1	2	1414.76	14524	0	6	120	31.99
		6973	T4	14	6973	2331	708.388	86.7327	1	1.20596e+06	1.72488e+06	1.02425e+06	1.30212e+06	1.69461e+06	1.39296e+06	1.10988	0.461941	0.588353	1.10988	0.461941	0.588353	1.31836e+06	1.46323e+06	1.10988	27.5788	14.0419	0	6973	1	2	1414.76	14534	0	8	120	45.15
		6973	C2	14	6973	2331	708.388	86.7327	1	1.20596e+06	1.72488e+06	1.02425e+06	1.30212e+06	1.69461e+06	1.39296e+06	1.10988	0.461941	0.588353	1.10988	0.461941	0.588353	1.31836e+06	1.46323e+06	1.10988	27.5788	14.0419	0	6973	1	2	1414.76	14869	0	16	120	75.73
		6973	C2	14	6973	2331	708.388	86.7327	1	1.20596e+06	1.72488e+06	1.02425e+06	1.30212e+06	1.69461e+06	1.39296e+06	1.10988	0.461941	0.588353	1.10988	0.461941	0.588353	1.31836e+06	1.46323e+06	1.10988	27.5788	14.0419	0	6973	1	2	1414.76	14858	0	17	120	85.74
		6973	C3	14	6973	2331	708.388	86.7327	1	1.20596e+06	1.72488e+06	1.02425e+06	1.30212e+06	1.69461e+06	1.39296e+06	1.10988	0.461941	0.588353	1.10988	0.461941	0.588353	1.31836e+06	1.46323e+06	1.10988	27.5788	14.0419	0	6973	1	2	1414.76	14766	0	15	120	84.19
		6973	C3	14	6973	2331	708.388	86.7327	1	1.20596e+06	1.72488e+06	1.02425e+06	1.30212e+06	1.69461e+06	1.39296e+06	1.10988	0.461941	0.588353	1.10988	0.461941	0.588353	1.31836e+06	1.46323e+06	1.10988	27.5788	14.0419	0	6973	1	2	1414.76	14773	0	10	120	85.53
		6973	C4	14	6973	2331	708.388	86.7327	1	1.20596e+06	1.72488e+06	1.02425e+06	1.30212e+06	1.69461e+06	1.39296e+06	1.10988	0.461941	0.588353	1.10988	0.461941	0.588353	1.31836e+06	1.46323e+06	1.10988	27.5788	14.0419	0	6973	1	2	1414.76	14653	0	8	120	77.03
		6973	C4	14	6973	2331	708.388	86.7327	1	1.20596e+06	1.72488e+06	1.02425e+06	1.30212e+06	1.69461e+06	1.39296e+06	1.10988	0.461941	0.588353	1.10988	0.461941	0.588353	1.31836e+06	1.46323e+06	1.10988	27.5788	14.0419	0	6973	1	2	1414.76	14662	0	17	120	85.77
		6973	T1	14	6973	2331	708.388	86.7327	1	1.20596e+06	1.72488e+06	1.02425e+06	1.30212e+06	1.69461e+06	1.39296e+06	1.10988	0.461941	0.588353	1.10988	0.461941	0.588353	1.31836e+06	1.46323e+06	1.10988	27.5788	14.0419	0	6973	1	2	1414.76	14690	0	7	120	58.89
		6973	T1	14	6973	2331	708.388	86.7327	1	1.20596e+06	1.72488e+06	1.02425e+06	1.30212e+06	1.69461e+06	1.39296e+06	1.10988	0.461941	0.588353	1.10988	0.461941	0.588353	1.31836e+06	1.46323e+06	1.10988	27.5788	14.0419	0	6973	1	2	1414.76	14686	0	8	120	48.82
		6973	T3	14	6973	2331	708.388	86.7327	1	1.20596e+06	1.72488e+06	1.02425e+06	1.30212e+06	1.69461e+06	1.39296e+06	1.10988	0.461941	0.588353	1.10988	0.461941	0.588353	1.31836e+06	1.46323e+06	1.10988	27.5788	14.0419	0	6973	1	2	1414.76	14542	0	13	120	49.89
		6973	T4	14	6973	2331	708.388	86.7327	1	1.20596e+06	1.72488e+06	1.02425e+06	1.30212e+06	1.69461e+06	1.39296e+06	1.10988	0.461941	0.588353	1.10988	0.461941	0.588353	1.31836e+06	1.46323e+06	1.10988	27.5788	14.0419	0	6973	1	2	1414.76	14524	0	6	120	31.99
		6973	T4	14	6973	2331	708.388	86.7327	1	1.20596e+06	1.72488e+06	1.02425e+06	1.30212e+06	1.69461e+06	1.39296e+06	1.10988	0.461941	0.588353	1.10988	0.461941	0.588353	1.31836e+06	1.46323e+06	1.10988	27.5788	14.0419	0	6973	1	2	1414.76	14534	0	8	120	45.15
	FVTAYGQFLK	1	10	1.1672	0.190244	0.0193478	0	38.654
		hits: 10 Items
		FRAMEID	RAWFILE	MS2	FrameID1	CompID	MZ	Time	GoodID	II_C2	II_C3	II_C4	II_T1	II_T3	II_T4	Ratio	StdDev	PValue	NRatio	NStdDev	NPValue	Avg_Con	Avg_Treat	MaxChange	CV_Con	CV_Treat	PRElement	PRRoot	PRSize	Charge	CompMW	MS2Scan	Rank	Ion1	Ion2	IonScore
		4509	C2	15	4509	1141	587.319	62.3774	1	2.77484e+06	2.9584e+06	2.23796e+06	3.05338e+06	3.07079e+06	3.17979e+06	1.1672	0.190244	0.172523	1.1672	0.190244	0.172523	2.65707e+06	3.10132e+06	1.1672	14.0901	2.20913	0	4509	1	2	1172.62	10117	0	8	78	39.39
		4509	C2	15	4509	1141	587.319	62.3774	1	2.77484e+06	2.9584e+06	2.23796e+06	3.05338e+06	3.07079e+06	3.17979e+06	1.1672	0.190244	0.172523	1.1672	0.190244	0.172523	2.65707e+06	3.10132e+06	1.1672	14.0901	2.20913	0	4509	1	2	1172.62	10106	0	8	78	35.17
		4509	C3	15	4509	1141	587.319	62.3774	1	2.77484e+06	2.9584e+06	2.23796e+06	3.05338e+06	3.07079e+06	3.17979e+06	1.1672	0.190244	0.172523	1.1672	0.190244	0.172523	2.65707e+06	3.10132e+06	1.1672	14.0901	2.20913	0	4509	1	2	1172.62	9963	0	8	78	42.04
		4509	C3	15	4509	1141	587.319	62.3774	1	2.77484e+06	2.9584e+06	2.23796e+06	3.05338e+06	3.07079e+06	3.17979e+06	1.1672	0.190244	0.172523	1.1672	0.190244	0.172523	2.65707e+06	3.10132e+06	1.1672	14.0901	2.20913	0	4509	1	2	1172.62	9953	0	12	78	43.6
		4509	C4	15	4509	1141	587.319	62.3774	1	2.77484e+06	2.9584e+06	2.23796e+06	3.05338e+06	3.07079e+06	3.17979e+06	1.1672	0.190244	0.172523	1.1672	0.190244	0.172523	2.65707e+06	3.10132e+06	1.1672	14.0901	2.20913	0	4509	1	2	1172.62	9982	0	13	78	40.83
		4509	C4	15	4509	1141	587.319	62.3774	1	2.77484e+06	2.9584e+06	2.23796e+06	3.05338e+06	3.07079e+06	3.17979e+06	1.1672	0.190244	0.172523	1.1672	0.190244	0.172523	2.65707e+06	3.10132e+06	1.1672	14.0901	2.20913	0	4509	1	2	1172.62	9992	0	7	78	36.34
		4509	T1	15	4509	1141	587.319	62.3774	1	2.77484e+06	2.9584e+06	2.23796e+06	3.05338e+06	3.07079e+06	3.17979e+06	1.1672	0.190244	0.172523	1.1672	0.190244	0.172523	2.65707e+06	3.10132e+06	1.1672	14.0901	2.20913	0	4509	1	2	1172.62	9966	0	8	78	34.44
		4509	T1	15	4509	1141	587.319	62.3774	1	2.77484e+06	2.9584e+06	2.23796e+06	3.05338e+06	3.07079e+06	3.17979e+06	1.1672	0.190244	0.172523	1.1672	0.190244	0.172523	2.65707e+06	3.10132e+06	1.1672	14.0901	2.20913	0	4509	1	2	1172.62	9955	0	8	78	38.03
		4509	T3	15	4509	1141	587.319	62.3774	1	2.77484e+06	2.9584e+06	2.23796e+06	3.05338e+06	3.07079e+06	3.17979e+06	1.1672	0.190244	0.172523	1.1672	0.190244	0.172523	2.65707e+06	3.10132e+06	1.1672	14.0901	2.20913	0	4509	1	2	1172.62	9744	0	16	78	37.07
		4509	T3	15	4509	1141	587.319	62.3774	1	2.77484e+06	2.9584e+06	2.23796e+06	3.05338e+06	3.07079e+06	3.17979e+06	1.1672	0.190244	0.172523	1.1672	0.190244	0.172523	2.65707e+06	3.10132e+06	1.1672	14.0901	2.20913	0	4509	1	2	1172.62	9756	0	8	78	39.63
	NAIVVPHIASASK	1	3	2.07978	1.34708	0.0130152	0	18.4733
		hits: 3 Items
		FRAMEID	RAWFILE	MS2	FrameID1	CompID	MZ	Time	GoodID	II_C2	II_C3	II_C4	II_T1	II_T3	II_T4	Ratio	StdDev	PValue	NRatio	NStdDev	NPValue	Avg_Con	Avg_Treat	MaxChange	CV_Con	CV_Treat	PRElement	PRRoot	PRSize	Charge	CompMW	MS2Scan	Rank	Ion1	Ion2	IonScore
		25648	T4	2	25648	13646	654.378	37.2545	1	50249	83385.9	43596.4	94870	111274	162459	2.07978	1.34708	0.0678659	2.07978	1.34708	0.0678659	59077.1	122868	2.07978	36.0769	28.6932	0	25648	1	2	1306.74	4679	0	6	124	21.48
		25648	T4	2	25648	13646	654.378	37.2545	1	50249	83385.9	43596.4	94870	111274	162459	2.07978	1.34708	0.0678659	2.07978	1.34708	0.0678659	59077.1	122868	2.07978	36.0769	28.6932	0	25648	1	2	1306.74	4663	0	7	124	12.46
		25648	T4	2	25648	13646	654.378	37.2545	1	50249	83385.9	43596.4	94870	111274	162459	2.07978	1.34708	0.0678659	2.07978	1.34708	0.0678659	59077.1	122868	2.07978	36.0769	28.6932	0	25648	1	2	1306.74	4679	0	6	124	21.48
GI:139389650	large subunit of riblose-1,5-bisphosphate carboxylase/oxygenase [Arabis hirsuta]	3	49	483	0.696122	0.0341292	1.11022e-16
	peptides: 3 Items
	PEPTIDE	FRAMES	HITS	Ratio	StdDev	PValue	OtherAssignments	AvgIonScore
	FLFCAEAIYK+Carbamidomethyl(4)	34	387	0.645267	0.0378396	9.9e-20	0	44.5475
		hits: 387 Items
		FRAMEID	RAWFILE	MS2	FrameID1	CompID	MZ	Time	GoodID	II_C2	II_C3	II_C4	II_T1	II_T3	II_T4	Ratio	StdDev	PValue	NRatio	NStdDev	NPValue	Avg_Con	Avg_Treat	MaxChange	CV_Con	CV_Treat	PRElement	PRRoot	PRSize	Charge	CompMW	MS2Scan	Rank	Ion1	Ion2	IonScore
		5694	T4	24	5694	8	631.318	73.9959	1	2.69886e+08	3.18047e+08	2.42377e+08	1.84161e+08	1.96362e+08	1.88389e+08	0.68518	0.117206	0.0554177	0.68518	0.117206	0.0554177	2.7677e+08	1.89637e+08	1.45947	13.8388	3.26706	0	5694	1	2	1260.62	12082	0	7	72	10.86
		5694	T4	24	5694	8	631.318	73.9959	1	2.69886e+08	3.18047e+08	2.42377e+08	1.84161e+08	1.96362e+08	1.88389e+08	0.68518	0.117206	0.0554177	0.68518	0.117206	0.0554177	2.7677e+08	1.89637e+08	1.45947	13.8388	3.26706	0	5694	1	2	1260.62	12137	0	15	72	72.26
		5694	T4	24	5694	8	631.318	73.9959	1	2.69886e+08	3.18047e+08	2.42377e+08	1.84161e+08	1.96362e+08	1.88389e+08	0.68518	0.117206	0.0554177	0.68518	0.117206	0.0554177	2.7677e+08	1.89637e+08	1.45947	13.8388	3.26706	0	5694	1	2	1260.62	12148	0	8	72	67.2
		5694	C2	24	5694	8	631.318	73.9959	1	2.69886e+08	3.18047e+08	2.42377e+08	1.84161e+08	1.96362e+08	1.88389e+08	0.68518	0.117206	0.0554177	0.68518	0.117206	0.0554177	2.7677e+08	1.89637e+08	1.45947	13.8388	3.26706	0	5694	1	2	1260.62	12411	0	8	72	69.63
		5694	C2	24	5694	8	631.318	73.9959	1	2.69886e+08	3.18047e+08	2.42377e+08	1.84161e+08	1.96362e+08	1.88389e+08	0.68518	0.117206	0.0554177	0.68518	0.117206	0.0554177	2.7677e+08	1.89637e+08	1.45947	13.8388	3.26706	0	5694	1	2	1260.62	12400	0	15	72	71.91
		5694	C2	24	5694	8	631.318	73.9959	1	2.69886e+08	3.18047e+08	2.42377e+08	1.84161e+08	1.96362e+08	1.88389e+08	0.68518	0.117206	0.0554177	0.68518	0.117206	0.0554177	2.7677e+08	1.89637e+08	1.45947	13.8388	3.26706	0	5694	1	2	1260.62	12444	0	7	72	25.37
		5694	C2	24	5694	8	631.318	73.9959	1	2.69886e+08	3.18047e+08	2.42377e+08	1.84161e+08	1.96362e+08	1.88389e+08	0.68518	0.117206	0.0554177	0.68518	0.117206	0.0554177	2.7677e+08	1.89637e+08	1.45947	13.8388	3.26706	0	5694	1	2	1260.62	12433	0	7	72	25.77
		5694	C3	24	5694	8	631.318	73.9959	1	2.69886e+08	3.18047e+08	2.42377e+08	1.84161e+08	1.96362e+08	1.88389e+08	0.68518	0.117206	0.0554177	0.68518	0.117206	0.0554177	2.7677e+08	1.89637e+08	1.45947	13.8388	3.26706	0	5694	1	2	1260.62	12296	0	15	72	71.95
		5694	C3	24	5694	8	631.318	73.9959	1	2.69886e+08	3.18047e+08	2.42377e+08	1.84161e+08	1.96362e+08	1.88389e+08	0.68518	0.117206	0.0554177	0.68518	0.117206	0.0554177	2.7677e+08	1.89637e+08	1.45947	13.8388	3.26706	0	5694	1	2	1260.62	12285	0	15	72	71.99
		5694	C3	24	5694	8	631.318	73.9959	1	2.69886e+08	3.18047e+08	2.42377e+08	1.84161e+08	1.96362e+08	1.88389e+08	0.68518	0.117206	0.0554177	0.68518	0.117206	0.0554177	2.7677e+08	1.89637e+08	1.45947	13.8388	3.26706	0	5694	1	2	1260.62	12340	0	7	72	30.2
		5694	C3	24	5694	8	631.318	73.9959	1	2.69886e+08	3.18047e+08	2.42377e+08	1.84161e+08	1.96362e+08	1.88389e+08	0.68518	0.117206	0.0554177	0.68518	0.117206	0.0554177	2.7677e+08	1.89637e+08	1.45947	13.8388	3.26706	0	5694	1	2	1260.62	12351	0	7	72	30.43
		5694	C4	24	5694	8	631.318	73.9959	1	2.69886e+08	3.18047e+08	2.42377e+08	1.84161e+08	1.96362e+08	1.88389e+08	0.68518	0.117206	0.0554177	0.68518	0.117206	0.0554177	2.7677e+08	1.89637e+08	1.45947	13.8388	3.26706	0	5694	1	2	1260.62	12273	0	8	72	67.07
		5694	C4	24	5694	8	631.318	73.9959	1	2.69886e+08	3.18047e+08	2.42377e+08	1.84161e+08	1.96362e+08	1.88389e+08	0.68518	0.117206	0.0554177	0.68518	0.117206	0.0554177	2.7677e+08	1.89637e+08	1.45947	13.8388	3.26706	0	5694	1	2	1260.62	12262	0	8	72	69.71
		5694	C4	24	5694	8	631.318	73.9959	1	2.69886e+08	3.18047e+08	2.42377e+08	1.84161e+08	1.96362e+08	1.88389e+08	0.68518	0.117206	0.0554177	0.68518	0.117206	0.0554177	2.7677e+08	1.89637e+08	1.45947	13.8388	3.26706	0	5694	1	2	1260.62	12295	0	8	72	21.26
		5694	C4	24	5694	8	631.318	73.9959	1	2.69886e+08	3.18047e+08	2.42377e+08	1.84161e+08	1.96362e+08	1.88389e+08	0.68518	0.117206	0.0554177	0.68518	0.117206	0.0554177	2.7677e+08	1.89637e+08	1.45947	13.8388	3.26706	0	5694	1	2	1260.62	12306	0	7	72	19.77
		5694	T1	24	5694	8	631.318	73.9959	1	2.69886e+08	3.18047e+08	2.42377e+08	1.84161e+08	1.96362e+08	1.88389e+08	0.68518	0.117206	0.0554177	0.68518	0.117206	0.0554177	2.7677e+08	1.89637e+08	1.45947	13.8388	3.26706	0	5694	1	2	1260.62	12244	0	8	72	69.52
		5694	T1	24	5694	8	631.318	73.9959	1	2.69886e+08	3.18047e+08	2.42377e+08	1.84161e+08	1.96362e+08	1.88389e+08	0.68518	0.117206	0.0554177	0.68518	0.117206	0.0554177	2.7677e+08	1.89637e+08	1.45947	13.8388	3.26706	0	5694	1	2	1260.62	12233	0	8	72	66.59
		5694	T1	24	5694	8	631.318	73.9959	1	2.69886e+08	3.18047e+08	2.42377e+08	1.84161e+08	1.96362e+08	1.88389e+08	0.68518	0.117206	0.0554177	0.68518	0.117206	0.0554177	2.7677e+08	1.89637e+08	1.45947	13.8388	3.26706	0	5694	1	2	1260.62	12277	0	7	72	30.39
		5694	T1	24	5694	8	631.318	73.9959	1	2.69886e+08	3.18047e+08	2.42377e+08	1.84161e+08	1.96362e+08	1.88389e+08	0.68518	0.117206	0.0554177	0.68518	0.117206	0.0554177	2.7677e+08	1.89637e+08	1.45947	13.8388	3.26706	0	5694	1	2	1260.62	12288	0	7	72	28.77
		5694	T3	24	5694	8	631.318	73.9959	1	2.69886e+08	3.18047e+08	2.42377e+08	1.84161e+08	1.96362e+08	1.88389e+08	0.68518	0.117206	0.0554177	0.68518	0.117206	0.0554177	2.7677e+08	1.89637e+08	1.45947	13.8388	3.26706	0	5694	1	2	1260.62	12049	0	8	72	67
		5694	T3	24	5694	8	631.318	73.9959	1	2.69886e+08	3.18047e+08	2.42377e+08	1.84161e+08	1.96362e+08	1.88389e+08	0.68518	0.117206	0.0554177	0.68518	0.117206	0.0554177	2.7677e+08	1.89637e+08	1.45947	13.8388	3.26706	0	5694	1	2	1260.62	12060	0	8	72	66.96
		5694	T3	24	5694	8	631.318	73.9959	1	2.69886e+08	3.18047e+08	2.42377e+08	1.84161e+08	1.96362e+08	1.88389e+08	0.68518	0.117206	0.0554177	0.68518	0.117206	0.0554177	2.7677e+08	1.89637e+08	1.45947	13.8388	3.26706	0	5694	1	2	1260.62	12104	0	7	72	28.03
		5694	T3	24	5694	8	631.318	73.9959	1	2.69886e+08	3.18047e+08	2.42377e+08	1.84161e+08	1.96362e+08	1.88389e+08	0.68518	0.117206	0.0554177	0.68518	0.117206	0.0554177	2.7677e+08	1.89637e+08	1.45947	13.8388	3.26706	0	5694	1	2	1260.62	12093	0	16	72	24.86
		5694	T4	24	5694	8	631.318	73.9959	1	2.69886e+08	3.18047e+08	2.42377e+08	1.84161e+08	1.96362e+08	1.88389e+08	0.68518	0.117206	0.0554177	0.68518	0.117206	0.0554177	2.7677e+08	1.89637e+08	1.45947	13.8388	3.26706	0	5694	1	2	1260.62	12082	0	7	72	10.86
		5694	T4	24	5694	8	631.318	73.9959	1	2.69886e+08	3.18047e+08	2.42377e+08	1.84161e+08	1.96362e+08	1.88389e+08	0.68518	0.117206	0.0554177	0.68518	0.117206	0.0554177	2.7677e+08	1.89637e+08	1.45947	13.8388	3.26706	0	5694	1	2	1260.62	12137	0	15	72	72.26
		5694	T4	24	5694	8	631.318	73.9959	1	2.69886e+08	3.18047e+08	2.42377e+08	1.84161e+08	1.96362e+08	1.88389e+08	0.68518	0.117206	0.0554177	0.68518	0.117206	0.0554177	2.7677e+08	1.89637e+08	1.45947	13.8388	3.26706	0	5694	1	2	1260.62	12148	0	8	72	67.2
		5856	T4	24	5856	24	631.318	75.5712	1	1.21913e+08	1.47026e+08	1.08838e+08	7.57889e+07	8.51794e+07	9.34579e+07	0.673482	0.174	0.0492578	0.673482	0.174	0.0492578	1.25926e+08	8.48087e+07	1.48482	15.412	10.4238	0	5856	3	2	1260.62	12404	0	7	72	19.41
		5856	T4	24	5856	24	631.318	75.5712	1	1.21913e+08	1.47026e+08	1.08838e+08	7.57889e+07	8.51794e+07	9.34579e+07	0.673482	0.174	0.0492578	0.673482	0.174	0.0492578	1.25926e+08	8.48087e+07	1.48482	15.412	10.4238	0	5856	3	2	1260.62	12458	0	8	72	67.04
		5856	T4	24	5856	24	631.318	75.5712	1	1.21913e+08	1.47026e+08	1.08838e+08	7.57889e+07	8.51794e+07	9.34579e+07	0.673482	0.174	0.0492578	0.673482	0.174	0.0492578	1.25926e+08	8.48087e+07	1.48482	15.412	10.4238	0	5856	3	2	1260.62	12391	0	7	72	17.47
		5856	T4	24	5856	24	631.318	75.5712	1	1.21913e+08	1.47026e+08	1.08838e+08	7.57889e+07	8.51794e+07	9.34579e+07	0.673482	0.174	0.0492578	0.673482	0.174	0.0492578	1.25926e+08	8.48087e+07	1.48482	15.412	10.4238	0	5856	3	2	1260.62	12450	0	8	72	69.63
		5856	C2	24	5856	24	631.318	75.5712	1	1.21913e+08	1.47026e+08	1.08838e+08	7.57889e+07	8.51794e+07	9.34579e+07	0.673482	0.174	0.0492578	0.673482	0.174	0.0492578	1.25926e+08	8.48087e+07	1.48482	15.412	10.4238	0	5856	3	2	1260.62	12748	0	7	72	27.32
		5856	C2	24	5856	24	631.318	75.5712	1	1.21913e+08	1.47026e+08	1.08838e+08	7.57889e+07	8.51794e+07	9.34579e+07	0.673482	0.174	0.0492578	0.673482	0.174	0.0492578	1.25926e+08	8.48087e+07	1.48482	15.412	10.4238	0	5856	3	2	1260.62	12759	0	7	72	29.66
		5856	C2	24	5856	24	631.318	75.5712	1	1.21913e+08	1.47026e+08	1.08838e+08	7.57889e+07	8.51794e+07	9.34579e+07	0.673482	0.174	0.0492578	0.673482	0.174	0.0492578	1.25926e+08	8.48087e+07	1.48482	15.412	10.4238	0	5856	3	2	1260.62	12727	0	8	72	69.54
		5856	C2	24	5856	24	631.318	75.5712	1	1.21913e+08	1.47026e+08	1.08838e+08	7.57889e+07	8.51794e+07	9.34579e+07	0.673482	0.174	0.0492578	0.673482	0.174	0.0492578	1.25926e+08	8.48087e+07	1.48482	15.412	10.4238	0	5856	3	2	1260.62	12715	0	8	72	66.97
		5856	C3	24	5856	24	631.318	75.5712	1	1.21913e+08	1.47026e+08	1.08838e+08	7.57889e+07	8.51794e+07	9.34579e+07	0.673482	0.174	0.0492578	0.673482	0.174	0.0492578	1.25926e+08	8.48087e+07	1.48482	15.412	10.4238	0	5856	3	2	1260.62	12615	0	8	72	69.46
		5856	C3	24	5856	24	631.318	75.5712	1	1.21913e+08	1.47026e+08	1.08838e+08	7.57889e+07	8.51794e+07	9.34579e+07	0.673482	0.174	0.0492578	0.673482	0.174	0.0492578	1.25926e+08	8.48087e+07	1.48482	15.412	10.4238	0	5856	3	2	1260.62	12604	0	8	72	55.33
		5856	C3	24	5856	24	631.318	75.5712	1	1.21913e+08	1.47026e+08	1.08838e+08	7.57889e+07	8.51794e+07	9.34579e+07	0.673482	0.174	0.0492578	0.673482	0.174	0.0492578	1.25926e+08	8.48087e+07	1.48482	15.412	10.4238	0	5856	3	2	1260.62	12667	0	7	72	23.12
		5856	C3	24	5856	24	631.318	75.5712	1	1.21913e+08	1.47026e+08	1.08838e+08	7.57889e+07	8.51794e+07	9.34579e+07	0.673482	0.174	0.0492578	0.673482	0.174	0.0492578	1.25926e+08	8.48087e+07	1.48482	15.412	10.4238	0	5856	3	2	1260.62	12660	0	7	72	16.24
		5856	C4	24	5856	24	631.318	75.5712	1	1.21913e+08	1.47026e+08	1.08838e+08	7.57889e+07	8.51794e+07	9.34579e+07	0.673482	0.174	0.0492578	0.673482	0.174	0.0492578	1.25926e+08	8.48087e+07	1.48482	15.412	10.4238	0	5856	3	2	1260.62	12615	0	7	72	27.05
		5856	C4	24	5856	24	631.318	75.5712	1	1.21913e+08	1.47026e+08	1.08838e+08	7.57889e+07	8.51794e+07	9.34579e+07	0.673482	0.174	0.0492578	0.673482	0.174	0.0492578	1.25926e+08	8.48087e+07	1.48482	15.412	10.4238	0	5856	3	2	1260.62	12584	0	16	72	60.49
		5856	C4	24	5856	24	631.318	75.5712	1	1.21913e+08	1.47026e+08	1.08838e+08	7.57889e+07	8.51794e+07	9.34579e+07	0.673482	0.174	0.0492578	0.673482	0.174	0.0492578	1.25926e+08	8.48087e+07	1.48482	15.412	10.4238	0	5856	3	2	1260.62	12608	0	7	72	24.45
		5856	C4	24	5856	24	631.318	75.5712	1	1.21913e+08	1.47026e+08	1.08838e+08	7.57889e+07	8.51794e+07	9.34579e+07	0.673482	0.174	0.0492578	0.673482	0.174	0.0492578	1.25926e+08	8.48087e+07	1.48482	15.412	10.4238	0	5856	3	2	1260.62	12577	0	8	72	67.17
		5856	T1	24	5856	24	631.318	75.5712	1	1.21913e+08	1.47026e+08	1.08838e+08	7.57889e+07	8.51794e+07	9.34579e+07	0.673482	0.174	0.0492578	0.673482	0.174	0.0492578	1.25926e+08	8.48087e+07	1.48482	15.412	10.4238	0	5856	3	2	1260.62	12607	0	7	72	25
		5856	T1	24	5856	24	631.318	75.5712	1	1.21913e+08	1.47026e+08	1.08838e+08	7.57889e+07	8.51794e+07	9.34579e+07	0.673482	0.174	0.0492578	0.673482	0.174	0.0492578	1.25926e+08	8.48087e+07	1.48482	15.412	10.4238	0	5856	3	2	1260.62	12552	0	8	72	69.62
		5856	T1	24	5856	24	631.318	75.5712	1	1.21913e+08	1.47026e+08	1.08838e+08	7.57889e+07	8.51794e+07	9.34579e+07	0.673482	0.174	0.0492578	0.673482	0.174	0.0492578	1.25926e+08	8.48087e+07	1.48482	15.412	10.4238	0	5856	3	2	1260.62	12564	0	8	72	69.6
		5856	T1	24	5856	24	631.318	75.5712	1	1.21913e+08	1.47026e+08	1.08838e+08	7.57889e+07	8.51794e+07	9.34579e+07	0.673482	0.174	0.0492578	0.673482	0.174	0.0492578	1.25926e+08	8.48087e+07	1.48482	15.412	10.4238	0	5856	3	2	1260.62	12596	0	7	72	15.87
		5856	T3	24	5856	24	631.318	75.5712	1	1.21913e+08	1.47026e+08	1.08838e+08	7.57889e+07	8.51794e+07	9.34579e+07	0.673482	0.174	0.0492578	0.673482	0.174	0.0492578	1.25926e+08	8.48087e+07	1.48482	15.412	10.4238	0	5856	3	2	1260.62	12424	0	7	72	17.83
		5856	T3	24	5856	24	631.318	75.5712	1	1.21913e+08	1.47026e+08	1.08838e+08	7.57889e+07	8.51794e+07	9.34579e+07	0.673482	0.174	0.0492578	0.673482	0.174	0.0492578	1.25926e+08	8.48087e+07	1.48482	15.412	10.4238	0	5856	3	2	1260.62	12379	0	15	72	71.92
		5856	T3	24	5856	24	631.318	75.5712	1	1.21913e+08	1.47026e+08	1.08838e+08	7.57889e+07	8.51794e+07	9.34579e+07	0.673482	0.174	0.0492578	0.673482	0.174	0.0492578	1.25926e+08	8.48087e+07	1.48482	15.412	10.4238	0	5856	3	2	1260.62	12368	0	8	72	72.67
		5856	T4	24	5856	24	631.318	75.5712	1	1.21913e+08	1.47026e+08	1.08838e+08	7.57889e+07	8.51794e+07	9.34579e+07	0.673482	0.174	0.0492578	0.673482	0.174	0.0492578	1.25926e+08	8.48087e+07	1.48482	15.412	10.4238	0	5856	3	2	1260.62	12404	0	7	72	19.41
		5856	T4	24	5856	24	631.318	75.5712	1	1.21913e+08	1.47026e+08	1.08838e+08	7.57889e+07	8.51794e+07	9.34579e+07	0.673482	0.174	0.0492578	0.673482	0.174	0.0492578	1.25926e+08	8.48087e+07	1.48482	15.412	10.4238	0	5856	3	2	1260.62	12458	0	8	72	67.04
		5856	T4	24	5856	24	631.318	75.5712	1	1.21913e+08	1.47026e+08	1.08838e+08	7.57889e+07	8.51794e+07	9.34579e+07	0.673482	0.174	0.0492578	0.673482	0.174	0.0492578	1.25926e+08	8.48087e+07	1.48482	15.412	10.4238	0	5856	3	2	1260.62	12391	0	7	72	17.47
		5856	T4	24	5856	24	631.318	75.5712	1	1.21913e+08	1.47026e+08	1.08838e+08	7.57889e+07	8.51794e+07	9.34579e+07	0.673482	0.174	0.0492578	0.673482	0.174	0.0492578	1.25926e+08	8.48087e+07	1.48482	15.412	10.4238	0	5856	3	2	1260.62	12450	0	8	72	69.63
		6012	T4	24	6012	43	631.318	77.1761	1	8.45656e+07	1.06538e+08	6.19144e+07	4.72304e+07	4.58152e+07	5.55381e+07	0.587246	0.217643	0.107052	0.587246	0.217643	0.107052	8.43392e+07	4.95279e+07	1.70286	26.4557	10.6059	0	6012	1	2	1260.62	12699	0	7	72	28.3
		6012	T4	24	6012	43	631.318	77.1761	1	8.45656e+07	1.06538e+08	6.19144e+07	4.72304e+07	4.58152e+07	5.55381e+07	0.587246	0.217643	0.107052	0.587246	0.217643	0.107052	8.43392e+07	4.95279e+07	1.70286	26.4557	10.6059	0	6012	1	2	1260.62	12762	0	15	72	69.04
		6012	T4	24	6012	43	631.318	77.1761	1	8.45656e+07	1.06538e+08	6.19144e+07	4.72304e+07	4.58152e+07	5.55381e+07	0.587246	0.217643	0.107052	0.587246	0.217643	0.107052	8.43392e+07	4.95279e+07	1.70286	26.4557	10.6059	0	6012	1	2	1260.62	12751	0	13	72	56.87
		6012	C2	24	6012	43	631.318	77.1761	1	8.45656e+07	1.06538e+08	6.19144e+07	4.72304e+07	4.58152e+07	5.55381e+07	0.587246	0.217643	0.107052	0.587246	0.217643	0.107052	8.43392e+07	4.95279e+07	1.70286	26.4557	10.6059	0	6012	1	2	1260.62	13031	0	8	72	69.39
		6012	C2	24	6012	43	631.318	77.1761	1	8.45656e+07	1.06538e+08	6.19144e+07	4.72304e+07	4.58152e+07	5.55381e+07	0.587246	0.217643	0.107052	0.587246	0.217643	0.107052	8.43392e+07	4.95279e+07	1.70286	26.4557	10.6059	0	6012	1	2	1260.62	13020	0	8	72	62.01
		6012	C2	24	6012	43	631.318	77.1761	1	8.45656e+07	1.06538e+08	6.19144e+07	4.72304e+07	4.58152e+07	5.55381e+07	0.587246	0.217643	0.107052	0.587246	0.217643	0.107052	8.43392e+07	4.95279e+07	1.70286	26.4557	10.6059	0	6012	1	2	1260.62	13064	0	7	72	20.9
		6012	C2	24	6012	43	631.318	77.1761	1	8.45656e+07	1.06538e+08	6.19144e+07	4.72304e+07	4.58152e+07	5.55381e+07	0.587246	0.217643	0.107052	0.587246	0.217643	0.107052	8.43392e+07	4.95279e+07	1.70286	26.4557	10.6059	0	6012	1	2	1260.62	13053	0	7	72	31.05
		6012	C3	24	6012	43	631.318	77.1761	1	8.45656e+07	1.06538e+08	6.19144e+07	4.72304e+07	4.58152e+07	5.55381e+07	0.587246	0.217643	0.107052	0.587246	0.217643	0.107052	8.43392e+07	4.95279e+07	1.70286	26.4557	10.6059	0	6012	1	2	1260.62	12956	0	7	72	28.75
		6012	C3	24	6012	43	631.318	77.1761	1	8.45656e+07	1.06538e+08	6.19144e+07	4.72304e+07	4.58152e+07	5.55381e+07	0.587246	0.217643	0.107052	0.587246	0.217643	0.107052	8.43392e+07	4.95279e+07	1.70286	26.4557	10.6059	0	6012	1	2	1260.62	12967	0	7	72	29.21
		6012	C3	24	6012	43	631.318	77.1761	1	8.45656e+07	1.06538e+08	6.19144e+07	4.72304e+07	4.58152e+07	5.55381e+07	0.587246	0.217643	0.107052	0.587246	0.217643	0.107052	8.43392e+07	4.95279e+07	1.70286	26.4557	10.6059	0	6012	1	2	1260.62	12904	0	14	72	58.12
		6012	C3	24	6012	43	631.318	77.1761	1	8.45656e+07	1.06538e+08	6.19144e+07	4.72304e+07	4.58152e+07	5.55381e+07	0.587246	0.217643	0.107052	0.587246	0.217643	0.107052	8.43392e+07	4.95279e+07	1.70286	26.4557	10.6059	0	6012	1	2	1260.62	12915	0	15	72	71.91
		6012	C4	24	6012	43	631.318	77.1761	1	8.45656e+07	1.06538e+08	6.19144e+07	4.72304e+07	4.58152e+07	5.55381e+07	0.587246	0.217643	0.107052	0.587246	0.217643	0.107052	8.43392e+07	4.95279e+07	1.70286	26.4557	10.6059	0	6012	1	2	1260.62	12901	0	7	72	30.07
		6012	C4	24	6012	43	631.318	77.1761	1	8.45656e+07	1.06538e+08	6.19144e+07	4.72304e+07	4.58152e+07	5.55381e+07	0.587246	0.217643	0.107052	0.587246	0.217643	0.107052	8.43392e+07	4.95279e+07	1.70286	26.4557	10.6059	0	6012	1	2	1260.62	12879	0	8	72	61.96
		6012	C4	24	6012	43	631.318	77.1761	1	8.45656e+07	1.06538e+08	6.19144e+07	4.72304e+07	4.58152e+07	5.55381e+07	0.587246	0.217643	0.107052	0.587246	0.217643	0.107052	8.43392e+07	4.95279e+07	1.70286	26.4557	10.6059	0	6012	1	2	1260.62	12890	0	8	72	64.1
		6012	C4	24	6012	43	631.318	77.1761	1	8.45656e+07	1.06538e+08	6.19144e+07	4.72304e+07	4.58152e+07	5.55381e+07	0.587246	0.217643	0.107052	0.587246	0.217643	0.107052	8.43392e+07	4.95279e+07	1.70286	26.4557	10.6059	0	6012	1	2	1260.62	12912	0	7	72	29.85
		6012	T1	24	6012	43	631.318	77.1761	1	8.45656e+07	1.06538e+08	6.19144e+07	4.72304e+07	4.58152e+07	5.55381e+07	0.587246	0.217643	0.107052	0.587246	0.217643	0.107052	8.43392e+07	4.95279e+07	1.70286	26.4557	10.6059	0	6012	1	2	1260.62	12874	0	14	72	65.08
		6012	T1	24	6012	43	631.318	77.1761	1	8.45656e+07	1.06538e+08	6.19144e+07	4.72304e+07	4.58152e+07	5.55381e+07	0.587246	0.217643	0.107052	0.587246	0.217643	0.107052	8.43392e+07	4.95279e+07	1.70286	26.4557	10.6059	0	6012	1	2	1260.62	12863	0	15	72	69
		6012	T1	24	6012	43	631.318	77.1761	1	8.45656e+07	1.06538e+08	6.19144e+07	4.72304e+07	4.58152e+07	5.55381e+07	0.587246	0.217643	0.107052	0.587246	0.217643	0.107052	8.43392e+07	4.95279e+07	1.70286	26.4557	10.6059	0	6012	1	2	1260.62	12897	0	7	72	27.25
		6012	T1	24	6012	43	631.318	77.1761	1	8.45656e+07	1.06538e+08	6.19144e+07	4.72304e+07	4.58152e+07	5.55381e+07	0.587246	0.217643	0.107052	0.587246	0.217643	0.107052	8.43392e+07	4.95279e+07	1.70286	26.4557	10.6059	0	6012	1	2	1260.62	12908	0	7	72	16.43
		6012	T3	24	6012	43	631.318	77.1761	1	8.45656e+07	1.06538e+08	6.19144e+07	4.72304e+07	4.58152e+07	5.55381e+07	0.587246	0.217643	0.107052	0.587246	0.217643	0.107052	8.43392e+07	4.95279e+07	1.70286	26.4557	10.6059	0	6012	1	2	1260.62	12680	0	13	72	64.59
		6012	T3	24	6012	43	631.318	77.1761	1	8.45656e+07	1.06538e+08	6.19144e+07	4.72304e+07	4.58152e+07	5.55381e+07	0.587246	0.217643	0.107052	0.587246	0.217643	0.107052	8.43392e+07	4.95279e+07	1.70286	26.4557	10.6059	0	6012	1	2	1260.62	12719	0	7	72	18.05
		6012	T3	24	6012	43	631.318	77.1761	1	8.45656e+07	1.06538e+08	6.19144e+07	4.72304e+07	4.58152e+07	5.55381e+07	0.587246	0.217643	0.107052	0.587246	0.217643	0.107052	8.43392e+07	4.95279e+07	1.70286	26.4557	10.6059	0	6012	1	2	1260.62	12691	0	8	72	62.01
		6012	T3	24	6012	43	631.318	77.1761	1	8.45656e+07	1.06538e+08	6.19144e+07	4.72304e+07	4.58152e+07	5.55381e+07	0.587246	0.217643	0.107052	0.587246	0.217643	0.107052	8.43392e+07	4.95279e+07	1.70286	26.4557	10.6059	0	6012	1	2	1260.62	12728	0	7	72	15.54
		6012	T4	24	6012	43	631.318	77.1761	1	8.45656e+07	1.06538e+08	6.19144e+07	4.72304e+07	4.58152e+07	5.55381e+07	0.587246	0.217643	0.107052	0.587246	0.217643	0.107052	8.43392e+07	4.95279e+07	1.70286	26.4557	10.6059	0	6012	1	2	1260.62	12699	0	7	72	28.3
		6012	T4	24	6012	43	631.318	77.1761	1	8.45656e+07	1.06538e+08	6.19144e+07	4.72304e+07	4.58152e+07	5.55381e+07	0.587246	0.217643	0.107052	0.587246	0.217643	0.107052	8.43392e+07	4.95279e+07	1.70286	26.4557	10.6059	0	6012	1	2	1260.62	12762	0	15	72	69.04
		6012	T4	24	6012	43	631.318	77.1761	1	8.45656e+07	1.06538e+08	6.19144e+07	4.72304e+07	4.58152e+07	5.55381e+07	0.587246	0.217643	0.107052	0.587246	0.217643	0.107052	8.43392e+07	4.95279e+07	1.70286	26.4557	10.6059	0	6012	1	2	1260.62	12751	0	13	72	56.87
		6175	T4	24	6175	62	631.318	78.7892	1	5.5773e+07	7.36692e+07	4.05163e+07	2.8645e+07	2.87055e+07	4.10148e+07	0.578761	0.295276	0.115359	0.578761	0.295276	0.115359	5.66529e+07	3.27884e+07	1.72783	29.2906	21.7281	0	6175	1	2	1260.62	13017	0	7	72	17.65
		6175	T4	24	6175	62	631.318	78.7892	1	5.5773e+07	7.36692e+07	4.05163e+07	2.8645e+07	2.87055e+07	4.10148e+07	0.578761	0.295276	0.115359	0.578761	0.295276	0.115359	5.66529e+07	3.27884e+07	1.72783	29.2906	21.7281	0	6175	1	2	1260.62	13071	0	8	72	67.1
		6175	T4	24	6175	62	631.318	78.7892	1	5.5773e+07	7.36692e+07	4.05163e+07	2.8645e+07	2.87055e+07	4.10148e+07	0.578761	0.295276	0.115359	0.578761	0.295276	0.115359	5.66529e+07	3.27884e+07	1.72783	29.2906	21.7281	0	6175	1	2	1260.62	13005	0	7	72	32.12
		6175	T4	24	6175	62	631.318	78.7892	1	5.5773e+07	7.36692e+07	4.05163e+07	2.8645e+07	2.87055e+07	4.10148e+07	0.578761	0.295276	0.115359	0.578761	0.295276	0.115359	5.66529e+07	3.27884e+07	1.72783	29.2906	21.7281	0	6175	1	2	1260.62	13060	0	8	72	64.8
		6175	C2	24	6175	62	631.318	78.7892	1	5.5773e+07	7.36692e+07	4.05163e+07	2.8645e+07	2.87055e+07	4.10148e+07	0.578761	0.295276	0.115359	0.578761	0.295276	0.115359	5.66529e+07	3.27884e+07	1.72783	29.2906	21.7281	0	6175	1	2	1260.62	13360	0	7	72	29.87
		6175	C2	24	6175	62	631.318	78.7892	1	5.5773e+07	7.36692e+07	4.05163e+07	2.8645e+07	2.87055e+07	4.10148e+07	0.578761	0.295276	0.115359	0.578761	0.295276	0.115359	5.66529e+07	3.27884e+07	1.72783	29.2906	21.7281	0	6175	1	2	1260.62	13338	0	8	72	69.71
		6175	C2	24	6175	62	631.318	78.7892	1	5.5773e+07	7.36692e+07	4.05163e+07	2.8645e+07	2.87055e+07	4.10148e+07	0.578761	0.295276	0.115359	0.578761	0.295276	0.115359	5.66529e+07	3.27884e+07	1.72783	29.2906	21.7281	0	6175	1	2	1260.62	13371	0	7	72	27.03
		6175	C2	24	6175	62	631.318	78.7892	1	5.5773e+07	7.36692e+07	4.05163e+07	2.8645e+07	2.87055e+07	4.10148e+07	0.578761	0.295276	0.115359	0.578761	0.295276	0.115359	5.66529e+07	3.27884e+07	1.72783	29.2906	21.7281	0	6175	1	2	1260.62	13327	0	15	72	69.28
		6175	C3	24	6175	62	631.318	78.7892	1	5.5773e+07	7.36692e+07	4.05163e+07	2.8645e+07	2.87055e+07	4.10148e+07	0.578761	0.295276	0.115359	0.578761	0.295276	0.115359	5.66529e+07	3.27884e+07	1.72783	29.2906	21.7281	0	6175	1	2	1260.62	13209	0	16	72	58.56
		6175	C3	24	6175	62	631.318	78.7892	1	5.5773e+07	7.36692e+07	4.05163e+07	2.8645e+07	2.87055e+07	4.10148e+07	0.578761	0.295276	0.115359	0.578761	0.295276	0.115359	5.66529e+07	3.27884e+07	1.72783	29.2906	21.7281	0	6175	1	2	1260.62	13264	0	7	72	25.73
		6175	C3	24	6175	62	631.318	78.7892	1	5.5773e+07	7.36692e+07	4.05163e+07	2.8645e+07	2.87055e+07	4.10148e+07	0.578761	0.295276	0.115359	0.578761	0.295276	0.115359	5.66529e+07	3.27884e+07	1.72783	29.2906	21.7281	0	6175	1	2	1260.62	13275	0	7	72	26.67
		6175	C3	24	6175	62	631.318	78.7892	1	5.5773e+07	7.36692e+07	4.05163e+07	2.8645e+07	2.87055e+07	4.10148e+07	0.578761	0.295276	0.115359	0.578761	0.295276	0.115359	5.66529e+07	3.27884e+07	1.72783	29.2906	21.7281	0	6175	1	2	1260.62	13220	0	16	72	64.45
		6175	C4	24	6175	62	631.318	78.7892	1	5.5773e+07	7.36692e+07	4.05163e+07	2.8645e+07	2.87055e+07	4.10148e+07	0.578761	0.295276	0.115359	0.578761	0.295276	0.115359	5.66529e+07	3.27884e+07	1.72783	29.2906	21.7281	0	6175	1	2	1260.62	13176	0	14	72	65.41
		6175	C4	24	6175	62	631.318	78.7892	1	5.5773e+07	7.36692e+07	4.05163e+07	2.8645e+07	2.87055e+07	4.10148e+07	0.578761	0.295276	0.115359	0.578761	0.295276	0.115359	5.66529e+07	3.27884e+07	1.72783	29.2906	21.7281	0	6175	1	2	1260.62	13210	0	10	72	19.91
		6175	C4	24	6175	62	631.318	78.7892	1	5.5773e+07	7.36692e+07	4.05163e+07	2.8645e+07	2.87055e+07	4.10148e+07	0.578761	0.295276	0.115359	0.578761	0.295276	0.115359	5.66529e+07	3.27884e+07	1.72783	29.2906	21.7281	0	6175	1	2	1260.62	13187	0	8	72	67.21
		6175	C4	24	6175	62	631.318	78.7892	1	5.5773e+07	7.36692e+07	4.05163e+07	2.8645e+07	2.87055e+07	4.10148e+07	0.578761	0.295276	0.115359	0.578761	0.295276	0.115359	5.66529e+07	3.27884e+07	1.72783	29.2906	21.7281	0	6175	1	2	1260.62	13199	0	7	72	29.25
		6175	T1	24	6175	62	631.318	78.7892	1	5.5773e+07	7.36692e+07	4.05163e+07	2.8645e+07	2.87055e+07	4.10148e+07	0.578761	0.295276	0.115359	0.578761	0.295276	0.115359	5.66529e+07	3.27884e+07	1.72783	29.2906	21.7281	0	6175	1	2	1260.62	13171	0	8	72	67.16
		6175	T1	24	6175	62	631.318	78.7892	1	5.5773e+07	7.36692e+07	4.05163e+07	2.8645e+07	2.87055e+07	4.10148e+07	0.578761	0.295276	0.115359	0.578761	0.295276	0.115359	5.66529e+07	3.27884e+07	1.72783	29.2906	21.7281	0	6175	1	2	1260.62	13160	0	8	72	72.77
		6175	T1	24	6175	62	631.318	78.7892	1	5.5773e+07	7.36692e+07	4.05163e+07	2.8645e+07	2.87055e+07	4.10148e+07	0.578761	0.295276	0.115359	0.578761	0.295276	0.115359	5.66529e+07	3.27884e+07	1.72783	29.2906	21.7281	0	6175	1	2	1260.62	13205	0	7	72	19.66
		6175	T1	24	6175	62	631.318	78.7892	1	5.5773e+07	7.36692e+07	4.05163e+07	2.8645e+07	2.87055e+07	4.10148e+07	0.578761	0.295276	0.115359	0.578761	0.295276	0.115359	5.66529e+07	3.27884e+07	1.72783	29.2906	21.7281	0	6175	1	2	1260.62	13193	0	7	72	24.6
		6175	T3	24	6175	62	631.318	78.7892	1	5.5773e+07	7.36692e+07	4.05163e+07	2.8645e+07	2.87055e+07	4.10148e+07	0.578761	0.295276	0.115359	0.578761	0.295276	0.115359	5.66529e+07	3.27884e+07	1.72783	29.2906	21.7281	0	6175	1	2	1260.62	12977	0	13	72	54.95
		6175	T3	24	6175	62	631.318	78.7892	1	5.5773e+07	7.36692e+07	4.05163e+07	2.8645e+07	2.87055e+07	4.10148e+07	0.578761	0.295276	0.115359	0.578761	0.295276	0.115359	5.66529e+07	3.27884e+07	1.72783	29.2906	21.7281	0	6175	1	2	1260.62	13021	0	7	72	16.49
		6175	T3	24	6175	62	631.318	78.7892	1	5.5773e+07	7.36692e+07	4.05163e+07	2.8645e+07	2.87055e+07	4.10148e+07	0.578761	0.295276	0.115359	0.578761	0.295276	0.115359	5.66529e+07	3.27884e+07	1.72783	29.2906	21.7281	0	6175	1	2	1260.62	12988	0	8	72	67.14
		6175	T3	24	6175	62	631.318	78.7892	1	5.5773e+07	7.36692e+07	4.05163e+07	2.8645e+07	2.87055e+07	4.10148e+07	0.578761	0.295276	0.115359	0.578761	0.295276	0.115359	5.66529e+07	3.27884e+07	1.72783	29.2906	21.7281	0	6175	1	2	1260.62	13032	0	7	72	29.46
		6175	T4	24	6175	62	631.318	78.7892	1	5.5773e+07	7.36692e+07	4.05163e+07	2.8645e+07	2.87055e+07	4.10148e+07	0.578761	0.295276	0.115359	0.578761	0.295276	0.115359	5.66529e+07	3.27884e+07	1.72783	29.2906	21.7281	0	6175	1	2	1260.62	13017	0	7	72	17.65
		6175	T4	24	6175	62	631.318	78.7892	1	5.5773e+07	7.36692e+07	4.05163e+07	2.8645e+07	2.87055e+07	4.10148e+07	0.578761	0.295276	0.115359	0.578761	0.295276	0.115359	5.66529e+07	3.27884e+07	1.72783	29.2906	21.7281	0	6175	1	2	1260.62	13071	0	8	72	67.1
		6175	T4	24	6175	62	631.318	78.7892	1	5.5773e+07	7.36692e+07	4.05163e+07	2.8645e+07	2.87055e+07	4.10148e+07	0.578761	0.295276	0.115359	0.578761	0.295276	0.115359	5.66529e+07	3.27884e+07	1.72783	29.2906	21.7281	0	6175	1	2	1260.62	13005	0	7	72	32.12
		6175	T4	24	6175	62	631.318	78.7892	1	5.5773e+07	7.36692e+07	4.05163e+07	2.8645e+07	2.87055e+07	4.10148e+07	0.578761	0.295276	0.115359	0.578761	0.295276	0.115359	5.66529e+07	3.27884e+07	1.72783	29.2906	21.7281	0	6175	1	2	1260.62	13060	0	8	72	64.8
		6339	T4	24	6339	102	631.317	80.3816	1	3.27592e+07	4.37727e+07	2.56049e+07	1.65258e+07	1.74697e+07	2.44492e+07	0.57222	0.280941	0.0927364	0.57222	0.280941	0.0927364	3.40456e+07	1.94816e+07	1.74758	26.8815	22.2152	0	6339	1	2	1260.62	13378	0	8	72	64.63
		6339	T4	24	6339	102	631.317	80.3816	1	3.27592e+07	4.37727e+07	2.56049e+07	1.65258e+07	1.74697e+07	2.44492e+07	0.57222	0.280941	0.0927364	0.57222	0.280941	0.0927364	3.40456e+07	1.94816e+07	1.74758	26.8815	22.2152	0	6339	1	2	1260.62	13367	0	8	72	51.91
		6339	T4	24	6339	102	631.317	80.3816	1	3.27592e+07	4.37727e+07	2.56049e+07	1.65258e+07	1.74697e+07	2.44492e+07	0.57222	0.280941	0.0927364	0.57222	0.280941	0.0927364	3.40456e+07	1.94816e+07	1.74758	26.8815	22.2152	0	6339	1	2	1260.62	13314	0	7	72	18.93
		6339	C2	24	6339	102	631.317	80.3816	1	3.27592e+07	4.37727e+07	2.56049e+07	1.65258e+07	1.74697e+07	2.44492e+07	0.57222	0.280941	0.0927364	0.57222	0.280941	0.0927364	3.40456e+07	1.94816e+07	1.74758	26.8815	22.2152	0	6339	1	2	1260.62	13635	0	8	72	66.58
		6339	C2	24	6339	102	631.317	80.3816	1	3.27592e+07	4.37727e+07	2.56049e+07	1.65258e+07	1.74697e+07	2.44492e+07	0.57222	0.280941	0.0927364	0.57222	0.280941	0.0927364	3.40456e+07	1.94816e+07	1.74758	26.8815	22.2152	0	6339	1	2	1260.62	13680	0	7	72	15.91
		6339	C2	24	6339	102	631.317	80.3816	1	3.27592e+07	4.37727e+07	2.56049e+07	1.65258e+07	1.74697e+07	2.44492e+07	0.57222	0.280941	0.0927364	0.57222	0.280941	0.0927364	3.40456e+07	1.94816e+07	1.74758	26.8815	22.2152	0	6339	1	2	1260.62	13670	0	7	72	20.87
		6339	C2	24	6339	102	631.317	80.3816	1	3.27592e+07	4.37727e+07	2.56049e+07	1.65258e+07	1.74697e+07	2.44492e+07	0.57222	0.280941	0.0927364	0.57222	0.280941	0.0927364	3.40456e+07	1.94816e+07	1.74758	26.8815	22.2152	0	6339	1	2	1260.62	13646	0	8	72	66.88
		6339	C3	24	6339	102	631.317	80.3816	1	3.27592e+07	4.37727e+07	2.56049e+07	1.65258e+07	1.74697e+07	2.44492e+07	0.57222	0.280941	0.0927364	0.57222	0.280941	0.0927364	3.40456e+07	1.94816e+07	1.74758	26.8815	22.2152	0	6339	1	2	1260.62	13573	0	7	72	18.9
		6339	C3	24	6339	102	631.317	80.3816	1	3.27592e+07	4.37727e+07	2.56049e+07	1.65258e+07	1.74697e+07	2.44492e+07	0.57222	0.280941	0.0927364	0.57222	0.280941	0.0927364	3.40456e+07	1.94816e+07	1.74758	26.8815	22.2152	0	6339	1	2	1260.62	13527	0	8	72	63.56
		6339	C3	24	6339	102	631.317	80.3816	1	3.27592e+07	4.37727e+07	2.56049e+07	1.65258e+07	1.74697e+07	2.44492e+07	0.57222	0.280941	0.0927364	0.57222	0.280941	0.0927364	3.40456e+07	1.94816e+07	1.74758	26.8815	22.2152	0	6339	1	2	1260.62	13516	0	8	72	60.76
		6339	C4	24	6339	102	631.317	80.3816	1	3.27592e+07	4.37727e+07	2.56049e+07	1.65258e+07	1.74697e+07	2.44492e+07	0.57222	0.280941	0.0927364	0.57222	0.280941	0.0927364	3.40456e+07	1.94816e+07	1.74758	26.8815	22.2152	0	6339	1	2	1260.62	13507	0	7	72	17.75
		6339	C4	24	6339	102	631.317	80.3816	1	3.27592e+07	4.37727e+07	2.56049e+07	1.65258e+07	1.74697e+07	2.44492e+07	0.57222	0.280941	0.0927364	0.57222	0.280941	0.0927364	3.40456e+07	1.94816e+07	1.74758	26.8815	22.2152	0	6339	1	2	1260.62	13495	0	15	72	71.82
		6339	C4	24	6339	102	631.317	80.3816	1	3.27592e+07	4.37727e+07	2.56049e+07	1.65258e+07	1.74697e+07	2.44492e+07	0.57222	0.280941	0.0927364	0.57222	0.280941	0.0927364	3.40456e+07	1.94816e+07	1.74758	26.8815	22.2152	0	6339	1	2	1260.62	13517	0	7	72	31.95
		6339	C4	24	6339	102	631.317	80.3816	1	3.27592e+07	4.37727e+07	2.56049e+07	1.65258e+07	1.74697e+07	2.44492e+07	0.57222	0.280941	0.0927364	0.57222	0.280941	0.0927364	3.40456e+07	1.94816e+07	1.74758	26.8815	22.2152	0	6339	1	2	1260.62	13484	0	8	72	64.07
		6339	T1	24	6339	102	631.317	80.3816	1	3.27592e+07	4.37727e+07	2.56049e+07	1.65258e+07	1.74697e+07	2.44492e+07	0.57222	0.280941	0.0927364	0.57222	0.280941	0.0927364	3.40456e+07	1.94816e+07	1.74758	26.8815	22.2152	0	6339	1	2	1260.62	13468	0	8	72	66.3
		6339	T1	24	6339	102	631.317	80.3816	1	3.27592e+07	4.37727e+07	2.56049e+07	1.65258e+07	1.74697e+07	2.44492e+07	0.57222	0.280941	0.0927364	0.57222	0.280941	0.0927364	3.40456e+07	1.94816e+07	1.74758	26.8815	22.2152	0	6339	1	2	1260.62	13479	0	8	72	56.6
		6339	T1	24	6339	102	631.317	80.3816	1	3.27592e+07	4.37727e+07	2.56049e+07	1.65258e+07	1.74697e+07	2.44492e+07	0.57222	0.280941	0.0927364	0.57222	0.280941	0.0927364	3.40456e+07	1.94816e+07	1.74758	26.8815	22.2152	0	6339	1	2	1260.62	13509	0	7	72	24.53
		6339	T1	24	6339	102	631.317	80.3816	1	3.27592e+07	4.37727e+07	2.56049e+07	1.65258e+07	1.74697e+07	2.44492e+07	0.57222	0.280941	0.0927364	0.57222	0.280941	0.0927364	3.40456e+07	1.94816e+07	1.74758	26.8815	22.2152	0	6339	1	2	1260.62	13516	0	7	72	27.54
		6339	T3	24	6339	102	631.317	80.3816	1	3.27592e+07	4.37727e+07	2.56049e+07	1.65258e+07	1.74697e+07	2.44492e+07	0.57222	0.280941	0.0927364	0.57222	0.280941	0.0927364	3.40456e+07	1.94816e+07	1.74758	26.8815	22.2152	0	6339	1	2	1260.62	13341	0	7	72	24.68
		6339	T3	24	6339	102	631.317	80.3816	1	3.27592e+07	4.37727e+07	2.56049e+07	1.65258e+07	1.74697e+07	2.44492e+07	0.57222	0.280941	0.0927364	0.57222	0.280941	0.0927364	3.40456e+07	1.94816e+07	1.74758	26.8815	22.2152	0	6339	1	2	1260.62	13296	0	8	72	69.42
		6339	T3	24	6339	102	631.317	80.3816	1	3.27592e+07	4.37727e+07	2.56049e+07	1.65258e+07	1.74697e+07	2.44492e+07	0.57222	0.280941	0.0927364	0.57222	0.280941	0.0927364	3.40456e+07	1.94816e+07	1.74758	26.8815	22.2152	0	6339	1	2	1260.62	13331	0	7	72	22.39
		6339	T3	24	6339	102	631.317	80.3816	1	3.27592e+07	4.37727e+07	2.56049e+07	1.65258e+07	1.74697e+07	2.44492e+07	0.57222	0.280941	0.0927364	0.57222	0.280941	0.0927364	3.40456e+07	1.94816e+07	1.74758	26.8815	22.2152	0	6339	1	2	1260.62	13285	0	13	72	56.87
		6339	T4	24	6339	102	631.317	80.3816	1	3.27592e+07	4.37727e+07	2.56049e+07	1.65258e+07	1.74697e+07	2.44492e+07	0.57222	0.280941	0.0927364	0.57222	0.280941	0.0927364	3.40456e+07	1.94816e+07	1.74758	26.8815	22.2152	0	6339	1	2	1260.62	13378	0	8	72	64.63
		6339	T4	24	6339	102	631.317	80.3816	1	3.27592e+07	4.37727e+07	2.56049e+07	1.65258e+07	1.74697e+07	2.44492e+07	0.57222	0.280941	0.0927364	0.57222	0.280941	0.0927364	3.40456e+07	1.94816e+07	1.74758	26.8815	22.2152	0	6339	1	2	1260.62	13367	0	8	72	51.91
		6339	T4	24	6339	102	631.317	80.3816	1	3.27592e+07	4.37727e+07	2.56049e+07	1.65258e+07	1.74697e+07	2.44492e+07	0.57222	0.280941	0.0927364	0.57222	0.280941	0.0927364	3.40456e+07	1.94816e+07	1.74758	26.8815	22.2152	0	6339	1	2	1260.62	13314	0	7	72	18.93
		6497	T4	23	6497	175	631.318	81.9862	1	2.21299e+07	2.88448e+07	1.59335e+07	1.15502e+07	1.34179e+07	1.64011e+07	0.618299	0.288722	0.137674	0.618299	0.288722	0.137674	2.23027e+07	1.37898e+07	1.61734	28.9532	17.743	0	6497	1	2	1260.62	13687	0	8	72	70.09
		6497	T4	23	6497	175	631.318	81.9862	1	2.21299e+07	2.88448e+07	1.59335e+07	1.15502e+07	1.34179e+07	1.64011e+07	0.618299	0.288722	0.137674	0.618299	0.288722	0.137674	2.23027e+07	1.37898e+07	1.61734	28.9532	17.743	0	6497	1	2	1260.62	13675	0	8	72	67.1
		6497	C2	23	6497	175	631.318	81.9862	1	2.21299e+07	2.88448e+07	1.59335e+07	1.15502e+07	1.34179e+07	1.64011e+07	0.618299	0.288722	0.137674	0.618299	0.288722	0.137674	2.23027e+07	1.37898e+07	1.61734	28.9532	17.743	0	6497	1	2	1260.62	13993	0	7	72	17.97
		6497	C2	23	6497	175	631.318	81.9862	1	2.21299e+07	2.88448e+07	1.59335e+07	1.15502e+07	1.34179e+07	1.64011e+07	0.618299	0.288722	0.137674	0.618299	0.288722	0.137674	2.23027e+07	1.37898e+07	1.61734	28.9532	17.743	0	6497	1	2	1260.62	13977	0	7	72	31.37
		6497	C2	23	6497	175	631.318	81.9862	1	2.21299e+07	2.88448e+07	1.59335e+07	1.15502e+07	1.34179e+07	1.64011e+07	0.618299	0.288722	0.137674	0.618299	0.288722	0.137674	2.23027e+07	1.37898e+07	1.61734	28.9532	17.743	0	6497	1	2	1260.62	13954	0	8	72	69.54
		6497	C2	23	6497	175	631.318	81.9862	1	2.21299e+07	2.88448e+07	1.59335e+07	1.15502e+07	1.34179e+07	1.64011e+07	0.618299	0.288722	0.137674	0.618299	0.288722	0.137674	2.23027e+07	1.37898e+07	1.61734	28.9532	17.743	0	6497	1	2	1260.62	13943	0	8	72	69.82
		6497	C3	23	6497	175	631.318	81.9862	1	2.21299e+07	2.88448e+07	1.59335e+07	1.15502e+07	1.34179e+07	1.64011e+07	0.618299	0.288722	0.137674	0.618299	0.288722	0.137674	2.23027e+07	1.37898e+07	1.61734	28.9532	17.743	0	6497	1	2	1260.62	13824	0	8	72	67.42
		6497	C3	23	6497	175	631.318	81.9862	1	2.21299e+07	2.88448e+07	1.59335e+07	1.15502e+07	1.34179e+07	1.64011e+07	0.618299	0.288722	0.137674	0.618299	0.288722	0.137674	2.23027e+07	1.37898e+07	1.61734	28.9532	17.743	0	6497	1	2	1260.62	13891	0	7	72	20.77
		6497	C3	23	6497	175	631.318	81.9862	1	2.21299e+07	2.88448e+07	1.59335e+07	1.15502e+07	1.34179e+07	1.64011e+07	0.618299	0.288722	0.137674	0.618299	0.288722	0.137674	2.23027e+07	1.37898e+07	1.61734	28.9532	17.743	0	6497	1	2	1260.62	13881	0	7	72	19.97
		6497	C3	23	6497	175	631.318	81.9862	1	2.21299e+07	2.88448e+07	1.59335e+07	1.15502e+07	1.34179e+07	1.64011e+07	0.618299	0.288722	0.137674	0.618299	0.288722	0.137674	2.23027e+07	1.37898e+07	1.61734	28.9532	17.743	0	6497	1	2	1260.62	13835	0	8	72	69.68
		6497	C4	23	6497	175	631.318	81.9862	1	2.21299e+07	2.88448e+07	1.59335e+07	1.15502e+07	1.34179e+07	1.64011e+07	0.618299	0.288722	0.137674	0.618299	0.288722	0.137674	2.23027e+07	1.37898e+07	1.61734	28.9532	17.743	0	6497	1	2	1260.62	13827	0	7	72	27.95
		6497	C4	23	6497	175	631.318	81.9862	1	2.21299e+07	2.88448e+07	1.59335e+07	1.15502e+07	1.34179e+07	1.64011e+07	0.618299	0.288722	0.137674	0.618299	0.288722	0.137674	2.23027e+07	1.37898e+07	1.61734	28.9532	17.743	0	6497	1	2	1260.62	13803	0	13	72	57.15
		6497	C4	23	6497	175	631.318	81.9862	1	2.21299e+07	2.88448e+07	1.59335e+07	1.15502e+07	1.34179e+07	1.64011e+07	0.618299	0.288722	0.137674	0.618299	0.288722	0.137674	2.23027e+07	1.37898e+07	1.61734	28.9532	17.743	0	6497	1	2	1260.62	13815	0	7	72	18.26
		6497	C4	23	6497	175	631.318	81.9862	1	2.21299e+07	2.88448e+07	1.59335e+07	1.15502e+07	1.34179e+07	1.64011e+07	0.618299	0.288722	0.137674	0.618299	0.288722	0.137674	2.23027e+07	1.37898e+07	1.61734	28.9532	17.743	0	6497	1	2	1260.62	13792	0	13	72	54.85
		6497	T1	23	6497	175	631.318	81.9862	1	2.21299e+07	2.88448e+07	1.59335e+07	1.15502e+07	1.34179e+07	1.64011e+07	0.618299	0.288722	0.137674	0.618299	0.288722	0.137674	2.23027e+07	1.37898e+07	1.61734	28.9532	17.743	0	6497	1	2	1260.62	13787	0	8	72	72.45
		6497	T1	23	6497	175	631.318	81.9862	1	2.21299e+07	2.88448e+07	1.59335e+07	1.15502e+07	1.34179e+07	1.64011e+07	0.618299	0.288722	0.137674	0.618299	0.288722	0.137674	2.23027e+07	1.37898e+07	1.61734	28.9532	17.743	0	6497	1	2	1260.62	13776	0	8	72	69.43
		6497	T3	23	6497	175	631.318	81.9862	1	2.21299e+07	2.88448e+07	1.59335e+07	1.15502e+07	1.34179e+07	1.64011e+07	0.618299	0.288722	0.137674	0.618299	0.288722	0.137674	2.23027e+07	1.37898e+07	1.61734	28.9532	17.743	0	6497	1	2	1260.62	13651	0	7	72	18.17
		6497	T3	23	6497	175	631.318	81.9862	1	2.21299e+07	2.88448e+07	1.59335e+07	1.15502e+07	1.34179e+07	1.64011e+07	0.618299	0.288722	0.137674	0.618299	0.288722	0.137674	2.23027e+07	1.37898e+07	1.61734	28.9532	17.743	0	6497	1	2	1260.62	13593	0	8	72	72.56
		6497	T3	23	6497	175	631.318	81.9862	1	2.21299e+07	2.88448e+07	1.59335e+07	1.15502e+07	1.34179e+07	1.64011e+07	0.618299	0.288722	0.137674	0.618299	0.288722	0.137674	2.23027e+07	1.37898e+07	1.61734	28.9532	17.743	0	6497	1	2	1260.62	13604	0	8	72	67.05
		6497	T4	23	6497	175	631.318	81.9862	1	2.21299e+07	2.88448e+07	1.59335e+07	1.15502e+07	1.34179e+07	1.64011e+07	0.618299	0.288722	0.137674	0.618299	0.288722	0.137674	2.23027e+07	1.37898e+07	1.61734	28.9532	17.743	0	6497	1	2	1260.62	13687	0	8	72	70.09
		6497	T4	23	6497	175	631.318	81.9862	1	2.21299e+07	2.88448e+07	1.59335e+07	1.15502e+07	1.34179e+07	1.64011e+07	0.618299	0.288722	0.137674	0.618299	0.288722	0.137674	2.23027e+07	1.37898e+07	1.61734	28.9532	17.743	0	6497	1	2	1260.62	13675	0	8	72	67.1
		6659	T4	16	6659	258	631.318	83.5938	1	1.64211e+07	2.1734e+07	1.16391e+07	8.55468e+06	9.83051e+06	1.22984e+07	0.616209	0.302139	0.149095	0.616209	0.302139	0.149095	1.65981e+07	1.02279e+07	1.62283	30.4236	18.6083	0	6659	1	2	1260.62	13994	0	13	72	57.5
		6659	T4	16	6659	258	631.318	83.5938	1	1.64211e+07	2.1734e+07	1.16391e+07	8.55468e+06	9.83051e+06	1.22984e+07	0.616209	0.302139	0.149095	0.616209	0.302139	0.149095	1.65981e+07	1.02279e+07	1.62283	30.4236	18.6083	0	6659	1	2	1260.62	13983	0	8	72	67.01
		6659	C2	16	6659	258	631.318	83.5938	1	1.64211e+07	2.1734e+07	1.16391e+07	8.55468e+06	9.83051e+06	1.22984e+07	0.616209	0.302139	0.149095	0.616209	0.302139	0.149095	1.65981e+07	1.02279e+07	1.62283	30.4236	18.6083	0	6659	1	2	1260.62	14262	0	8	72	69.58
		6659	C2	16	6659	258	631.318	83.5938	1	1.64211e+07	2.1734e+07	1.16391e+07	8.55468e+06	9.83051e+06	1.22984e+07	0.616209	0.302139	0.149095	0.616209	0.302139	0.149095	1.65981e+07	1.02279e+07	1.62283	30.4236	18.6083	0	6659	1	2	1260.62	14251	0	8	72	67.44
		6659	C3	16	6659	258	631.318	83.5938	1	1.64211e+07	2.1734e+07	1.16391e+07	8.55468e+06	9.83051e+06	1.22984e+07	0.616209	0.302139	0.149095	0.616209	0.302139	0.149095	1.65981e+07	1.02279e+07	1.62283	30.4236	18.6083	0	6659	1	2	1260.62	14193	0	7	72	17.4
		6659	C3	16	6659	258	631.318	83.5938	1	1.64211e+07	2.1734e+07	1.16391e+07	8.55468e+06	9.83051e+06	1.22984e+07	0.616209	0.302139	0.149095	0.616209	0.302139	0.149095	1.65981e+07	1.02279e+07	1.62283	30.4236	18.6083	0	6659	1	2	1260.62	14132	0	8	72	69.9
		6659	C3	16	6659	258	631.318	83.5938	1	1.64211e+07	2.1734e+07	1.16391e+07	8.55468e+06	9.83051e+06	1.22984e+07	0.616209	0.302139	0.149095	0.616209	0.302139	0.149095	1.65981e+07	1.02279e+07	1.62283	30.4236	18.6083	0	6659	1	2	1260.62	14143	0	8	72	69.71
		6659	C4	16	6659	258	631.318	83.5938	1	1.64211e+07	2.1734e+07	1.16391e+07	8.55468e+06	9.83051e+06	1.22984e+07	0.616209	0.302139	0.149095	0.616209	0.302139	0.149095	1.65981e+07	1.02279e+07	1.62283	30.4236	18.6083	0	6659	1	2	1260.62	14125	0	7	72	16.3
		6659	C4	16	6659	258	631.318	83.5938	1	1.64211e+07	2.1734e+07	1.16391e+07	8.55468e+06	9.83051e+06	1.22984e+07	0.616209	0.302139	0.149095	0.616209	0.302139	0.149095	1.65981e+07	1.02279e+07	1.62283	30.4236	18.6083	0	6659	1	2	1260.62	14111	0	8	72	69.59
		6659	C4	16	6659	258	631.318	83.5938	1	1.64211e+07	2.1734e+07	1.16391e+07	8.55468e+06	9.83051e+06	1.22984e+07	0.616209	0.302139	0.149095	0.616209	0.302139	0.149095	1.65981e+07	1.02279e+07	1.62283	30.4236	18.6083	0	6659	1	2	1260.62	14100	0	8	72	67.02
		6659	T1	16	6659	258	631.318	83.5938	1	1.64211e+07	2.1734e+07	1.16391e+07	8.55468e+06	9.83051e+06	1.22984e+07	0.616209	0.302139	0.149095	0.616209	0.302139	0.149095	1.65981e+07	1.02279e+07	1.62283	30.4236	18.6083	0	6659	1	2	1260.62	14084	0	8	72	67.42
		6659	T1	16	6659	258	631.318	83.5938	1	1.64211e+07	2.1734e+07	1.16391e+07	8.55468e+06	9.83051e+06	1.22984e+07	0.616209	0.302139	0.149095	0.616209	0.302139	0.149095	1.65981e+07	1.02279e+07	1.62283	30.4236	18.6083	0	6659	1	2	1260.62	14095	0	8	72	72.63
		6659	T3	16	6659	258	631.318	83.5938	1	1.64211e+07	2.1734e+07	1.16391e+07	8.55468e+06	9.83051e+06	1.22984e+07	0.616209	0.302139	0.149095	0.616209	0.302139	0.149095	1.65981e+07	1.02279e+07	1.62283	30.4236	18.6083	0	6659	1	2	1260.62	13901	0	8	72	67.14
		6659	T3	16	6659	258	631.318	83.5938	1	1.64211e+07	2.1734e+07	1.16391e+07	8.55468e+06	9.83051e+06	1.22984e+07	0.616209	0.302139	0.149095	0.616209	0.302139	0.149095	1.65981e+07	1.02279e+07	1.62283	30.4236	18.6083	0	6659	1	2	1260.62	13912	0	8	72	67.11
		6659	T4	16	6659	258	631.318	83.5938	1	1.64211e+07	2.1734e+07	1.16391e+07	8.55468e+06	9.83051e+06	1.22984e+07	0.616209	0.302139	0.149095	0.616209	0.302139	0.149095	1.65981e+07	1.02279e+07	1.62283	30.4236	18.6083	0	6659	1	2	1260.62	13994	0	13	72	57.5
		6659	T4	16	6659	258	631.318	83.5938	1	1.64211e+07	2.1734e+07	1.16391e+07	8.55468e+06	9.83051e+06	1.22984e+07	0.616209	0.302139	0.149095	0.616209	0.302139	0.149095	1.65981e+07	1.02279e+07	1.62283	30.4236	18.6083	0	6659	1	2	1260.62	13983	0	8	72	67.01
		6819	T4	15	6819	332	631.318	85.1835	1	1.29913e+07	1.68793e+07	9.41716e+06	7.2351e+06	8.41231e+06	1.03e+07	0.660446	0.30628	0.164022	0.660446	0.30628	0.164022	1.30959e+07	8.64915e+06	1.51413	28.4986	17.8761	0	6819	1	2	1260.62	14291	0	8	72	72.62
		6819	T4	15	6819	332	631.318	85.1835	1	1.29913e+07	1.68793e+07	9.41716e+06	7.2351e+06	8.41231e+06	1.03e+07	0.660446	0.30628	0.164022	0.660446	0.30628	0.164022	1.30959e+07	8.64915e+06	1.51413	28.4986	17.8761	0	6819	1	2	1260.62	14302	0	8	72	67.05
		6819	C2	15	6819	332	631.318	85.1835	1	1.29913e+07	1.68793e+07	9.41716e+06	7.2351e+06	8.41231e+06	1.03e+07	0.660446	0.30628	0.164022	0.660446	0.30628	0.164022	1.30959e+07	8.64915e+06	1.51413	28.4986	17.8761	0	6819	1	2	1260.62	14560	0	8	72	64.7
		6819	C2	15	6819	332	631.318	85.1835	1	1.29913e+07	1.68793e+07	9.41716e+06	7.2351e+06	8.41231e+06	1.03e+07	0.660446	0.30628	0.164022	0.660446	0.30628	0.164022	1.30959e+07	8.64915e+06	1.51413	28.4986	17.8761	0	6819	1	2	1260.62	14570	0	8	72	69.52
		6819	C3	15	6819	332	631.318	85.1835	1	1.29913e+07	1.68793e+07	9.41716e+06	7.2351e+06	8.41231e+06	1.03e+07	0.660446	0.30628	0.164022	0.660446	0.30628	0.164022	1.30959e+07	8.64915e+06	1.51413	28.4986	17.8761	0	6819	1	2	1260.62	14440	0	8	72	61.73
		6819	C3	15	6819	332	631.318	85.1835	1	1.29913e+07	1.68793e+07	9.41716e+06	7.2351e+06	8.41231e+06	1.03e+07	0.660446	0.30628	0.164022	0.660446	0.30628	0.164022	1.30959e+07	8.64915e+06	1.51413	28.4986	17.8761	0	6819	1	2	1260.62	14537	0	7	72	17.26
		6819	C3	15	6819	332	631.318	85.1835	1	1.29913e+07	1.68793e+07	9.41716e+06	7.2351e+06	8.41231e+06	1.03e+07	0.660446	0.30628	0.164022	0.660446	0.30628	0.164022	1.30959e+07	8.64915e+06	1.51413	28.4986	17.8761	0	6819	1	2	1260.62	14451	0	8	72	61.98
		6819	C4	15	6819	332	631.318	85.1835	1	1.29913e+07	1.68793e+07	9.41716e+06	7.2351e+06	8.41231e+06	1.03e+07	0.660446	0.30628	0.164022	0.660446	0.30628	0.164022	1.30959e+07	8.64915e+06	1.51413	28.4986	17.8761	0	6819	1	2	1260.62	14408	0	8	72	64.75
		6819	C4	15	6819	332	631.318	85.1835	1	1.29913e+07	1.68793e+07	9.41716e+06	7.2351e+06	8.41231e+06	1.03e+07	0.660446	0.30628	0.164022	0.660446	0.30628	0.164022	1.30959e+07	8.64915e+06	1.51413	28.4986	17.8761	0	6819	1	2	1260.62	14419	0	8	72	64.77
		6819	T1	15	6819	332	631.318	85.1835	1	1.29913e+07	1.68793e+07	9.41716e+06	7.2351e+06	8.41231e+06	1.03e+07	0.660446	0.30628	0.164022	0.660446	0.30628	0.164022	1.30959e+07	8.64915e+06	1.51413	28.4986	17.8761	0	6819	1	2	1260.62	14403	0	8	72	67.25
		6819	T1	15	6819	332	631.318	85.1835	1	1.29913e+07	1.68793e+07	9.41716e+06	7.2351e+06	8.41231e+06	1.03e+07	0.660446	0.30628	0.164022	0.660446	0.30628	0.164022	1.30959e+07	8.64915e+06	1.51413	28.4986	17.8761	0	6819	1	2	1260.62	14392	0	12	72	45
		6819	T3	15	6819	332	631.318	85.1835	1	1.29913e+07	1.68793e+07	9.41716e+06	7.2351e+06	8.41231e+06	1.03e+07	0.660446	0.30628	0.164022	0.660446	0.30628	0.164022	1.30959e+07	8.64915e+06	1.51413	28.4986	17.8761	0	6819	1	2	1260.62	14220	0	13	72	39.49
		6819	T3	15	6819	332	631.318	85.1835	1	1.29913e+07	1.68793e+07	9.41716e+06	7.2351e+06	8.41231e+06	1.03e+07	0.660446	0.30628	0.164022	0.660446	0.30628	0.164022	1.30959e+07	8.64915e+06	1.51413	28.4986	17.8761	0	6819	1	2	1260.62	14273	0	6	72	18.39
		6819	T3	15	6819	332	631.318	85.1835	1	1.29913e+07	1.68793e+07	9.41716e+06	7.2351e+06	8.41231e+06	1.03e+07	0.660446	0.30628	0.164022	0.660446	0.30628	0.164022	1.30959e+07	8.64915e+06	1.51413	28.4986	17.8761	0	6819	1	2	1260.62	14211	0	8	72	39.02
		6819	T4	15	6819	332	631.318	85.1835	1	1.29913e+07	1.68793e+07	9.41716e+06	7.2351e+06	8.41231e+06	1.03e+07	0.660446	0.30628	0.164022	0.660446	0.30628	0.164022	1.30959e+07	8.64915e+06	1.51413	28.4986	17.8761	0	6819	1	2	1260.62	14291	0	8	72	72.62
		6819	T4	15	6819	332	631.318	85.1835	1	1.29913e+07	1.68793e+07	9.41716e+06	7.2351e+06	8.41231e+06	1.03e+07	0.660446	0.30628	0.164022	0.660446	0.30628	0.164022	1.30959e+07	8.64915e+06	1.51413	28.4986	17.8761	0	6819	1	2	1260.62	14302	0	8	72	67.05
		6979	T4	20	6979	435	631.317	86.7852	1	9.63961e+06	1.31489e+07	7.54822e+06	4.84981e+06	5.75356e+06	7.17292e+06	0.585966	0.279799	0.109588	0.585966	0.279799	0.109588	1.01123e+07	5.92543e+06	1.70658	27.987	19.7632	0	6979	1	2	1260.62	14632	0	8	72	46.37
		6979	T4	20	6979	435	631.317	86.7852	1	9.63961e+06	1.31489e+07	7.54822e+06	4.84981e+06	5.75356e+06	7.17292e+06	0.585966	0.279799	0.109588	0.585966	0.279799	0.109588	1.01123e+07	5.92543e+06	1.70658	27.987	19.7632	0	6979	1	2	1260.62	14622	0	15	72	47.11
		6979	C2	20	6979	435	631.317	86.7852	1	9.63961e+06	1.31489e+07	7.54822e+06	4.84981e+06	5.75356e+06	7.17292e+06	0.585966	0.279799	0.109588	0.585966	0.279799	0.109588	1.01123e+07	5.92543e+06	1.70658	27.987	19.7632	0	6979	1	2	1260.62	14878	0	8	72	61.72
		6979	C2	20	6979	435	631.317	86.7852	1	9.63961e+06	1.31489e+07	7.54822e+06	4.84981e+06	5.75356e+06	7.17292e+06	0.585966	0.279799	0.109588	0.585966	0.279799	0.109588	1.01123e+07	5.92543e+06	1.70658	27.987	19.7632	0	6979	1	2	1260.62	14868	0	12	72	53.88
		6979	C3	20	6979	435	631.317	86.7852	1	9.63961e+06	1.31489e+07	7.54822e+06	4.84981e+06	5.75356e+06	7.17292e+06	0.585966	0.279799	0.109588	0.585966	0.279799	0.109588	1.01123e+07	5.92543e+06	1.70658	27.987	19.7632	0	6979	1	2	1260.62	14770	0	8	72	54.06
		6979	C3	20	6979	435	631.317	86.7852	1	9.63961e+06	1.31489e+07	7.54822e+06	4.84981e+06	5.75356e+06	7.17292e+06	0.585966	0.279799	0.109588	0.585966	0.279799	0.109588	1.01123e+07	5.92543e+06	1.70658	27.987	19.7632	0	6979	1	2	1260.62	14748	0	8	72	54.06
		6979	C4	20	6979	435	631.317	86.7852	1	9.63961e+06	1.31489e+07	7.54822e+06	4.84981e+06	5.75356e+06	7.17292e+06	0.585966	0.279799	0.109588	0.585966	0.279799	0.109588	1.01123e+07	5.92543e+06	1.70658	27.987	19.7632	0	6979	1	2	1260.62	14716	0	8	72	61.64
		6979	C4	20	6979	435	631.317	86.7852	1	9.63961e+06	1.31489e+07	7.54822e+06	4.84981e+06	5.75356e+06	7.17292e+06	0.585966	0.279799	0.109588	0.585966	0.279799	0.109588	1.01123e+07	5.92543e+06	1.70658	27.987	19.7632	0	6979	1	2	1260.62	14705	0	12	72	46.98
		6979	T1	20	6979	435	631.317	86.7852	1	9.63961e+06	1.31489e+07	7.54822e+06	4.84981e+06	5.75356e+06	7.17292e+06	0.585966	0.279799	0.109588	0.585966	0.279799	0.109588	1.01123e+07	5.92543e+06	1.70658	27.987	19.7632	0	6979	1	2	1260.62	14733	0	8	72	58.58
		6979	T1	20	6979	435	631.317	86.7852	1	9.63961e+06	1.31489e+07	7.54822e+06	4.84981e+06	5.75356e+06	7.17292e+06	0.585966	0.279799	0.109588	0.585966	0.279799	0.109588	1.01123e+07	5.92543e+06	1.70658	27.987	19.7632	0	6979	1	2	1260.62	14701	0	7	72	27.42
		6979	T3	20	6979	435	631.317	86.7852	1	9.63961e+06	1.31489e+07	7.54822e+06	4.84981e+06	5.75356e+06	7.17292e+06	0.585966	0.279799	0.109588	0.585966	0.279799	0.109588	1.01123e+07	5.92543e+06	1.70658	27.987	19.7632	0	6979	1	2	1260.62	14519	0	8	72	48.57
		6979	T3	20	6979	435	631.317	86.7852	1	9.63961e+06	1.31489e+07	7.54822e+06	4.84981e+06	5.75356e+06	7.17292e+06	0.585966	0.279799	0.109588	0.585966	0.279799	0.109588	1.01123e+07	5.92543e+06	1.70658	27.987	19.7632	0	6979	1	2	1260.62	14530	0	7	72	36.79
		6979	T4	20	6979	435	631.317	86.7852	1	9.63961e+06	1.31489e+07	7.54822e+06	4.84981e+06	5.75356e+06	7.17292e+06	0.585966	0.279799	0.109588	0.585966	0.279799	0.109588	1.01123e+07	5.92543e+06	1.70658	27.987	19.7632	0	6979	1	2	1260.62	14632	0	8	72	46.37
		6979	T4	20	6979	435	631.317	86.7852	1	9.63961e+06	1.31489e+07	7.54822e+06	4.84981e+06	5.75356e+06	7.17292e+06	0.585966	0.279799	0.109588	0.585966	0.279799	0.109588	1.01123e+07	5.92543e+06	1.70658	27.987	19.7632	0	6979	1	2	1260.62	14622	0	15	72	47.11
		7115	T4	17	7115	490	631.318	88.1433	1	8.31753e+06	1.17067e+07	6.40362e+06	4.40622e+06	5.10728e+06	6.35899e+06	0.600596	0.295389	0.139589	0.600596	0.295389	0.139589	8.80929e+06	5.29083e+06	1.66501	30.4853	18.6973	0	7115	1	2	1260.62	14941	0	8	72	64.49
		7115	T4	17	7115	490	631.318	88.1433	1	8.31753e+06	1.17067e+07	6.40362e+06	4.40622e+06	5.10728e+06	6.35899e+06	0.600596	0.295389	0.139589	0.600596	0.295389	0.139589	8.80929e+06	5.29083e+06	1.66501	30.4853	18.6973	0	7115	1	2	1260.62	14930	0	8	72	63.67
		7115	C2	17	7115	490	631.318	88.1433	1	8.31753e+06	1.17067e+07	6.40362e+06	4.40622e+06	5.10728e+06	6.35899e+06	0.600596	0.295389	0.139589	0.600596	0.295389	0.139589	8.80929e+06	5.29083e+06	1.66501	30.4853	18.6973	0	7115	1	2	1260.62	15175	0	8	72	50.23
		7115	C2	17	7115	490	631.318	88.1433	1	8.31753e+06	1.17067e+07	6.40362e+06	4.40622e+06	5.10728e+06	6.35899e+06	0.600596	0.295389	0.139589	0.600596	0.295389	0.139589	8.80929e+06	5.29083e+06	1.66501	30.4853	18.6973	0	7115	1	2	1260.62	15186	0	8	72	47.66
[truncated: 2,562 more rows]
